# Supplementary material for: Human Adipose-Stem-Cell-Derived Small Extracellular Vesicles Modulate Behavior and Glial Cells in Young and Aged Mice Following TBI
Source: Cells. 2025 Aug 22;14(17):1304. doi: 10.3390/cells14171304 (PMC12428312; doi:10.3390/cells14171304)
Supplement: Supplementary file 1 [file cells-14-01304-s001.zip]

Archive with 3 entries (3 files):
- cells-3694485-Supplemental figures.pdf
- cells-3694485-Supplemental Table S1.xlsx
- cells-3694485-SupplementalTable S2.xlsx
