# Supplementary material for: Human Adipose-Stem-Cell-Derived Small Extracellular Vesicles Modulate Behavior and Glial Cells in Young and Aged Mice Following TBI
Source: Cells. 2025 Aug 22;14(17):1304. doi: 10.3390/cells14171304 (PMC12428312; doi:10.3390/cells14171304)
Supplement: Supplementary file 1 [file cells-14-01304-s001.zip › cells-3694485-Supplemental Table S1.xlsx]

## Sheet: S1
Protein_Group	Protein_Ids	Protein_Ids_1	Protein_Names	Genes	Genes_1	First_Protein_Description	Avg Ratio 3mo Ipsi TBI v Sham	Avg Ratio 3mo Ipsi TBI_Exo v Sham	Avg Ratio 3mo Ipsi TBI_Exo v TBI	3Sham_Ipsi_1	3Sham_Ipsi_2	3Sham_Ipsi_4	3Sham_Ipsi_5	3TBI_Ipsi_1	3TBI_Ipsi_2	3TBI_Ipsi_3	3TBI_Ipsi_4	3TBI_Ipsi_5	3TBI_Exo_Ipsi_1	3TBI_Exo_Ipsi_2	3TBI_Exo_Ipsi_3	3TBI_Exo_Ipsi_4	3TBI_Exo_Ipsi_5	Log2 3Sham_Ipsi_1	Log2 3Sham_Ipsi_2	Log2 3Sham_Ipsi_4	Log2 3Sham_Ipsi_5	Log2 3TBI_Ipsi_1	Log2 3TBI_Ipsi_2	Log2 3TBI_Ipsi_3	Log2 3TBI_Ipsi_4	Log2 3TBI_Ipsi_5	Log2 3TBI_Exo_Ipsi_1	Log2 3TBI_Exo_Ipsi_2	Log2 3TBI_Exo_Ipsi_3	Log2 3TBI_Exo_Ipsi_4	Log2 3TBI_Exo_Ipsi_5	ANOVA Significant	Significant pairs	Cluster	GOBP name	GOMF name	GOCC name	KEGG name	"-log(ANOVA p-value)"	3Sham_Ipsi	3TBI_Ipsi	3TBI_Exo_Ipsi	Protein_Group
P29391	P29391;Q9CPX4;A0A1B0GR60	P29391	FRIL1_MOUSE	Ftl1	Ftl1	Ferritin light chain 1	21.6645	29.3722	1.35578	31579.2	32737	27329.3	38742.7	367390	221243	868074	1.08e+06	994280	1.38e+06	1.17e+06	630855	576382	1.03e+06	14.9467	14.9986	14.7382	15.2416	18.487	17.7553	19.7275	20.0426	19.9233	20.3962	20.1581	19.2669	19.1367	19.9742	+	3TBI_Ipsi_3Sham_Ipsi;3TBI_Exo_Ipsi_3Sham_Ipsi;3TBI_Ipsi_3Sham_Ipsi;3TBI_Exo_Ipsi_3Sham_Ipsi	Cluster -511	biological regulation;cation homeostasis;cation transport;cellular cation homeostasis;cellular chemical homeostasis;cellular homeostasis;cellular ion homeostasis;cellular iron ion homeostasis;cellular metal ion homeostasis;cellular process;chemical homeostasis;establishment of localization;homeostatic process;ion homeostasis;ion transport;iron ion homeostasis;iron ion transport;metal ion homeosta…	binding;cation binding;ferric iron binding;ion binding;iron ion binding;metal ion binding;transition metal ion binding	cell part;cytoplasmic membrane-bounded vesicle lumen;cytoplasmic part;cytoplasmic vesicle part;endocytic vesicle lumen;extracellular region;ferritin complex;intracellular ferritin complex;intracellular organelle part;intracellular part;macromolecular complex;membrane-enclosed lumen;organelle lumen;organelle part;protein complex;vesicle lumen		5.88794	-4.91362	4.45381	4.91362	P29391
Q9WUJ8	Q9WUJ8	Q9WUJ8	ORC6_MOUSE	Orc6	Orc6	Origin recognition complex subunit 6	5.41784	8.81037	1.62618	900.401	663.806	729.307	1985.32	6695.56	3766.7	4127.18	6455.57	7932.52	7558.34	14474.2	7495.28	10512.5	7082.3	9.81442	9.37462	9.51038	10.9552	12.709	11.8791	12.0109	12.6563	12.9536	12.8839	13.8212	12.8718	13.3598	12.79	+	3TBI_Ipsi_3Sham_Ipsi;3TBI_Exo_Ipsi_3Sham_Ipsi	Cluster -511	biosynthetic process;cellular biosynthetic process;cellular macromolecule biosynthetic process;cellular macromolecule metabolic process;cellular metabolic process;cellular nitrogen compound metabolic process;cellular process;DNA metabolic process;DNA replication;DNA-dependent DNA replication;macromolecule biosynthetic process;macromolecule metabolic process;metabolic process;nitrogen compound met…	binding;DNA binding;nucleic acid binding	cell part;chromosomal part;intracellular membrane-bounded organelle;intracellular organelle;intracellular organelle part;intracellular part;macromolecular complex;membrane;membrane-bounded organelle;nuclear chromosome part;nuclear origin of replication recognition complex;nuclear part;nucleus;organelle;organelle part;origin recognition complex;plasma membrane;protein complex		5.19139	-5.20553	4.20028	5.20553	Q9WUJ8
P09528	P09528;A0A494BA92	P09528	FRIH_MOUSE	Fth1	Fth1	Ferritin heavy chain	9.1324	10.8411	1.1871	24106.1	35734.1	34421.5	39945.2	124207	125990	376642	534503	370697	367060	528059	254722	222377	446466	14.5571	15.125	15.071	15.2857	16.9224	16.9429	18.5228	19.0278	18.4999	18.4857	19.0103	17.9586	17.7626	18.7682	+	3TBI_Ipsi_3Sham_Ipsi;3TBI_Exo_Ipsi_3Sham_Ipsi	Cluster -511	biological regulation;cation transport;cellular process;establishment of localization;immune response;immune system process;intracellular sequestering of iron ion;ion transport;iron ion transport;maintenance of location;maintenance of location in cell;metal ion transport;negative regulation of biological process;negative regulation of cell proliferation;negative regulation of cellular process;neg…	binding;catalytic activity;cation binding;ferric iron binding;ferroxidase activity;ion binding;iron ion binding;metal ion binding;oxidoreductase activity;oxidoreductase activity, oxidizing metal ions;oxidoreductase activity, oxidizing metal ions, oxygen as acceptor;transition metal ion binding	cell part;cytoplasmic membrane-bounded vesicle lumen;cytoplasmic part;cytoplasmic vesicle part;endocytic vesicle lumen;extracellular membrane-bounded organelle;extracellular organelle;extracellular region;extracellular region part;extracellular vesicular exosome;intracellular membrane-bounded organelle;intracellular organelle;intracellular organelle part;intracellular part;membrane-bounded organe…	Mineral absorption;Porphyrin and chlorophyll metabolism	4.49429	-4.37208	3.86229	4.37208	P09528
A0A7N9VR94	A0A7N9VR94	A0A7N9VR94	A0A7N9VR94_MOUSE	Ahnak2	Ahnak2	AHNAK nucleoprotein 2	19.0285	12.2204	0.642214	882.265	1540.47	1996.02	2271	10664.9	12792.5	42849.2	60386.8	32427.1	11933.5	42647.4	12119.1	16040.9	19448.6	9.78507	10.5892	10.9629	11.1491	13.3806	13.643	15.387	15.8819	14.9849	13.5427	15.3802	13.565	13.9695	14.2474	+	3TBI_Exo_Ipsi_3Sham_Ipsi;3TBI_Ipsi_3Sham_Ipsi	Cluster -511					4.30961	-4.19819	4.19819	3.67373	A0A7N9VR94
A0A1B0GR60	Q9CPX4;A0A1B0GR60	Q9CPX4	A0A1B0GR60_MOUSE	Ftl1	Ftl1	Ferritin	27.9084	42.9731	1.53979	5384.67	5821.03	6126.87	1665.83	105292	30688.5	186198	177480	163109	435264	278350	38114.3	124608	144188	12.3946	12.5071	12.5809	10.702	16.684	14.9054	17.5065	17.4373	17.3155	18.7315	18.0865	15.218	16.927	17.1376	+	3TBI_Ipsi_3Sham_Ipsi;3TBI_Exo_Ipsi_3Sham_Ipsi;3TBI_Ipsi_3Sham_Ipsi;3TBI_Exo_Ipsi_3Sham_Ipsi	Cluster -511	biological regulation;cation homeostasis;cation transport;cellular cation homeostasis;cellular chemical homeostasis;cellular homeostasis;cellular ion homeostasis;cellular iron ion homeostasis;cellular metal ion homeostasis;cellular process;chemical homeostasis;establishment of localization;homeostatic process;ion homeostasis;ion transport;iron ion homeostasis;iron ion transport;metal ion homeosta…	binding;cation binding;ferric iron binding;ion binding;iron ion binding;metal ion binding;transition metal ion binding			4.24683	-4.91362	4.45381	4.91362	A0A1B0GR60
Q8CE96	Q8CE96;Q8CE96-3;Q8CE96-4	Q8CE96	TRM6_MOUSE	Trmt6	Trmt6	tRNA (adenine(58)-N(1))-methyltransferase non-catalytic subunit TRM6	0.690419	0.897851	1.30044	14385	17669.9	15366.5	16577.1	11735.9	10450.1	12044.7	11005.3	9996.24	14928.2	13958.7	15020.3	12386.9	15532.3	13.8123	14.109	13.9075	14.0169	13.5186	13.3512	13.5561	13.4259	13.2872	13.8658	13.7689	13.8746	13.5965	13.923	+	3TBI_Exo_Ipsi_3TBI_Ipsi;3Sham_Ipsi_3TBI_Ipsi	Cluster -505	cellular macromolecule metabolic process;cellular metabolic process;cellular nitrogen compound metabolic process;cellular process;macromolecule metabolic process;macromolecule methylation;macromolecule modification;metabolic process;methylation;ncRNA metabolic process;ncRNA processing;nitrogen compound metabolic process;nucleic acid metabolic process;nucleobase-containing compound metabolic proce…		cell part;cytoplasmic part;intracellular membrane-bounded organelle;intracellular organelle;intracellular part;macromolecular complex;membrane-bounded organelle;methyltransferase complex;nucleus;organelle;protein complex;tRNA (m1A) methyltransferase complex;tRNA methyltransferase complex		3.91758	3.88693	-3.88693	2.86119	Q8CE96
Q3U5Q7	Q3U5Q7	Q3U5Q7	CMPK2_MOUSE	Cmpk2	Cmpk2	UMP-CMP kinase 2, mitochondrial	1.54535	1.52723	0.988271	48991.8	52209.2	39799.5	43555.7	56299.5	71269.9	74133.9	80467.1	74335	76939.1	71675.8	75256	63490.7	64962.3	15.5803	15.672	15.2805	15.4106	15.7808	16.121	16.1778	16.2961	16.1818	16.2314	16.1292	16.1995	15.9543	15.9873	+	3TBI_Exo_Ipsi_3Sham_Ipsi;3TBI_Ipsi_3Sham_Ipsi	Cluster -511	2'-deoxyribonucleotide biosynthetic process;2'-deoxyribonucleotide metabolic process;biosynthetic process;cellular biosynthetic process;cellular metabolic process;cellular nitrogen compound biosynthetic process;cellular nitrogen compound metabolic process;cellular process;cellular response to biotic stimulus;cellular response to lipopolysaccharide;cellular response to molecule of bacterial origin…	adenyl nucleotide binding;adenyl ribonucleotide binding;ATP binding;binding;catalytic activity;cytidylate kinase activity;kinase activity;nucleobase-containing compound kinase activity;nucleoside diphosphate kinase activity;nucleotide binding;nucleotide kinase activity;phosphotransferase activity, phosphate group as acceptor;purine nucleotide binding;purine ribonucleoside triphosphate binding;pur…	cell part;cytoplasmic part;cytosol;intracellular membrane-bounded organelle;intracellular organelle;intracellular organelle part;intracellular part;membrane-bounded organelle;mitochondrion;nuclear part;nucleoplasm;nucleus;organelle;organelle part	Pyrimidine metabolism	3.63922	-3.35877	3.35877	3.29435	Q3U5Q7
P08226	P08226;G3UWN5;A0A1B0GX15	P08226	APOE_MOUSE	Apoe	Apoe	Apolipoprotein E	5.04712	3.85392	0.763587	47228.4	58804.2	47614.8	48717.6	123327	166272	340951	398064	248088	184187	351385	175143	135247	128911	15.5274	15.8436	15.5391	15.5722	16.9121	17.3432	18.3792	18.6026	17.9205	17.4908	18.4227	17.4182	17.0452	16.976	+	3TBI_Exo_Ipsi_3Sham_Ipsi;3TBI_Ipsi_3Sham_Ipsi	Cluster -511	acylglycerol catabolic process;acylglycerol metabolic process;aging;alcohol metabolic process;alpha-amino-3-hydroxy-5-methyl-4-isoxazole propionate receptor clustering;anatomical structure development;anatomical structure morphogenesis;artery morphogenesis;biological regulation;biosynthetic process;blood vessel morphogenesis;calcium ion homeostasis;carboxylic acid transport;cardiovascular system …	antioxidant activity;beta-amyloid binding;binding;carbohydrate binding;cation binding;cholesterol binding;cholesterol transporter activity;cytoskeletal protein binding;enzyme activator activity;enzyme regulator activity;glycosaminoglycan binding;heparin binding;hydroxyapatite binding;identical protein binding;ion binding;lipid binding;lipid transporter activity;lipoprotein particle binding;lipopr…	blood microparticle;cell body;cell part;cell projection;chylomicron;cytoplasmic part;cytoskeletal part;cytosol;dendrite;discoidal high-density lipoprotein particle;early endosome;endoplasmic reticulum;endosome;envelope;extracellular matrix;extracellular membrane-bounded organelle;extracellular organelle;extracellular region;extracellular region part;extracellular space;extracellular vesicular exo…	Alzheimer's disease	3.63064	-3.57895	3.57895	2.94808	P08226
Q8CIB6	Q8CIB6	Q8CIB6	TM230_MOUSE	Tmem230	Tmem230	Transmembrane protein 230	0.711831	0.632867	0.88907	14789.6	18059.5	14747.8	14729.9	9910.58	9852.29	11155.8	13549.4	10989.6	8985.87	11256.8	10546.1	9615.07	8901.9	13.8523	14.1405	13.8482	13.8465	13.2748	13.2662	13.4455	13.7259	13.4239	13.1334	13.4585	13.3644	13.2311	13.1199	+	3Sham_Ipsi_3TBI_Exo_Ipsi;3Sham_Ipsi_3TBI_Ipsi	Cluster -508			cell part;integral to membrane;intrinsic to membrane;membrane part		3.60942	3.66109	-2.65671	-3.66109	Q8CIB6
Q8BV49	Q8BV49	Q8BV49	IFIX_MOUSE	Pyhin1	Pyhin1	Pyrin and HIN domain-containing protein 1	1.71447	2.30152	1.34241	19743.7	29151.8	17781.2	17377.7	33912.8	22714.9	36865.8	46307.7	40334.8	47437.7	44570.2	49926.3	50419.2	49462.2	14.2691	14.8313	14.1181	14.0849	15.0495	14.4714	15.17	15.499	15.2997	15.5337	15.4438	15.6075	15.6217	15.594	+	3TBI_Ipsi_3Sham_Ipsi;3TBI_Exo_Ipsi_3Sham_Ipsi	Cluster -511	biological regulation;cellular process;cellular response to chemical stimulus;cellular response to cytokine stimulus;cellular response to interferon-beta;cellular response to organic substance;cellular response to stimulus;negative regulation of biological process;negative regulation of biosynthetic process;negative regulation of cellular biosynthetic process;negative regulation of cellular macro…	binding;core promoter binding;core promoter proximal region DNA binding;core promoter proximal region sequence-specific DNA binding;DNA binding;double-stranded DNA binding;identical protein binding;nucleic acid binding;nucleic acid binding transcription factor activity;protein binding;regulatory region DNA binding;regulatory region nucleic acid binding;RNA polymerase II core promoter proximal reg…	cell part;cytoplasm;intracellular membrane-bounded organelle;intracellular non-membrane-bounded organelle;intracellular organelle;intracellular organelle part;intracellular part;membrane;membrane-bounded organelle;non-membrane-bounded organelle;nuclear part;nucleolus;nucleus;organelle;organelle part		3.57586	-3.71271	2.15579	3.71271	Q8BV49
Q9QUN7	Q9QUN7;G3X8Y8	Q9QUN7	TLR2_MOUSE	Tlr2	Tlr2	Toll-like receptor 2	1.78333	1.58614	0.889422	9007.81	7802.58	8063.01	9640.92	13692.8	16021.4	14918.6	18414.7	13890.7	15911.5	15159.6	11997	10208.8	15153.6	13.137	12.9297	12.9771	13.235	13.7411	13.9677	13.8648	14.1686	13.7618	13.9578	13.8879	13.5504	13.3175	13.8874	+	3TBI_Exo_Ipsi_3Sham_Ipsi;3TBI_Ipsi_3Sham_Ipsi	Cluster -511	activation of immune response;activation of innate immune response;antibiotic transport;biological regulation;cell surface pattern recognition receptor signaling pathway;cell surface receptor linked signaling pathway;cellular macromolecule metabolic process;cellular metabolic process;cellular process;cellular protein metabolic process;cellular response to bacterial lipopeptide;cellular response t…	binding;carbohydrate binding;diacyl lipopeptide binding;glycosaminoglycan binding;lipopeptide binding;lipoteichoic acid binding;molecular transducer activity;pattern binding;pattern recognition receptor activity;peptide binding;peptidoglycan binding;polysaccharide binding;protein binding;protein dimerization activity;protein heterodimerization activity;receptor activity;signal transducer activity…	cell part;cell surface;cytoplasm;cytoplasmic part;cytoplasmic vesicle membrane;cytoplasmic vesicle part;endocytic vesicle membrane;external side of plasma membrane;integral to membrane;intracellular organelle part;intracellular part;intrinsic to membrane;macromolecular complex;membrane;membrane part;organelle membrane;organelle part;phagocytic vesicle membrane;plasma membrane;plasma membrane part…	Amoebiasis;Chagas disease (American trypanosomiasis);ko05152;Leishmaniasis;Malaria;Measles;Phagosome;Rheumatoid arthritis;Toll-like receptor signaling pathway;Toxoplasmosis	3.53665	-3.5525	3.5525	2.70413	Q9QUN7
Q9WTK5	Q9WTK5;A0A494B9Y5;A0A494BAQ2	Q9WTK5	NFKB2_MOUSE	Nfkb2	Nfkb2	Nuclear factor NF-kappa-B p100 subunit	1.48318	1.39926	0.943416	5658.4	5079.44	5935.65	5241.66	7722.53	7317.82	8459.58	9737.78	7392.55	8090.28	8489.84	6949.11	8049.89	6752.13	12.4662	12.3105	12.5352	12.3558	12.9149	12.8372	13.0464	13.2494	12.8519	12.982	13.0515	12.7626	12.9748	12.7211	+	3TBI_Exo_Ipsi_3Sham_Ipsi;3TBI_Ipsi_3Sham_Ipsi	Cluster -511	adaptive immune response;adaptive immune response based on somatic recombination of immune receptors built from immunoglobulin superfamily domains;anatomical structure development;biological regulation;biosynthetic process;cell activation;cell differentiation;cellular biosynthetic process;cellular component organization;cellular component organization at cellular level;cellular component organiza…	binding;chromatin binding;core promoter proximal region DNA binding;core promoter proximal region sequence-specific DNA binding;DNA binding;nucleic acid binding;nucleic acid binding transcription factor activity;regulatory region DNA binding;regulatory region nucleic acid binding;RNA polymerase II core promoter proximal region sequence-specific DNA binding;RNA polymerase II core promoter proximal…	Bcl3/NF-kappaB2 complex;cell part;cytoplasm;cytoplasmic part;cytosol;I-kappaB/NF-kappaB complex;intracellular membrane-bounded organelle;intracellular organelle;intracellular organelle part;intracellular part;macromolecular complex;membrane-bounded organelle;nuclear part;nucleoplasm;nucleus;organelle;organelle part;protein complex	MAPK signaling pathway;Osteoclast differentiation;Pathways in cancer	3.52687	-3.45103	3.45103	2.90412	Q9WTK5
P60202	P60202;P60202-2	P60202	MYPR_MOUSE	Plp1	Plp1	Myelin proteolipid protein	3.03444	2.75033	0.906372	22264.5	19101.8	44205.1	48389.3	104017	73737.8	115805	113932	100627	99389.1	111228	59702	78467.5	111758	14.4425	14.2214	15.4319	15.5624	16.6665	16.1701	16.8213	16.7978	16.6187	16.6008	16.7632	15.8655	16.2598	16.77	+	3TBI_Exo_Ipsi_3Sham_Ipsi;3TBI_Ipsi_3Sham_Ipsi	Cluster -511	anatomical structure development;astrocyte development;axon ensheathment;axon ensheathment in central nervous system;biological regulation;biosynthetic process;carboxylic acid biosynthetic process;carboxylic acid metabolic process;cell development;cell maturation;cell surface receptor linked signaling pathway;cellular biosynthetic process;cellular developmental process;cellular ketone metabolic p…	structural constituent of myelin sheath;structural molecule activity	cell part;integral to membrane;intrinsic to membrane;membrane;membrane part;myelin sheath;plasma membrane		3.50077	-3.35345	3.35345	3.00083	P60202
Q99LD4	Q99LD4;Q99LD4-2;Q3MIA8;B1ATU4;G3UXW9;A0A140LJB7	Q99LD4	CSN1_MOUSE	Gps1	Gps1	COP9 signalosome complex subunit 1	0.792326	0.867977	1.09548	38532.2	42711.1	40869.4	42315.9	33112	30861.7	32190.2	32824.7	33862.7	32079.4	33287.6	36970.1	38057.5	38005.7	15.2338	15.3823	15.3187	15.3689	15.0151	14.9135	14.9743	15.0025	15.0474	14.9694	15.0227	15.1741	15.2159	15.2139	+	3Sham_Ipsi_3TBI_Ipsi;3Sham_Ipsi_3TBI_Exo_Ipsi	Cluster -505	cellular macromolecule metabolic process;cellular metabolic process;cellular process;cellular protein metabolic process;cullin deneddylation;macromolecule metabolic process;macromolecule modification;metabolic process;primary metabolic process;protein deneddylation;protein metabolic process;protein modification by small protein conjugation or removal;protein modification by small protein removal;…		cell part;cytoplasm;intracellular membrane-bounded organelle;intracellular organelle;intracellular organelle part;intracellular part;macromolecular complex;membrane-bounded organelle;nuclear part;nucleus;organelle;organelle part;protein complex;signalosome		3.46741	3.60598	-3.60598	-2.03603	Q99LD4
Q9WV54	Q9WV54	Q9WV54	ASAH1_MOUSE	Asah1	Asah1	Acid ceramidase	0.850644	0.814183	0.957137	1.2e+06	1.24e+06	1.16e+06	1.19e+06	1.05e+06	1.06e+06	1.06e+06	982165	941065	962188	1.03e+06	1.05e+06	891745	940987	20.1946	20.2419	20.1457	20.1825	20.002	20.0156	20.0156	19.9056	19.8439	19.876	19.9742	20.002	19.7663	19.8438	+	3Sham_Ipsi_3TBI_Exo_Ipsi;3Sham_Ipsi_3TBI_Ipsi	Cluster -508	anatomical structure development;developmental process;lipid metabolic process;lung development;metabolic process;organ development;primary metabolic process;response to chemical stimulus;response to organic substance;response to stimulus	catalytic activity;ceramidase activity;hydrolase activity;hydrolase activity, acting on carbon-nitrogen (but not peptide) bonds;hydrolase activity, acting on carbon-nitrogen (but not peptide) bonds, in linear amides	cell part;cytoplasmic part;extracellular membrane-bounded organelle;extracellular organelle;extracellular region part;extracellular vesicular exosome;intracellular membrane-bounded organelle;intracellular organelle;intracellular part;lysosome;lytic vacuole;membrane-bounded organelle;membrane-bounded vesicle;organelle;vacuole;vesicle	Lysosome;Sphingolipid metabolism	3.43955	3.45251	-2.62786	-3.45251	Q9WV54
Q91WZ8	Q91WZ8;Q91WZ8-2;A0A1Y7VJD2;A0A1Y7VP73;A0A1Y7VK42;A0A1Y7VIX4;K3W4R3	Q91WZ8	DTBP1_MOUSE	Dtnbp1	Dtnbp1	Dysbindin	1.20857	1.03973	0.860299	9938.89	11179.1	9889.83	10247.2	12250.6	13367.6	12067.1	12390.4	12248.8	10107	10921.1	10403.2	10455.1	11731.3	13.2789	13.4485	13.2717	13.3229	13.5806	13.7065	13.5588	13.5969	13.5804	13.3031	13.4148	13.3447	13.3519	13.5181	+	3TBI_Ipsi_3Sham_Ipsi;3TBI_Ipsi_3TBI_Exo_Ipsi	Cluster -504	actin cytoskeleton organization;actin cytoskeleton reorganization;actin filament-based process;anatomical structure development;anatomical structure morphogenesis;anterograde axon cargo transport;anterograde synaptic vesicle transport;axon cargo transport;biological regulation;blood coagulation;cell part morphogenesis;cell projection morphogenesis;cell projection organization;cellular component m…		axon;BLOC complex;BLOC-1 complex;cell junction;cell part;cell projection;cell projection part;clathrin coated vesicle membrane;coated vesicle membrane;cytoplasm;cytoplasmic part;cytoplasmic vesicle membrane;cytoplasmic vesicle part;cytoskeletal part;cytosolic part;dendritic spine;endoplasmic reticulum membrane;endoplasmic reticulum part;endosomal part;endosome membrane;growth cone;intracellular m…		3.41808	-3.26863	3.26863	-2.69399	Q91WZ8
Q8K212	Q8K212	Q8K212	PACS1_MOUSE	Pacs1	Pacs1	Phosphofurin acidic cluster sorting protein 1	1.19048	1.13125	0.950249	20094.1	20150	18980.9	18662.5	22812.5	24204.3	23557	23935	21395.3	22561.4	23334.4	21718.1	20675.8	21848.1	14.2945	14.2985	14.2123	14.1879	14.4775	14.563	14.5239	14.5468	14.385	14.4616	14.5102	14.4066	14.3357	14.4152	+	3TBI_Exo_Ipsi_3Sham_Ipsi;3TBI_Ipsi_3Sham_Ipsi	Cluster -511	cellular process;establishment of localization;establishment of localization in cell;establishment of protein localization;establishment of protein localization in Golgi;establishment of protein localization in membrane;establishment of protein localization in plasma membrane;establishment of protein localization to organelle;Golgi vesicle transport;intracellular protein transport;intracellular t…	binding;ion channel binding;protein binding	cell part;coated vesicle;COPI-coated vesicle;cytoplasmic membrane-bounded vesicle;cytoplasmic part;cytoplasmic vesicle;Golgi apparatus part;Golgi-associated vesicle;intracellular membrane-bounded organelle;intracellular organelle;intracellular organelle part;intracellular part;membrane-bounded organelle;membrane-bounded vesicle;organelle;organelle part;vesicle		3.3548	-3.44162	3.44162	2.29955	Q8K212
P03995;P03995-2	P03995;P03995-2	P03995	GFAP_MOUSE	Gfap	Gfap	Glial fibrillary acidic protein	1.79837	2.05683	1.14372	19061.2	20961.1	17437.6	24720.9	28775.7	47931.2	29974.2	38473.4	39584.4	53108.3	34658.2	41795.6	33041.2	48686.2	14.2184	14.3554	14.0899	14.5934	14.8126	15.5487	14.8714	15.2316	15.2726	15.6966	15.0809	15.3511	15.012	15.5712	+	3TBI_Ipsi_3Sham_Ipsi;3TBI_Exo_Ipsi_3Sham_Ipsi	Cluster -511	anatomical structure development;anatomical structure morphogenesis;astrocyte development;astrocyte differentiation;Bergmann glial cell differentiation;biological regulation;cell development;cell differentiation;cell part morphogenesis;cell projection morphogenesis;cell projection organization;cellular component morphogenesis;cellular component organization;cellular component organization at cell…	binding;integrin binding;protein binding;protein complex binding;receptor binding;structural constituent of cytoskeleton;structural molecule activity	cell body;cell part;cell projection;cytoplasm;cytoskeletal part;intermediate filament;intracellular organelle part;intracellular part;macromolecular complex;membrane;myelin sheath;organelle part;protein complex		3.28998	-3.27455	2.57035	3.27455	P03995;P03995-2
P20060	P20060	P20060	HEXB_MOUSE	Hexb	Hexb	Beta-hexosaminidase subunit beta	1.58491	1.43431	0.904978	815472	812831	891797	826458	1.04e+06	1.22e+06	1.68e+06	1.45e+06	1.24e+06	1.13e+06	1.34e+06	1.11e+06	1.12e+06	1.3e+06	19.6373	19.6326	19.7664	19.6566	19.9882	20.2185	20.68	20.4676	20.2419	20.1079	20.3538	20.0821	20.0951	20.3101	+	3TBI_Exo_Ipsi_3Sham_Ipsi;3TBI_Ipsi_3Sham_Ipsi	Cluster -511	amine metabolic process;aminoglycan metabolic process;anatomical structure development;astrocyte cell migration;axon ensheathment;behavior;biological regulation;biosynthetic process;calcium ion homeostasis;carbohydrate catabolic process;carbohydrate metabolic process;catabolic process;cation homeostasis;cell migration;cell motility;cellular biosynthetic process;cellular calcium ion homeostasis;ce…	beta-N-acetylhexosaminidase activity;binding;catalytic activity;hexosaminidase activity;hydrolase activity;hydrolase activity, acting on glycosyl bonds;hydrolase activity, hydrolyzing O-glycosyl compounds;identical protein binding;protein binding;protein dimerization activity;protein heterodimerization activity;protein homodimerization activity	acrosomal vesicle;cell part;cytoplasmic membrane-bounded vesicle;cytoplasmic part;cytoplasmic vesicle;extracellular membrane-bounded organelle;extracellular organelle;extracellular region part;extracellular vesicular exosome;intracellular membrane-bounded organelle;intracellular organelle;intracellular part;lysosome;lytic vacuole;membrane;membrane-bounded organelle;membrane-bounded vesicle;organe…	Amino sugar and nucleotide sugar metabolism;Glycosaminoglycan degradation;Glycosphingolipid biosynthesis - ganglio series;Glycosphingolipid biosynthesis - globo series;Lysosome;Other glycan degradation	3.19519	-3.19273	3.19273	2.45748	P20060
Q99JT2	Q99JT2;A2AD84	Q99JT2	STK26_MOUSE	Stk26	Stk26	Serine/threonine-protein kinase 26	0.722474	0.741611	1.02649	14297.4	13127.9	14436.6	13869	8650.44	11115.9	9549.65	9215.07	11799.1	10272.5	9059.49	9990.8	10743	11597.5	13.8035	13.6803	13.8174	13.7596	13.0786	13.4403	13.2212	13.1698	13.5264	13.3265	13.1452	13.2864	13.3911	13.5015	+	3Sham_Ipsi_3TBI_Ipsi;3Sham_Ipsi_3TBI_Exo_Ipsi	Cluster -508	activation of protein kinase activity;apoptosis;biological regulation;cell death;cell projection assembly;cell projection organization;cellular component assembly;cellular component assembly at cellular level;cellular component organization;cellular component organization at cellular level;cellular component organization or biogenesis;cellular component organization or biogenesis at cellular leve…	adenyl nucleotide binding;adenyl ribonucleotide binding;ATP binding;binding;catalytic activity;cation binding;identical protein binding;ion binding;kinase activity;magnesium ion binding;metal ion binding;nucleotide binding;phosphotransferase activity, alcohol group as acceptor;protein binding;protein dimerization activity;protein homodimerization activity;protein kinase activity;protein serine/th…	apical plasma membrane;cell part;cell periphery;centrosome;cytoplasm;cytoplasmic membrane-bounded vesicle;cytoplasmic part;cytoplasmic vesicle;cytoskeletal part;cytosol;extracellular membrane-bounded organelle;extracellular organelle;extracellular region part;extracellular vesicular exosome;Golgi apparatus;Golgi apparatus part;Golgi membrane;Golgi-associated vesicle;intracellular membrane-bounded…		3.11928	1.48612	-1.48612	-1.33134	Q99JT2
P11404	P11404	P11404	FABPH_MOUSE	Fabp3	Fabp3	Fatty acid-binding protein, heart	5.55458	5.15331	0.927759	1311.72	1512.18	3894.07	2434.47	6224.08	6158.82	14151.6	16267.4	20745.5	6729.67	19905.9	6396.2	11344.4	14580.5	10.3572	10.5624	11.9271	11.2494	12.6036	12.5884	13.7887	13.9897	14.3405	12.7163	14.2809	12.643	13.4697	13.8318	+	3TBI_Exo_Ipsi_3Sham_Ipsi;3TBI_Ipsi_3Sham_Ipsi	Cluster -511	biological regulation;chemical homeostasis;cholesterol homeostasis;homeostatic process;lipid homeostasis;phospholipid homeostasis;positive regulation of biological process;positive regulation of biosynthetic process;positive regulation of cellular biosynthetic process;positive regulation of cellular metabolic process;positive regulation of cellular process;positive regulation of lipid biosyntheti…	binding;carboxylic acid binding;cytoskeletal protein binding;fatty acid binding;lipid binding;monocarboxylic acid binding;oleic acid binding;protein binding;transporter activity	cell part;cytoplasmic part;cytosol;extracellular membrane-bounded organelle;extracellular organelle;extracellular region part;extracellular space;extracellular vesicular exosome;intracellular part;membrane-bounded organelle;membrane-bounded vesicle;organelle;vesicle	PPAR signaling pathway	3.1021	-2.86439	2.86439	2.76312	P11404
Q9WV92;Q9WV92-2;Q9WV92-3	Q9WV92;Q9WV92-2;Q9WV92-3;Q9WV92-4;Q9WV92-5;Q9WV92-6;Q9WV92-7;Q9WV92-8;A7YY80;A0A3B2WBE1;A0A286YDD0;A0A5F8MPE1;A0A3B2WD96;D0VYV6;A0A286YCY8;A0A5F8MPR1;A0A286YD94	Q9WV92	E41L3_MOUSE	Epb41l3	Epb41l3	Band 4.1-like protein 3	1.63294	1.42992	0.87567	10940.3	12139.6	9488.12	10804	15545.5	15152.4	16512	21724.7	19595.2	18075.7	17058.9	14462.5	12672	15253.8	13.4174	13.5674	13.2119	13.3993	13.9242	13.8873	14.0112	14.407	14.2582	14.1418	14.0582	13.82	13.6294	13.8969	+	3TBI_Exo_Ipsi_3Sham_Ipsi;3TBI_Ipsi_3Sham_Ipsi	Cluster -511	actin cytoskeleton organization;actin filament-based process;anatomical structure formation involved in morphogenesis;anatomical structure morphogenesis;apoptosis;biological regulation;cell death;cell junction assembly;cell junction organization;cell part morphogenesis;cell projection morphogenesis;cell projection organization;cell-cell junction assembly;cell-cell junction organization;cellular c…	structural constituent of cytoskeleton;structural molecule activity	axon part;cell junction;cell part;cell projection part;cell-cell junction;cytoplasm;cytoskeleton;extrinsic to membrane;intracellular non-membrane-bounded organelle;intracellular organelle;intracellular part;juxtaparanode region of axon;membrane;membrane part;non-membrane-bounded organelle;organelle;paranode region of axon;plasma membrane	Tight junction	3.08293	-3.14923	3.14923	2.15455	Q9WV92;Q9WV92-2;Q9WV92-3
Q8R361	Q8R361;A0A0N4SW73	Q8R361	RFIP5_MOUSE	Rab11fip5	Rab11fip5	Rab11 family-interacting protein 5	1.66329	1.39163	0.836677	17247.5	20819.2	14124.7	15791.3	22469.4	30978.2	31940.7	30417.3	25537.7	24036.1	27203.4	25017.2	21698.7	20303.2	14.0741	14.3456	13.7859	13.9468	14.4557	14.919	14.9631	14.8926	14.6403	14.5529	14.7315	14.6106	14.4053	14.3094	+	3TBI_Exo_Ipsi_3Sham_Ipsi;3TBI_Ipsi_3Sham_Ipsi	Cluster -511	biological regulation;cellular process;cellular response to abiotic stimulus;cellular response to acidity;cellular response to pH;cellular response to stimulus;establishment of localization;establishment of localization in cell;exocytosis;hormone secretion;hormone transport;insulin secretion;insulin secretion involved in cellular response to glucose stimulus;negative regulation of adiponectin sec…	binding;cytoskeletal protein binding;enzyme binding;gamma-tubulin binding;GTPase binding;protein binding;Rab GTPase binding;Ras GTPase binding;small GTPase binding;tubulin binding	cell part;cytoplasmic membrane-bounded vesicle;cytoplasmic part;cytoplasmic vesicle;cytoplasmic vesicle membrane;cytoplasmic vesicle part;cytoskeletal part;early endosome;early endosome membrane;endosomal part;endosome;endosome membrane;Golgi apparatus;Golgi apparatus part;Golgi membrane;intracellular membrane-bounded organelle;intracellular organelle;intracellular organelle part;intracellular pa…	Endocytosis	3.06193	-1.5888	1.5888	0.945407	Q8R361
P23475	P23475;A0A2R8VHZ9;A0A0R4J187	P23475	XRCC6_MOUSE	Xrcc6	Xrcc6	X-ray repair cross-complementing protein 6	0.781047	0.845989	1.08315	13068.5	14712.1	15281.8	15195.3	12789.7	10827.8	11831.4	10698.8	10729.8	11205.9	12335.4	12843.2	12888.2	12334	13.6738	13.8447	13.8995	13.8913	13.6427	13.4025	13.5303	13.3852	13.3893	13.452	13.5905	13.6487	13.6538	13.5904	+	3Sham_Ipsi_3TBI_Ipsi;3Sham_Ipsi_3TBI_Exo_Ipsi	Cluster -505	anatomical structure development;anatomical structure homeostasis;biological regulation;biosynthetic process;brain development;cellular biosynthetic process;cellular component organization;cellular component organization at cellular level;cellular component organization or biogenesis;cellular component organization or biogenesis at cellular level;cellular hyperosmotic response;cellular hyperosmot…	5'-deoxyribose-5-phosphate lyase activity;adenyl nucleotide binding;adenyl ribonucleotide binding;ATP binding;ATPase activity;ATPase activity, coupled;ATP-dependent DNA helicase activity;ATP-dependent helicase activity;binding;carbon-oxygen lyase activity;catalytic activity;damaged DNA binding;DNA binding;DNA helicase activity;DNA-dependent ATPase activity;double-stranded DNA binding;double-stran…	cell part;chromosome;cytoplasm;intracellular membrane-bounded organelle;intracellular non-membrane-bounded organelle;intracellular organelle;intracellular organelle part;intracellular part;Ku70:Ku80 complex;macromolecular complex;membrane;membrane-bounded organelle;nonhomologous end joining complex;non-membrane-bounded organelle;nuclear part;nucleolus;nucleoplasm;nucleoplasm part;nucleus;organell…	Non-homologous end-joining	3.05759	3.16503	-3.16503	-1.94065	P23475
F7ACR9	F7ACR9	F7ACR9	F7ACR9_MOUSE	Macf1	Macf1	Microtubule-actin cross-linking factor 1 (Fragment)	1.17642	1.02351	0.870027	21565.1	18520.7	21124	19263.1	24447.3	24096.2	23495.2	21718.9	24579.5	21059.1	19890.3	20363.4	20917.9	20725.8	14.3964	14.1769	14.3666	14.2336	14.5774	14.5565	14.5201	14.4067	14.5852	14.3622	14.2798	14.3137	14.3525	14.3391	+	3TBI_Ipsi_3Sham_Ipsi;3TBI_Ipsi_3TBI_Exo_Ipsi	Cluster -504	anatomical structure formation involved in morphogenesis;biological regulation;cell cycle arrest;cell cycle process;cell surface receptor linked signaling pathway;cellular process;cellular response to stimulus;developmental process;establishment of localization;establishment of localization in cell;establishment of protein localization;establishment of protein localization in endoplasmic reticulu…	actin binding;ATPase activity;binding;calcium ion binding;catalytic activity;cation binding;cytoskeletal protein binding;hydrolase activity;hydrolase activity, acting on acid anhydrides;hydrolase activity, acting on acid anhydrides, in phosphorus-containing anhydrides;ion binding;metal ion binding;microtubule binding;nucleoside-triphosphatase activity;protein binding;pyrophosphatase activity;tubu…	actin cytoskeleton;cell cortex;cell part;cytoplasmic part;cytoskeleton;intracellular non-membrane-bounded organelle;intracellular organelle;intracellular part;microtubule cytoskeleton;non-membrane-bounded organelle;organelle		3.05447	-1.41856	1.41856	-1.24725	F7ACR9
P70227	P70227	P70227	ITPR3_MOUSE	Itpr3	Itpr3	Inositol 1,4,5-trisphosphate receptor type 3	0.805897	0.731701	0.907934	10884.4	10759.1	10166.6	11145.1	8594.63	9616.54	7938.18	7163.67	9958.82	7502.56	7459.15	8365.94	7872.48	8087.85	13.41	13.3933	13.3115	13.4441	13.0692	13.2313	12.9546	12.8065	13.2818	12.8732	12.8648	13.0303	12.9426	12.9815	+	3Sham_Ipsi_3TBI_Exo_Ipsi;3Sham_Ipsi_3TBI_Ipsi	Cluster -508	behavior;biological regulation;calcium ion homeostasis;calcium ion transport;calcium ion transport into cytosol;cation homeostasis;cation transport;cellular calcium ion homeostasis;cellular cation homeostasis;cellular chemical homeostasis;cellular divalent inorganic cation homeostasis;cellular homeostasis;cellular ion homeostasis;cellular metal ion homeostasis;cellular process;cellular response t…	alcohol binding;binding;calcium channel activity;calcium-release channel activity;cation channel activity;cation transmembrane transporter activity;channel activity;gated channel activity;inositol 1,4,5 trisphosphate binding;inositol 1,4,5-trisphosphate-sensitive calcium-release channel activity;intracellular ligand-gated calcium channel activity;intracellular ligand-gated ion channel activity;io…	cell part;cytoplasm;cytoplasmic part;endoplasmic reticulum membrane;endoplasmic reticulum part;integral to membrane;integral to plasma membrane;intracellular membrane-bounded organelle;intracellular non-membrane-bounded organelle;intracellular organelle;intracellular organelle part;intracellular part;intrinsic to membrane;intrinsic to plasma membrane;macromolecular complex;membrane;membrane part;…	Alzheimer's disease;Calcium signaling pathway;Gap junction;Gastric acid secretion;GnRH signaling pathway;Long-term depression;Long-term potentiation;Oocyte meiosis;Pancreatic secretion;Phosphatidylinositol signaling system;Salivary secretion;Taste transduction;Vascular smooth muscle contraction	3.03173	3.11276	-2.05235	-3.11276	P70227
Q9D3P8	Q9D3P8	Q9D3P8	PLRKT_MOUSE	Plgrkt	Plgrkt	Plasminogen receptor (KT)	1.79897	1.4627	0.813076	28107.8	23335.3	21741.1	27930.5	39555.5	35678.7	44084.7	54886.4	53173.1	45926.6	29352.9	34175.8	40035.3	35385.3	14.7787	14.5102	14.4081	14.7696	15.2716	15.1228	15.428	15.7442	15.6984	15.487	14.8412	15.0607	15.289	15.1109	+	3TBI_Exo_Ipsi_3Sham_Ipsi;3TBI_Ipsi_3Sham_Ipsi	Cluster -511	biological regulation;chemotaxis;defense response;inflammatory response;locomotion;positive regulation of plasminogen activation;positive regulation of protein processing;regulation of biological process;regulation of gene expression;regulation of macromolecule metabolic process;regulation of metabolic process;regulation of plasminogen activation;regulation of primary metabolic process;regulation…		cell part;cytoplasmic part;integral to membrane;integral to plasma membrane;intracellular membrane-bounded organelle;intracellular organelle;intracellular part;intrinsic to membrane;intrinsic to plasma membrane;membrane part;membrane-bounded organelle;mitochondrion;organelle;plasma membrane part		2.99174	-3.11135	3.11135	1.80149	Q9D3P8
Q3TIR3	Q80XE1;Q80XE1-1;Q3TIR3;A0A1B0GSI8	Q80XE1	RIC8A_MOUSE	Ric8a	Ric8a	Synembryn-A	0.878652	0.816091	0.9288	6616.51	7621.98	7143.51	7609.12	6557.44	6811.51	6341.29	6329.69	5801.44	5720.18	6005.29	5555.1	6001.74	6291.94	12.6919	12.896	12.8024	12.8935	12.6789	12.7338	12.6306	12.6279	12.5022	12.4818	12.552	12.4396	12.5512	12.6193	+	3Sham_Ipsi_3TBI_Exo_Ipsi;3Sham_Ipsi_3TBI_Ipsi	Cluster -508	biological regulation;cell surface receptor linked signaling pathway;cellular process;cellular response to stimulus;G-protein coupled receptor protein signaling pathway;positive regulation of catalytic activity;positive regulation of GTPase activity;positive regulation of hydrolase activity;positive regulation of molecular function;regulation of biological process;regulation of catabolic process;…	binding;enzyme activator activity;enzyme regulator activity;G-protein alpha-subunit binding;GTPase activator activity;GTPase regulator activity;guanyl-nucleotide exchange factor activity;nucleoside-triphosphatase regulator activity;protein binding	cell cortex;cell part;centrosome;cytoplasm;cytoplasmic part;cytoskeletal part;cytosol;intracellular non-membrane-bounded organelle;intracellular organelle;intracellular organelle part;intracellular part;membrane;microtubule organizing center;non-membrane-bounded organelle;organelle;organelle part;plasma membrane		2.99079	3.11444	-1.76697	-3.11444	Q3TIR3
P60824	P60824;K4DI65;D3YU80	P60824	CIRBP_MOUSE	Cirbp	Cirbp	Cold-inducible RNA-binding protein	0.764722	0.964939	1.26182	193501	185101	220771	196613	158672	160792	161819	129728	149874	182423	206002	180035	214498	177139	17.562	17.498	17.7522	17.585	17.2757	17.2948	17.304	16.9851	17.1934	17.4769	17.6523	17.4579	17.7106	17.4345	+	3TBI_Exo_Ipsi_3TBI_Ipsi;3Sham_Ipsi_3TBI_Ipsi	Cluster -505	biological regulation;cellular component assembly;cellular component assembly at cellular level;cellular component organization;cellular component organization at cellular level;cellular component organization or biogenesis;cellular component organization or biogenesis at cellular level;cellular macromolecular complex assembly;cellular macromolecular complex subunit organization;cellular macromol…	binding;mRNA 3'-UTR binding;mRNA binding;nucleic acid binding;nucleotide binding;RNA binding;rRNA binding;SSU rRNA binding;translation regulator activity;translation repressor activity	cell part;cytoplasm;cytoplasmic part;intracellular membrane-bounded organelle;intracellular non-membrane-bounded organelle;intracellular organelle;intracellular organelle part;intracellular part;macromolecular complex;membrane-bounded organelle;non-membrane-bounded organelle;nuclear part;nucleoplasm;nucleus;organelle;organelle part;ribonucleoprotein complex;RNA granule;stress granule		2.97921	2.73835	-2.73835	2.46341	P60824
Q8VD58	Q8VD58	Q8VD58	EVI2B_MOUSE	Evi2b	Evi2b	Protein EVI2B	1.69339	1.54809	0.914198	5114.9	4962.86	4782.12	3658.32	5885.32	7264.06	9578.16	8474.19	7996.36	8514.4	7839.19	6344.77	6844.24	6292.21	12.3205	12.277	12.2234	11.837	12.5229	12.8266	13.2255	13.0489	12.9651	13.0557	12.9365	12.6314	12.7407	12.6194	+	3TBI_Exo_Ipsi_3Sham_Ipsi;3TBI_Ipsi_3Sham_Ipsi	Cluster -511			cell part;integral to membrane;intrinsic to membrane;membrane part		2.95807	-2.91041	2.91041	2.35508	Q8VD58
Q6QLQ4	Q6QLQ4;V9GXI5	Q6QLQ4	CLC7A_MOUSE	Clec7a	Clec7a	C-type lectin domain family 7 member A	5.08836	3.99232	0.784599	894.091	6444.92	3809.5	3314.71	16675	15335.2	23183.3	21570.1	15228.9	16148.1	27981.7	7430.27	9217.58	11399.6	9.80428	12.6539	11.8954	11.6947	14.0254	13.9046	14.5008	14.3967	13.8945	13.9791	14.7722	12.8592	13.1702	13.4767	+	3TBI_Exo_Ipsi_3Sham_Ipsi;3TBI_Ipsi_3Sham_Ipsi	Cluster -511	activation of immune response;activation of innate immune response;biological adhesion;biological regulation;cell activation;cell activation involved in immune response;cell adhesion;cell recognition;cell surface pattern recognition receptor signaling pathway;cell surface receptor linked signaling pathway;cell-cell adhesion;cellular component organization;cellular component organization or biogen…	1,3-beta-D-glucan binding;1,3-beta-D-glucan receptor activity;binding;carbohydrate binding;cation binding;ion binding;metal ion binding;molecular transducer activity;opsonin binding;pattern binding;pattern recognition receptor activity;polysaccharide binding;polysaccharide receptor activity;protein binding;receptor activity;signal transducer activity;signaling receptor activity	cell part;external side of plasma membrane;integral to membrane;intrinsic to membrane;membrane;membrane part;plasma membrane;plasma membrane part	ko05152;Phagosome	2.93542	-2.91944	2.91944	2.26833	Q6QLQ4
Q9D880	Q9D880	Q9D880	TIM50_MOUSE	Timm50	Timm50	Mitochondrial import inner membrane translocase subunit TIM50	1.20573	1.00819	0.836168	31177	30314.6	27528.2	26563.5	35108.6	35361.6	37387.9	33524.6	32820.3	32676.2	27912.9	28797.8	28525.6	27750.4	14.9282	14.8877	14.7486	14.6972	15.0995	15.1099	15.1903	15.0329	15.0023	14.996	14.7686	14.8137	14.8	14.7602	+	3TBI_Ipsi_3Sham_Ipsi;3TBI_Ipsi_3TBI_Exo_Ipsi	Cluster -504	apoptotic mitochondrial changes;cellular component organization;cellular component organization at cellular level;cellular component organization or biogenesis;cellular component organization or biogenesis at cellular level;cellular macromolecule metabolic process;cellular membrane organization;cellular metabolic process;cellular process;cellular protein metabolic process;dephosphorylation;establ…	binding;catalytic activity;cytokine receptor binding;growth factor receptor binding;hydrolase activity;hydrolase activity, acting on ester bonds;interleukin-2 receptor binding;phosphatase activity;phosphoprotein phosphatase activity;phosphoric ester hydrolase activity;protein binding;protein serine/threonine phosphatase activity;protein tyrosine phosphatase activity;receptor binding;ribonucleopro…	cell part;cytoplasmic part;integral to membrane;intracellular membrane-bounded organelle;intracellular organelle;intracellular organelle part;intracellular part;intrinsic to membrane;macromolecular complex;membrane;membrane part;membrane-bounded organelle;mitochondrial inner membrane;mitochondrial inner membrane presequence translocase complex;mitochondrial membrane;mitochondrial membrane part;mi…		2.90281	-2.51941	2.55884	-2.55884	Q9D880
Q8R4N0	Q8R4N0	Q8R4N0	CLYBL_MOUSE	Clybl	Clybl	Citramalyl-CoA lyase, mitochondrial	1.46382	1.22395	0.836133	12371	10815.7	11094.5	9909.73	14250.4	17953.4	17389.1	17979.5	13287.2	14578.8	12371.8	12386.5	14514.1	13758.2	13.5947	13.4008	13.4376	13.2746	13.7987	14.132	14.0859	14.1341	13.6977	13.8316	13.5948	13.5965	13.8252	13.748	+	3TBI_Exo_Ipsi_3Sham_Ipsi;3TBI_Ipsi_3Sham_Ipsi	Cluster -511		binding;catalytic activity;cation binding;ion binding;lyase activity;metal ion binding	cell part;cytoplasmic part;intracellular membrane-bounded organelle;intracellular organelle;intracellular part;membrane-bounded organelle;mitochondrion;organelle		2.89546	-3.03335	3.03335	1.33268	Q8R4N0
Q64467	Q64467;S4R2G5;A0A0R4J0X7	Q64467	G3PT_MOUSE	Gapdhs	Gapdhs	Glyceraldehyde-3-phosphate dehydrogenase, testis-specific	2.8817	3.14451	1.0912	4588.7	1520.05	2304.2	863.065	7807.14	8581.97	3768.5	7304.46	5951.3	8109.97	7361.91	7709.08	7514.13	5765.59	12.1639	10.5699	11.1701	9.75333	12.9306	13.0671	11.8798	12.8346	12.539	12.9855	12.8459	12.9123	12.8754	12.4933	+	3TBI_Ipsi_3Sham_Ipsi;3TBI_Exo_Ipsi_3Sham_Ipsi	Cluster -511	alcohol catabolic process;alcohol metabolic process;biological regulation;carbohydrate catabolic process;carbohydrate metabolic process;catabolic process;cell motility;cellular carbohydrate catabolic process;cellular carbohydrate metabolic process;cellular component movement;cellular metabolic process;cellular process;generation of precursor metabolites and energy;glucose catabolic process;glucos…	binding;catalytic activity;coenzyme binding;cofactor binding;glyceraldehyde-3-phosphate dehydrogenase (NAD+) (phosphorylating) activity;NAD binding;NADP binding;nucleotide binding;oxidoreductase activity;oxidoreductase activity, acting on the aldehyde or oxo group of donors;oxidoreductase activity, acting on the aldehyde or oxo group of donors, NAD or NADP as acceptor	cell part;cell projection;cell projection part;cilium;cytoplasm;flagellar fibrous sheath;flagellum part;intracellular membrane-bounded organelle;intracellular organelle;intracellular organelle part;intracellular part;membrane-bounded organelle;microtubule-based flagellum part;motile cilium;nucleus;organelle;organelle part	Glycolysis / Gluconeogenesis	2.86159	-2.72277	2.42615	2.72277	Q64467
Q9JJX6;Q9JJX6-3	Q9JJX6;Q9JJX6-2;Q9JJX6-3;Q9JJX6-4;D3Z5U5;Q9Z257;Q9Z256;D3YYR5	Q9JJX6	P2RX4_MOUSE	P2rx4	P2rx4	P2X purinoceptor 4	1.86911	1.70448	0.911922	21331.9	14752.5	16673.6	18864.8	22362.1	31622.4	37504.5	42617.8	33231.4	31576.7	35995.8	27731.5	23742.7	33552.7	14.3807	13.8487	14.0253	14.2034	14.4488	14.9487	15.1948	15.3792	15.0203	14.9466	15.1355	14.7592	14.5352	15.0341	+	3TBI_Ipsi_3Sham_Ipsi;3TBI_Exo_Ipsi_3Sham_Ipsi;3TBI_Exo_Ipsi_3Sham_Ipsi;3TBI_Ipsi_3Sham_Ipsi	Cluster -511	biological regulation;biosynthetic process;calcium ion transport;cation transport;cell surface receptor linked signaling pathway;cellular biosynthetic process;cellular chemical homeostasis;cellular homeostasis;cellular ion homeostasis;cellular metabolic process;cellular nitrogen compound biosynthetic process;cellular nitrogen compound metabolic process;cellular process;cellular response to ATP;ce…	adenyl nucleotide binding;adenyl ribonucleotide binding;ATP binding;ATP-gated ion channel activity;binding;cadherin binding;cation channel activity;cation transmembrane transporter activity;cell adhesion molecule binding;channel activity;excitatory extracellular ligand-gated ion channel activity;extracellular ATP-gated cation channel activity;extracellular ligand-gated ion channel activity;gated …	apical part of cell;cell junction;cell part;cytoplasmic part;extracellular membrane-bounded organelle;extracellular organelle;extracellular region part;extracellular vesicular exosome;integral to membrane;integral to nuclear inner membrane;integral to organelle membrane;integral to plasma membrane;intracellular organelle part;intracellular part;intrinsic to membrane;intrinsic to nuclear inner mem…		2.83015	-2.13701	2.09844	1.91847	Q9JJX6;Q9JJX6-3
P67778	P67778;Q5SQG5	P67778	PHB1_MOUSE	Phb1	Phb1	Prohibitin 1	1.21655	1.10619	0.90928	169998	171040	164240	161166	190650	231589	199513	200227	191475	190163	184793	170802	182150	193605	17.3752	17.384	17.3254	17.2982	17.5406	17.8212	17.6061	17.6113	17.5468	17.5369	17.4956	17.382	17.4748	17.5628	+	3TBI_Ipsi_3Sham_Ipsi	Cluster -511	anatomical structure morphogenesis;apoptosis;biological regulation;biosynthetic process;cell death;cell differentiation;cellular biosynthetic process;cellular component organization;cellular component organization at cellular level;cellular component organization or biogenesis;cellular component organization or biogenesis at cellular level;cellular developmental process;cellular macromolecule bio…	binding;DNA binding;enzyme binding;histone deacetylase binding;nucleic acid binding;nucleic acid binding transcription factor activity;protein binding;regulatory region DNA binding;regulatory region nucleic acid binding;sequence-specific DNA binding RNA polymerase II transcription factor activity;sequence-specific DNA binding transcription factor activity;transcription regulatory region DNA bindi…	cell part;cell surface;cytoplasm;cytoplasmic part;extracellular membrane-bounded organelle;extracellular organelle;extracellular region part;extracellular vesicular exosome;extrinsic to membrane;extrinsic to mitochondrial outer membrane;extrinsic to organelle membrane;integral to membrane;integral to plasma membrane;intracellular membrane-bounded organelle;intracellular organelle;intracellular or…		2.82839	-2.96214	2.96214	0	P67778
P48036	P48036;A0A0G2JGQ0;contam_sp|P08758|ANXA5_HUMAN	P48036	ANXA5_MOUSE	Anxa5	Anxa5	Annexin A5	2.16416	1.93822	0.895598	142103	140669	161609	170834	220239	215241	382812	490166	355825	275252	358078	294491	255772	306936	17.1166	17.1019	17.3021	17.3822	17.7487	17.7156	18.5463	18.9029	18.4408	18.0704	18.4499	18.1679	17.9645	18.2276	+	3TBI_Exo_Ipsi_3Sham_Ipsi;3TBI_Ipsi_3Sham_Ipsi	Cluster -511	biological regulation;blood coagulation;coagulation;hemostasis;multicellular organismal process;negative regulation of biological process;negative regulation of coagulation;negative regulation of multicellular organismal process;regulation of biological process;regulation of biological quality;regulation of body fluid levels;regulation of coagulation;regulation of multicellular organismal process…	binding;calcium ion binding;calcium-dependent phospholipid binding;cation binding;ion binding;lipid binding;metal ion binding;phospholipid binding	adherens junction;anchoring junction;blood microparticle;cell junction;cell part;cell-substrate adherens junction;cell-substrate junction;endothelial microparticle;external side of plasma membrane;extracellular membrane-bounded organelle;extracellular organelle;extracellular region part;extracellular vesicular exosome;focal adhesion;intracellular;membrane;membrane part;membrane-bounded organelle;…		2.81233	-2.67562	2.67562	2.38053	P48036
O08788	O08788;O08788-2;E9Q586;E9Q3M3;D3YYG9;D3Z2M9	O08788	DCTN1_MOUSE	Dctn1	Dctn1	Dynactin subunit 1	1.2578	1.23014	0.978007	29796.6	27228.1	27969.4	25650.5	34687.1	31313.6	38870.5	36738.9	32351.4	36922.9	31835.2	31599.5	34306.7	35471.2	14.8629	14.7328	14.7716	14.6467	15.0821	14.9345	15.2464	15.165	14.9815	15.1722	14.9583	14.9476	15.0662	15.1144	+	3TBI_Exo_Ipsi_3Sham_Ipsi;3TBI_Ipsi_3Sham_Ipsi	Cluster -511	biological regulation;cellular component movement;cellular component organization;cellular component organization at cellular level;cellular component organization or biogenesis;cellular component organization or biogenesis at cellular level;cellular process;cytoplasmic microtubule organization;cytoskeleton organization;cytoskeleton-dependent intracellular transport;endosome transport;establishme…	catalytic activity;hydrolase activity;hydrolase activity, acting on acid anhydrides;hydrolase activity, acting on acid anhydrides, in phosphorus-containing anhydrides;motor activity;nucleoside-triphosphatase activity;pyrophosphatase activity	cell leading edge;cell part;centrosome;chromosomal part;cytoplasm;cytoplasmic part;cytoskeletal part;dynactin complex;dynein complex;intracellular non-membrane-bounded organelle;intracellular organelle;intracellular organelle part;intracellular part;kinetochore;macromolecular complex;membrane;membrane part;microtubule;microtubule associated complex;microtubule organizing center;non-membrane-bound…	Huntington's disease;Vasopressin-regulated water reabsorption	2.7841	-2.6498	2.6498	2.35267	O08788
P46460	P46460	P46460	NSF_MOUSE	Nsf	Nsf	Vesicle-fusing ATPase	1.15808	1.07598	0.9291	48029	51912.8	48592.8	44702.7	52984.5	59534.6	54971.6	55714.4	56526.1	52205.6	50828.6	50591.8	51624.5	54647.8	15.5516	15.6638	15.5685	15.4481	15.6933	15.8614	15.7464	15.7658	15.7866	15.6719	15.6334	15.6266	15.6558	15.7379	+	3TBI_Ipsi_3Sham_Ipsi	Cluster -511	biological regulation;cation transport;cellular process;establishment of localization;establishment of localization in cell;establishment of protein localization;Golgi to plasma membrane protein transport;Golgi to plasma membrane transport;Golgi vesicle docking;Golgi vesicle transport;intracellular protein transport;intracellular transport;intra-Golgi vesicle-mediated transport;ion transport;memb…	adenyl nucleotide binding;adenyl ribonucleotide binding;ATP binding;ATPase activity;ATPase activity, coupled;binding;catalytic activity;cation binding;enzyme binding;hydrolase activity;hydrolase activity, acting on acid anhydrides;hydrolase activity, acting on acid anhydrides, in phosphorus-containing anhydrides;ion binding;kinase binding;metal ion binding;nucleoside-triphosphatase activity;nucle…	cell part;cytoplasm;cytoplasmic part;extracellular membrane-bounded organelle;extracellular organelle;extracellular region part;extracellular vesicular exosome;Golgi apparatus part;Golgi stack;intracellular organelle part;intracellular part;lysosomal membrane;membrane;membrane-bounded organelle;membrane-bounded vesicle;myelin sheath;organelle;organelle membrane;organelle part;plasma membrane;vacu…	Vasopressin-regulated water reabsorption	2.75847	-2.88775	2.88775	0	P46460
Q99P91	Q99P91;Q8BVA0	Q99P91	GPNMB_MOUSE	Gpnmb	Gpnmb	Transmembrane glycoprotein NMB	4.38943	4.39897	1.00217	1308.63	1690.05	1066.98	4115.12	4071.96	4849.83	5999.22	19756.3	10208.9	7249.57	13384.9	7242.2	6601.93	10505.2	10.3538	10.7229	10.0593	12.0067	11.9915	12.2437	12.5506	14.27	13.3175	12.8237	13.7083	12.8222	12.6887	13.3588	+	3TBI_Ipsi_3Sham_Ipsi;3TBI_Exo_Ipsi_3Sham_Ipsi	Cluster -511	anatomical structure development;biological adhesion;biological regulation;biomineral tissue development;bone mineralization;cell adhesion;cell differentiation;cellular developmental process;cellular process;developmental process;negative regulation of biological process;negative regulation of cytokine production;negative regulation of multicellular organismal process;negative regulation of tumor…	binding;carbohydrate binding;glycosaminoglycan binding;heparin binding;integrin binding;pattern binding;polysaccharide binding;protein binding;protein complex binding;receptor binding	cell part;cytoplasmic membrane-bounded vesicle;cytoplasmic part;cytoplasmic vesicle;cytoplasmic vesicle membrane;cytoplasmic vesicle part;endomembrane system;integral to membrane;integral to plasma membrane;intracellular membrane-bounded organelle;intracellular organelle;intracellular organelle part;intracellular part;intrinsic to membrane;intrinsic to plasma membrane;melanosome;membrane;membrane…		2.75096	-2.61465	2.32703	2.61465	Q99P91
Q9CQA5	Q9CQA5;Q9CQA5-2	Q9CQA5	MED4_MOUSE	Med4	Med4	Mediator of RNA polymerase II transcription subunit 4	0.775516	0.755302	0.973935	20586.8	16336.1	19495.2	21489.9	15996.2	13491.5	15921	13471.9	16643	15222.2	14050.4	14005.1	15551.9	14725.5	14.3294	13.9958	14.2508	14.3914	13.9654	13.7198	13.9586	13.7177	14.0226	13.8939	13.7783	13.7737	13.9248	13.846	+	3Sham_Ipsi_3TBI_Exo_Ipsi;3Sham_Ipsi_3TBI_Ipsi	Cluster -508	androgen receptor signaling pathway;biological regulation;biosynthetic process;cellular biosynthetic process;cellular macromolecule biosynthetic process;cellular macromolecule metabolic process;cellular metabolic process;cellular nitrogen compound metabolic process;cellular process;cellular response to stimulus;intracellular receptor mediated signaling pathway;macromolecule biosynthetic process;m…	binding;hormone receptor binding;nuclear hormone receptor binding;protein binding;protein binding transcription factor activity;receptor activity;receptor binding;RNA polymerase II transcription cofactor activity;RNA polymerase II transcription factor binding transcription factor activity;thyroid hormone receptor binding;transcription cofactor activity;transcription factor binding;transcription f…	cell part;intracellular membrane-bounded organelle;intracellular organelle;intracellular organelle part;intracellular part;macromolecular complex;mediator complex;membrane;membrane-bounded organelle;nuclear part;nucleoplasm;nucleoplasm part;nucleus;organelle;organelle part;protein complex		2.74272	2.59895	-2.33048	-2.59895	Q9CQA5
P21619	P21619;A0A0R4J0Q5	P21619	LMNB2_MOUSE	Lmnb2	Lmnb2	Lamin-B2	0.821945	0.793326	0.965181	444401	417127	400805	414460	393028	323346	369816	330151	306449	342834	337610	345531	340092	296737	18.7615	18.6701	18.6125	18.6609	18.5843	18.3027	18.4964	18.3328	18.2253	18.3871	18.365	18.3985	18.3756	18.1788	+	3Sham_Ipsi_3TBI_Exo_Ipsi;3Sham_Ipsi_3TBI_Ipsi	Cluster -508		structural molecule activity	cell part;cytoskeletal part;envelope;intermediate filament;intracellular membrane-bounded organelle;intracellular organelle;intracellular organelle part;intracellular part;lamin filament;macromolecular complex;membrane;membrane-bounded organelle;nuclear envelope;nuclear inner membrane;nuclear membrane;nuclear part;nucleus;organelle;organelle envelope;organelle inner membrane;organelle membrane;or…		2.73398	2.6654	-2.20407	-2.6654	P21619
Q8BME9	Q8BME9	Q8BME9	CBLN4_MOUSE	Cbln4	Cbln4	Cerebellin-4	0.705604	0.707099	1.00212	214411	192374	163439	202957	125057	149263	153041	117248	137341	138255	142065	161851	128184	113040	17.71	17.5536	17.3184	17.6308	16.9322	17.1875	17.2236	16.8392	17.0674	17.077	17.1162	17.3043	16.9679	16.7865	+	3Sham_Ipsi_3TBI_Ipsi;3Sham_Ipsi_3TBI_Exo_Ipsi	Cluster -508	cellular process;establishment of localization;establishment of localization in cell;establishment of protein localization;protein secretion;protein transport;secretion;secretion by cell;transport		cell junction;extracellular region part;extracellular space;synapse		2.72577	2.46106	-2.46106	-2.45873	Q8BME9
Q70FJ1;Q70FJ1-2;Q70FJ1-3	Q70FJ1;Q70FJ1-2;Q70FJ1-3;A0A140T8S1;E9QQ10	Q70FJ1	AKAP9_MOUSE	Akap9	Akap9	A-kinase anchor protein 9	0.858578	0.819413	0.954384	15927.4	14590.9	14933.7	14342.9	13464.6	14258	13078.2	11688	11684.4	13131.8	12014.4	12264.4	11848.4	11986.9	13.9592	13.8328	13.8663	13.808	13.7169	13.7995	13.6749	13.5127	13.5123	13.6808	13.5525	13.5822	13.5324	13.5492	+	3Sham_Ipsi_3TBI_Exo_Ipsi;3Sham_Ipsi_3TBI_Ipsi	Cluster -508	anatomical structure development;biological regulation;cell development;cellular developmental process;cellular process;cellular process involved in reproduction;cellular response to stimulus;developmental process;developmental process involved in reproduction;gamete generation;male gamete generation;multicellular organismal process;multicellular organismal reproductive process;regulation of biol…		cell part;centrosome;cytoplasm;cytoplasmic part;cytoskeletal part;Golgi apparatus;intracellular membrane-bounded organelle;intracellular non-membrane-bounded organelle;intracellular organelle;intracellular organelle part;intracellular part;membrane-bounded organelle;microtubule organizing center;microtubule organizing center part;non-membrane-bounded organelle;organelle;organelle part;pericentrio…		2.7235	2.74535	-1.9968	-2.74535	Q70FJ1;Q70FJ1-2;Q70FJ1-3
P56542	P56542;S4R1G0;D3Z5U3;D3Z512	P56542	DNS2A_MOUSE	Dnase2	Dnase2	Deoxyribonuclease-2-alpha	1.60809	1.4269	0.887327	40067.6	31740.6	36843.9	32789.1	41141.3	57799.4	63340.7	68393	53638.2	43677	59174.1	46566.3	52194.4	50666.3	15.2901	14.954	15.1691	15.0009	15.3283	15.8188	15.9508	16.0616	15.711	15.4146	15.8527	15.507	15.6716	15.6287	+	3TBI_Exo_Ipsi_3Sham_Ipsi;3TBI_Ipsi_3Sham_Ipsi	Cluster -511	catabolic process;cell differentiation;cellular catabolic process;cellular developmental process;cellular macromolecule catabolic process;cellular macromolecule metabolic process;cellular metabolic process;cellular nitrogen compound metabolic process;cellular process;developmental process;DNA catabolic process;DNA catabolic process, endonucleolytic;DNA fragmentation involved in apoptotic nuclear …	catalytic activity;deoxyribonuclease activity;deoxyribonuclease II activity;endodeoxyribonuclease activity;endodeoxyribonuclease activity, producing 3'-phosphomonoesters;endonuclease activity;endonuclease activity, active with either ribo- or deoxyribonucleic acids and producing 3'-phosphomonoesters;hydrolase activity;hydrolase activity, acting on ester bonds;nuclease activity	cell part;cytoplasmic part;extracellular membrane-bounded organelle;extracellular organelle;extracellular region part;extracellular vesicular exosome;intracellular;intracellular membrane-bounded organelle;intracellular organelle;intracellular part;lysosome;lytic vacuole;membrane-bounded organelle;membrane-bounded vesicle;organelle;vacuole;vesicle	Lysosome	2.71203	-2.74809	2.74809	1.94691	P56542
Q2NL51	Q2NL51;D3Z7E5	Q2NL51	GSK3A_MOUSE	Gsk3a	Gsk3a	Glycogen synthase kinase-3 alpha	0.625568	0.769122	1.22948	4420.93	6413.25	5790.6	5715.18	4010.31	3163.33	3224.35	3379.33	3691.64	3935.04	3710.94	4180.06	3976.83	5674.84	12.1101	12.6468	12.4995	12.4806	11.9695	11.6272	11.6548	11.7225	11.85	11.9422	11.8576	12.0293	11.9574	12.4704	+	3Sham_Ipsi_3TBI_Ipsi;3Sham_Ipsi_3TBI_Exo_Ipsi	Cluster -505	anatomical structure development;anatomical structure morphogenesis;biological regulation;carbohydrate metabolic process;cardiac chamber morphogenesis;cardiac left ventricle morphogenesis;cardiac ventricle morphogenesis;catabolic process;cell migration;cell motility;cell surface receptor linked signaling pathway;cellular carbohydrate metabolic process;cellular catabolic process;cellular component…	adenyl nucleotide binding;adenyl ribonucleotide binding;ATP binding;binding;catalytic activity;enzyme binding;kinase activity;kinase binding;nucleotide binding;phosphotransferase activity, alcohol group as acceptor;protein binding;protein kinase A binding;protein kinase A catalytic subunit binding;protein kinase activity;protein kinase binding;protein serine/threonine kinase activity;purine nucle…		Chemokine signaling pathway	2.7074	1.42073	-1.42073	-0.66968	Q2NL51
P0DOV1-2	Q8CGE8;P0DOV1;P0DOV1-2	Q8CGE8	IFI5B_MOUSE	Mnda	Mnda	Isoform 2 of Interferon-activable protein 205-B	3.68098	4.53473	1.23194	1185.76	5315.34	759.06	5023.85	8364.68	5076.24	14206.4	16297.5	12576.7	16669.8	13628.9	12261.4	11327	15743.8	10.2116	12.3759	9.56807	12.2946	13.0301	12.3095	13.7943	13.9924	13.6185	14.0249	13.7344	13.5818	13.4675	13.9425	+	3TBI_Ipsi_3Sham_Ipsi;3TBI_Exo_Ipsi_3Sham_Ipsi	Cluster -511	biological regulation;cellular process;cellular response to chemical stimulus;cellular response to cytokine stimulus;cellular response to interferon-beta;cellular response to organic substance;cellular response to stimulus;negative regulation of biological process;negative regulation of biosynthetic process;negative regulation of cellular biosynthetic process;negative regulation of cellular macro…	binding;core promoter binding;core promoter proximal region DNA binding;core promoter proximal region sequence-specific DNA binding;DNA binding;double-stranded DNA binding;identical protein binding;nucleic acid binding;nucleic acid binding transcription factor activity;protein binding;regulatory region DNA binding;regulatory region nucleic acid binding;RNA polymerase II core promoter proximal reg…	cell part;cytoplasm;intracellular membrane-bounded organelle;intracellular non-membrane-bounded organelle;intracellular organelle;intracellular organelle part;intracellular part;membrane;membrane-bounded organelle;non-membrane-bounded organelle;nuclear part;nucleolus;nucleus;organelle;organelle part		2.70127	-2.6467	2.15059	2.6467	P0DOV1-2
Q6P5G6	Q6P5G6;G5E8R8	Q6P5G6	UBXN7_MOUSE	Ubxn7	Ubxn7	UBX domain-containing protein 7	0.81451	0.944169	1.15919	33547.8	28974.4	36739	34362.7	27387.9	26167.5	28832.7	27616.3	26043.2	30858	29509.7	30859.1	33762.4	32715.2	15.0339	14.8225	15.165	15.0686	14.7413	14.6755	14.8154	14.7532	14.6686	14.9134	14.8489	14.9134	15.0431	14.9977	+	3TBI_Exo_Ipsi_3TBI_Ipsi;3Sham_Ipsi_3TBI_Ipsi	Cluster -505		binding;enzyme binding;protein binding;small conjugating protein binding;transcription factor binding;ubiquitin binding;ubiquitin protein ligase binding	Cdc48p-Npl4p-Ufd1p AAA ATPase complex;cell part;cytoplasmic part;endoplasmic reticulum part;intracellular organelle part;intracellular part;macromolecular complex;membrane part;nuclear part;nucleoplasm;organelle part;protein complex		2.69696	1.32615	-1.32615	0.95152	Q6P5G6
P0DOV2	P0DOV2	P0DOV2	IFI4_MOUSE	Ifi204	Ifi204	Interferon-activable protein 204	2.03769	2.6641	1.30741	4488.56	6791.86	5786.28	6858.11	9385.48	5534.97	14363.9	17481.5	14173.2	16581.6	15758.1	17198.4	12096.1	18038.3	12.132	12.7296	12.4984	12.7436	13.1962	12.4344	13.8102	14.0935	13.7909	14.0173	13.9438	14.07	13.5623	14.1388	+	3TBI_Ipsi_3Sham_Ipsi;3TBI_Exo_Ipsi_3Sham_Ipsi	Cluster -511					2.67681	-2.7846	1.61855	2.7846	P0DOV2
A0A286YCV9;E9Q4K7	A0A286YCV9;A0A286YD28;E9Q4K7	A0A286YCV9	A0A286YCV9_MOUSE;E9Q4K7_MOUSE	Kif13b	Kif13b	Kinesin family member 13B	1.27229	1.19795	0.941571	15557.4	14146.6	13962.5	14067.9	16932.2	16363.4	18491.2	21431.9	18599.6	17424.5	18513.5	15736.8	17332.2	17446.4	13.9253	13.7882	13.7693	13.7801	14.0475	13.9982	14.1746	14.3875	14.183	14.0888	14.1763	13.9419	14.0812	14.0906	+	3TBI_Exo_Ipsi_3Sham_Ipsi;3TBI_Ipsi_3Sham_Ipsi	Cluster -511					2.64916	-2.68792	2.68792	1.88706	A0A286YCV9;E9Q4K7
Q6NXK2	Q6NXK2;Q6NXK2-2;S4R2I9;S4R1H5	Q6NXK2	ZN532_MOUSE	Znf532	Znf532	Zinc finger protein 532	1.07351	0.882914	0.822455	15406.7	14447	14647.4	16655.2	15110.6	16027.9	16688.3	16655.3	17582.8	13810.9	13664.6	12156.6	14933.8	12928.8	13.9113	13.8185	13.8384	14.0237	13.8833	13.9683	14.0265	14.0237	14.1019	13.7535	13.7382	13.5695	13.8663	13.6583	+	3Sham_Ipsi_3TBI_Exo_Ipsi;3TBI_Ipsi_3TBI_Exo_Ipsi	Cluster -512	biological regulation;biosynthetic process;cellular biosynthetic process;cellular macromolecule biosynthetic process;cellular macromolecule metabolic process;cellular metabolic process;cellular nitrogen compound metabolic process;cellular process;macromolecule biosynthetic process;macromolecule metabolic process;metabolic process;nitrogen compound metabolic process;nucleic acid metabolic process;…	binding;cation binding;DNA binding;ion binding;metal ion binding;nucleic acid binding	cell part;intracellular membrane-bounded organelle;intracellular organelle;intracellular part;membrane-bounded organelle;nucleus;organelle		2.6444	1.37973	2.74285	-2.74285	Q6NXK2
Q8BH95	Q8BH95	Q8BH95	ECHM_MOUSE	Echs1	Echs1	Enoyl-CoA hydratase, mitochondrial	1.43803	1.29442	0.900135	67021.8	63034.4	70685.8	56379.9	76044.5	92888	94562.2	98594.4	100098	90929.7	95254.7	75049.6	85580.3	69216.3	16.0323	15.9439	16.1091	15.7829	16.2146	16.5032	16.529	16.5892	16.6111	16.4725	16.5395	16.1956	16.385	16.0788	+	3TBI_Exo_Ipsi_3Sham_Ipsi;3TBI_Ipsi_3Sham_Ipsi	Cluster -511	carboxylic acid catabolic process;carboxylic acid metabolic process;catabolic process;cellular catabolic process;cellular ketone metabolic process;cellular lipid catabolic process;cellular lipid metabolic process;cellular metabolic process;cellular process;fatty acid beta-oxidation;fatty acid catabolic process;fatty acid metabolic process;fatty acid oxidation;lipid catabolic process;lipid metabol…	carbon-oxygen lyase activity;catalytic activity;enoyl-CoA hydratase activity;hydro-lyase activity;lyase activity	cell part;cytoplasmic part;extracellular membrane-bounded organelle;extracellular organelle;extracellular region part;extracellular vesicular exosome;intracellular membrane-bounded organelle;intracellular organelle;intracellular organelle lumen;intracellular organelle part;intracellular part;membrane-bounded organelle;membrane-bounded vesicle;membrane-enclosed lumen;mitochondrial matrix;mitochond…	Aminobenzoate degradation;Benzoate degradation;beta-Alanine metabolism;Butanoate metabolism;Caprolactam degradation;Fatty acid elongation in mitochondria;Fatty acid metabolism;Lysine degradation;Propanoate metabolism;Tryptophan metabolism;Valine, leucine and isoleucine degradation	2.64186	-2.72477	2.72477	1.72145	Q8BH95
Q4FZF3	Q4FZF3	Q4FZF3	DDX49_MOUSE	Ddx49	Ddx49	Probable ATP-dependent RNA helicase DDX49	0.782663	0.679659	0.868393	24083.6	25399.7	21211.7	28973.5	18923.6	21988.2	20604.6	16725.4	19266.7	20995	14393.8	16682.8	16711.4	15892.7	14.5558	14.6325	14.3726	14.8224	14.2079	14.4244	14.3307	14.0298	14.2338	14.3578	13.8132	14.0261	14.0285	13.9561	+	3Sham_Ipsi_3TBI_Exo_Ipsi;3Sham_Ipsi_3TBI_Ipsi	Cluster -508	cellular macromolecule metabolic process;cellular metabolic process;cellular nitrogen compound metabolic process;cellular process;macromolecule metabolic process;metabolic process;nitrogen compound metabolic process;nucleic acid metabolic process;nucleobase-containing compound metabolic process;primary metabolic process;RNA metabolic process;RNA secondary structure unwinding	adenyl nucleotide binding;adenyl ribonucleotide binding;ATP binding;ATPase activity;ATPase activity, coupled;ATP-dependent helicase activity;ATP-dependent RNA helicase activity;binding;catalytic activity;helicase activity;hydrolase activity;hydrolase activity, acting on acid anhydrides;hydrolase activity, acting on acid anhydrides, in phosphorus-containing anhydrides;nucleoside-triphosphatase act…	cell part;cytoplasm;intracellular non-membrane-bounded organelle;intracellular organelle;intracellular organelle part;intracellular part;non-membrane-bounded organelle;nuclear part;nucleolus;organelle;organelle part		2.62011	2.7411	-1.46676	-2.7411	Q4FZF3
Q8BG84;Q8BG84-6	Q8BG84;Q8BG84-6;G8JL64	Q8BG84	LAIR1_MOUSE	Lair1	Lair1	Leukocyte-associated immunoglobulin-like receptor 1	0.667001	0.576118	0.863744	14210.7	16418.8	18880.8	16761	11655.7	9389.15	11911.5	11068.1	11229.3	14358.9	6942.68	8085.74	8312	10025.8	13.7947	14.0031	14.2046	14.0328	13.5087	13.1968	13.5401	13.4341	13.455	13.8097	12.7613	12.9812	13.021	13.2914	+	3Sham_Ipsi_3TBI_Exo_Ipsi;3Sham_Ipsi_3TBI_Ipsi	Cluster -508			cell part;extracellular membrane-bounded organelle;extracellular organelle;extracellular region part;extracellular vesicular exosome;integral to membrane;intrinsic to membrane;membrane;membrane part;membrane-bounded organelle;membrane-bounded vesicle;organelle;plasma membrane;vesicle		2.60763	2.6946	-1.67495	-2.6946	Q8BG84;Q8BG84-6
Q3UYC0	Q3UYC0;E0CYP3	Q3UYC0	PPM1H_MOUSE	Ppm1h	Ppm1h	Protein phosphatase 1H	1.19811	1.23518	1.03094	23312.3	23568.3	22511.7	21289	26616.5	24099.3	31169.3	27295.9	26626.3	27156	30605.4	28802.3	25970.6	27475.1	14.5088	14.5246	14.4584	14.3778	14.7	14.5567	14.9278	14.7364	14.7006	14.729	14.9015	14.8139	14.6646	14.7458	+	3TBI_Ipsi_3Sham_Ipsi;3TBI_Exo_Ipsi_3Sham_Ipsi	Cluster -511	cellular metabolic process;cellular process;dephosphorylation;metabolic process;phosphate-containing compound metabolic process;phosphorus metabolic process	catalytic activity;hydrolase activity;hydrolase activity, acting on ester bonds;phosphatase activity;phosphoprotein phosphatase activity;phosphoric ester hydrolase activity	cell part;cytoplasm;intracellular membrane-bounded organelle;intracellular organelle;intracellular part;membrane-bounded organelle;nucleus;organelle		2.60248	-2.55127	2.06123	2.55127	Q3UYC0
P29416	P29416	P29416	HEXA_MOUSE	Hexa	Hexa	Beta-hexosaminidase subunit alpha	1.84525	1.61621	0.875876	81909.5	88112.3	68305.4	64017.8	115334	107443	166860	180093	127648	147386	147886	97006.6	100389	118149	16.3217	16.4271	16.0597	15.9662	16.8155	16.7132	17.3483	17.4584	16.9618	17.1692	17.1741	16.5658	16.6152	16.8502	+	3TBI_Exo_Ipsi_3Sham_Ipsi;3TBI_Ipsi_3Sham_Ipsi	Cluster -511	adult behavior;adult locomotory behavior;adult walking behavior;amine metabolic process;aminoglycan metabolic process;anatomical structure development;anatomical structure morphogenesis;axon ensheathment;behavior;biological regulation;carbohydrate metabolic process;catabolic process;cell morphogenesis;cell morphogenesis involved in differentiation;cell morphogenesis involved in neuron differentia…	beta-N-acetylhexosaminidase activity;binding;catalytic activity;hexosaminidase activity;hydrolase activity;hydrolase activity, acting on glycosyl bonds;hydrolase activity, hydrolyzing O-glycosyl compounds;protein binding;protein dimerization activity;protein heterodimerization activity	cell part;cytoplasmic part;extracellular membrane-bounded organelle;extracellular organelle;extracellular region part;extracellular vesicular exosome;intracellular membrane-bounded organelle;intracellular organelle;intracellular part;lysosome;lytic vacuole;membrane;membrane-bounded organelle;membrane-bounded vesicle;organelle;vacuole;vesicle	Amino sugar and nucleotide sugar metabolism;Glycosaminoglycan degradation;Glycosphingolipid biosynthesis - ganglio series;Glycosphingolipid biosynthesis - globo series;Lysosome;Other glycan degradation	2.59862	-2.61155	2.61155	1.91726	P29416
Q99PP7	Q99PP7;Q99PP7-2;E9QME5;E9QP19	Q99PP7	TRI33_MOUSE	Trim33	Trim33	E3 ubiquitin-protein ligase TRIM33	0.883401	0.924801	1.04686	16798.4	16797.8	17690.7	15752.1	15395.2	14183.4	15352.5	14672.1	14424.7	15400.5	14837.4	16412.4	15450.4	15396.5	14.036	14.036	14.1107	13.9433	13.9102	13.7919	13.9062	13.8408	13.8163	13.9107	13.857	14.0025	13.9154	13.9103	+	3Sham_Ipsi_3TBI_Ipsi;3Sham_Ipsi_3TBI_Exo_Ipsi	Cluster -508	biological regulation;biosynthetic process;cellular biosynthetic process;cellular macromolecule biosynthetic process;cellular macromolecule metabolic process;cellular metabolic process;cellular nitrogen compound metabolic process;cellular process;cellular protein metabolic process;macromolecule biosynthetic process;macromolecule metabolic process;macromolecule modification;metabolic process;negat…	binding;catalytic activity;cation binding;co-SMAD binding;DNA binding;ion binding;ligase activity;metal ion binding;nucleic acid binding;protein binding;R-SMAD binding;SMAD binding;transition metal ion binding;zinc ion binding	cell part;intracellular membrane-bounded organelle;intracellular organelle;intracellular organelle part;intracellular part;membrane-bounded organelle;nuclear part;nucleoplasm;nucleus;organelle;organelle part		2.59083	2.71018	-2.71018	-1.45676	Q99PP7
Q8BTG3	Q8BTG3	Q8BTG3	T11L1_MOUSE	Tcp11l1	Tcp11l1	T-complex protein 11-like protein 1	0.828535	0.769818	0.929131	5880.74	6231.51	5513.39	4898.26	5165.75	4448.19	4617.46	4684.04	4411.86	4221.11	3895.02	4153.07	4950.51	4454.42	12.5218	12.6054	12.4287	12.2581	12.3348	12.119	12.1729	12.1935	12.1072	12.0434	11.9274	12.02	12.2734	12.121	+	3Sham_Ipsi_3TBI_Exo_Ipsi;3Sham_Ipsi_3TBI_Ipsi	Cluster -508			cell part;cytoskeletal part;intracellular organelle part;intracellular part;macromolecular complex;microtubule;organelle part;protein complex		2.5874	2.66353	-1.70587	-2.66353	Q8BTG3
Q8BGB8	Q8BGB8;B7ZCV4	Q8BGB8	COQ4_MOUSE	Coq4	Coq4	Ubiquinone biosynthesis protein COQ4 homolog, mitochondrial	1.36301	1.14742	0.841825	4921.32	5183.29	5372.46	4329.54	6345.24	5949.16	6627.77	7657.23	7166.43	6003.26	5491.66	5409.82	6538.7	4964.64	12.2648	12.3397	12.3914	12.08	12.6315	12.5385	12.6943	12.9026	12.807	12.5515	12.423	12.4014	12.6748	12.2775	+	3TBI_Ipsi_3Sham_Ipsi;3TBI_Ipsi_3TBI_Exo_Ipsi	Cluster -511	biosynthetic process;cellular biosynthetic process;cellular ketone metabolic process;cellular metabolic process;cellular process;coenzyme biosynthetic process;coenzyme metabolic process;cofactor biosynthetic process;cofactor metabolic process;metabolic process;oxidoreduction coenzyme metabolic process;quinone cofactor biosynthetic process;quinone cofactor metabolic process;small molecule metaboli…		cell part;cytoplasmic part;extrinsic to membrane;extrinsic to mitochondrial inner membrane;extrinsic to organelle membrane;intracellular membrane-bounded organelle;intracellular organelle;intracellular organelle part;intracellular part;membrane part;membrane-bounded organelle;mitochondrial membrane part;mitochondrial part;mitochondrion;organelle;organelle part		2.58654	-2.68833	2.68833	-1.3165	Q8BGB8
Q9ES52;Q9ES52-2	Q9ES52;Q9ES52-2;Q9ES52-3;Q9ES52-4;Q9ES52-5;Q9ES52-6	Q9ES52	SHIP1_MOUSE	Inpp5d	Inpp5d	Phosphatidylinositol 3,4,5-trisphosphate 5-phosphatase 1	1.33647	1.30185	0.97409	57244.4	64060.2	55992.3	67473.9	70445	74323.6	80651.1	96171.2	87321.5	76800.7	91821.5	75496.1	76161.9	78037.4	15.8048	15.9671	15.7729	16.042	16.1042	16.1815	16.2994	16.5533	16.414	16.2288	16.4865	16.2041	16.2168	16.2519	+	3TBI_Exo_Ipsi_3Sham_Ipsi;3TBI_Ipsi_3Sham_Ipsi	Cluster -511	adaptive immune response;adaptive immune response based on somatic recombination of immune receptors built from immunoglobulin superfamily domains;apoptosis;B cell mediated immunity;biological regulation;cell death;cellular lipid metabolic process;cellular metabolic process;cellular process;cellular response to stimulus;death;dephosphorylation;determination of adult lifespan;glycerolipid metaboli…	binding;catalytic activity;hydrolase activity;hydrolase activity, acting on ester bonds;inositol or phosphatidylinositol phosphatase activity;inositol phosphate phosphatase activity;inositol trisphosphate phosphatase activity;inositol-polyphosphate 5-phosphatase activity;phosphatase activity;phosphatidylinositol trisphosphate phosphatase activity;phosphoric ester hydrolase activity;protein bindin…	cell part;cytoplasm;intracellular part;membrane;plasma membrane	B cell receptor signaling pathway;Fc epsilon RI signaling pathway;Fc gamma R-mediated phagocytosis;Insulin signaling pathway;Phosphatidylinositol signaling system	2.57094	-2.42692	2.42692	2.18343	Q9ES52;Q9ES52-2
Q9D920	Q9D920;E9Q2W8	Q9D920	BORC5_MOUSE	Borcs5	Borcs5	BLOC-1-related complex subunit 5	0.798936	0.7356	0.920725	37748.2	29525.1	28531.6	31200.4	25019	27690.7	27077.6	22433.2	24615.9	22837.4	25201.8	24929.5	23899.1	19913.6	15.2041	14.8497	14.8003	14.9293	14.6107	14.7571	14.7248	14.4533	14.5873	14.4791	14.6212	14.6056	14.5447	14.2815	+	3Sham_Ipsi_3TBI_Exo_Ipsi;3Sham_Ipsi_3TBI_Ipsi	Cluster -508					2.56752	2.633	-1.73131	-2.633	Q9D920
Q8BFZ9	Q8BFZ9;A0A1B0GT70	Q8BFZ9	ERLN2_MOUSE	Erlin2	Erlin2	Erlin-2	0.877947	0.790319	0.900189	101634	106473	106199	98711.4	96038.9	95968.7	86247.9	82496.4	92507.7	69155.4	84460.1	79373	82841.9	92188.8	16.633	16.7001	16.6964	16.5909	16.5513	16.5503	16.3962	16.332	16.4973	16.0776	16.366	16.2764	16.3381	16.4923	+	3Sham_Ipsi_3TBI_Exo_Ipsi	Cluster -508	catabolic process;cellular catabolic process;cellular macromolecule catabolic process;cellular macromolecule metabolic process;cellular metabolic process;cellular process;ER-associated protein catabolic process;macromolecule catabolic process;macromolecule metabolic process;metabolic process;modification-dependent macromolecule catabolic process;modification-dependent protein catabolic process;pr…		cell part;cytoplasm;cytoplasmic part;endoplasmic reticulum;endoplasmic reticulum membrane;endoplasmic reticulum part;extracellular membrane-bounded organelle;extracellular organelle;extracellular region part;extracellular vesicular exosome;integral to membrane;intracellular membrane-bounded organelle;intracellular organelle;intracellular organelle part;intracellular part;intrinsic to membrane;mac…		2.5481	2.67913	0	-2.67913	Q8BFZ9
Q6P5D4	Q6P5D4	Q6P5D4	CP135_MOUSE	Cep135	Cep135	Centrosomal protein of 135 kDa	0.811613	0.804638	0.991407	21260.5	21233	22207.8	22244.2	19739.1	17653.4	18822.2	15305.7	16687.2	18358	15211.4	17915.6	18821.5	17143.1	14.3759	14.374	14.4388	14.4411	14.2688	14.1077	14.2001	13.9018	14.0265	14.1641	13.8929	14.1289	14.2001	14.0653	+	3Sham_Ipsi_3TBI_Exo_Ipsi;3Sham_Ipsi_3TBI_Ipsi	Cluster -508	cell cycle process;cellular component organization;cellular component organization at cellular level;cellular component organization or biogenesis;cellular component organization or biogenesis at cellular level;cellular process;centriole replication;centriole-centriole cohesion;centrosome organization;microtubule organizing center organization;microtubule-based process;organelle organization	binding;protein binding;protein C-terminus binding	cell part;centriole;centrosome;cytoplasmic part;cytoskeletal part;intracellular non-membrane-bounded organelle;intracellular organelle;intracellular organelle part;intracellular part;microtubule organizing center;microtubule organizing center part;non-membrane-bounded organelle;organelle;organelle part		2.54626	2.3401	-2.23959	-2.3401	Q6P5D4
Q64318	Q64318	Q64318	ZEB1_MOUSE	Zeb1	Zeb1	Zinc finger E-box-binding homeobox 1	0.731011	0.77446	1.05944	8773.94	6798.59	7821.17	7863.75	6689.71	5500.74	5093.88	5244.74	6032.86	6271.69	6317.25	6213.63	6455.93	5001.05	13.099	12.731	12.9332	12.941	12.7077	12.4254	12.3145	12.3567	12.5586	12.6146	12.6251	12.6012	12.6564	12.288	+	3Sham_Ipsi_3TBI_Ipsi;3Sham_Ipsi_3TBI_Exo_Ipsi	Cluster -508	anatomical structure development;anatomical structure morphogenesis;biological regulation;cartilage development;cellular process;cellular response to acid;cellular response to amine stimulus;cellular response to amino acid stimulus;cellular response to chemical stimulus;cellular response to endogenous stimulus;cellular response to growth factor stimulus;cellular response to organic nitrogen;cellu…	binding;cation binding;chromatin binding;DNA binding;double-stranded DNA binding;E-box binding;ion binding;metal ion binding;nucleic acid binding;nucleic acid binding transcription factor activity;protein binding;regulatory region DNA binding;regulatory region nucleic acid binding;sequence-specific DNA binding transcription factor activity;structure-specific DNA binding;transcription factor bindi…	cell part;cytoplasm;intracellular membrane-bounded organelle;intracellular organelle;intracellular organelle part;intracellular part;macromolecular complex;membrane-bounded organelle;nuclear part;nucleoplasm;nucleoplasm part;nucleus;organelle;organelle part;protein complex;transcription factor complex		2.54298	2.52881	-2.52881	-1.93593	Q64318
Q8C129	Q8C129	Q8C129	LCAP_MOUSE	Lnpep	Lnpep	Leucyl-cystinyl aminopeptidase	1.10659	0.989054	0.893789	13281.3	12800.1	13690	12800.7	14395.7	15551.6	14082.2	14115.3	14574.6	14075.8	12465.5	12572.3	12684.1	13198.1	13.6971	13.6439	13.7408	13.6439	13.8134	13.9248	13.7816	13.785	13.8312	13.7809	13.6057	13.618	13.6307	13.688	+	3TBI_Ipsi_3TBI_Exo_Ipsi;3TBI_Ipsi_3Sham_Ipsi	Cluster -504	biological regulation;catabolic process;cellular process;cellular response to stimulus;macromolecule catabolic process;macromolecule metabolic process;metabolic process;primary metabolic process;protein catabolic process;protein metabolic process;regulation of biological process;regulation of cellular process;response to stimulus;signal transduction;SMAD protein signal transduction	aminopeptidase activity;binding;catalytic activity;cation binding;exopeptidase activity;hydrolase activity;ion binding;metal ion binding;metallopeptidase activity;peptidase activity;peptidase activity, acting on L-amino acid peptides;transition metal ion binding;zinc ion binding	cell part;cytoplasmic part;cytoplasmic vesicle membrane;cytoplasmic vesicle part;endomembrane system;integral to membrane;intracellular;intracellular organelle part;intracellular part;intrinsic to membrane;lysosomal membrane;membrane;membrane part;organelle membrane;organelle part;perinuclear region of cytoplasm;plasma membrane;vacuolar membrane;vacuolar part;vesicle membrane	Renin-angiotensin system	2.54079	-1.93835	2.41411	-2.41411	Q8C129
P38647	P38647	P38647	GRP75_MOUSE	Hspa9	Hspa9	Stress-70 protein, mitochondrial	1.1939	1.07486	0.900291	956682	855046	836203	809640	1.01e+06	1.08e+06	1.01e+06	1.05e+06	1.01e+06	962871	1e+06	856946	860169	965517	19.8677	19.7056	19.6735	19.6269	19.9459	20.0426	19.9459	20.002	19.9459	19.877	19.9316	19.7088	19.7143	19.8809	+	3TBI_Ipsi_3Sham_Ipsi;3TBI_Ipsi_3TBI_Exo_Ipsi	Cluster -511	cellular macromolecule metabolic process;cellular metabolic process;cellular process;cellular protein metabolic process;establishment of localization;establishment of localization in cell;establishment of protein localization;intracellular protein transport;intracellular transport;macromolecule metabolic process;metabolic process;nuclear export;nuclear transport;nucleocytoplasmic transport;primar…	adenyl nucleotide binding;adenyl ribonucleotide binding;ATP binding;binding;enzyme binding;nucleotide binding;protein binding;purine nucleotide binding;purine ribonucleoside triphosphate binding;purine ribonucleotide binding;ribonucleotide binding;ubiquitin protein ligase binding	adherens junction;anchoring junction;cell junction;cell part;cell-substrate adherens junction;cell-substrate junction;cytoplasm;cytoplasmic part;extracellular membrane-bounded organelle;extracellular organelle;extracellular region part;extracellular vesicular exosome;focal adhesion;intracellular membrane-bounded organelle;intracellular non-membrane-bounded organelle;intracellular organelle;intrac…	ko05152;RNA degradation	2.48468	-2.56243	2.56243	-1.36903	P38647
P52479;P52479-2	P52479;P52479-2	P52479	UBP10_MOUSE	Usp10	Usp10	Ubiquitin carboxyl-terminal hydrolase 10	0.797913	0.759944	0.952415	6847.57	7901.15	7993.27	8019.32	6437.95	6245.04	5870.42	5763.75	6363.89	6984.13	5479.39	6431.94	5016.1	5309.54	12.7414	12.9478	12.9646	12.9693	12.6524	12.6085	12.5192	12.4928	12.6357	12.7699	12.4198	12.651	12.2924	12.3744	+	3Sham_Ipsi_3TBI_Exo_Ipsi;3Sham_Ipsi_3TBI_Ipsi	Cluster -508	autophagy;biological regulation;catabolic process;cellular catabolic process;cellular macromolecule catabolic process;cellular macromolecule metabolic process;cellular metabolic process;cellular nitrogen compound metabolic process;cellular process;cellular protein metabolic process;cellular response to stimulus;cellular response to stress;DNA damage response, signal transduction by p53 class medi…	binding;catalytic activity;cysteine-type endopeptidase activity;cysteine-type peptidase activity;endopeptidase activity;hydrolase activity;ion channel binding;p53 binding;peptidase activity;peptidase activity, acting on L-amino acid peptides;protein binding;small conjugating protein-specific protease activity;ubiquitin-specific protease activity	cell part;cytoplasm;cytoplasmic part;early endosome;endosome;intracellular membrane-bounded organelle;intracellular organelle;intracellular part;membrane-bounded organelle;nucleus;organelle		2.47173	2.47055	-1.84767	-2.47055	P52479;P52479-2
E9Q634	E9Q634	E9Q634	MYO1E_MOUSE	Myo1e	Myo1e	Unconventional myosin-Ie	2.06021	1.83932	0.892781	4284.57	6142.11	5134.61	5663.61	6772.92	8583.53	12888.6	14444.8	11969.9	8571.93	13703.3	8130.39	8042.45	10351.1	12.0649	12.5845	12.326	12.4675	12.7256	13.0674	13.6538	13.8183	13.5471	13.0654	13.7422	12.9891	12.9734	13.3375	+	3TBI_Exo_Ipsi_3Sham_Ipsi;3TBI_Ipsi_3Sham_Ipsi	Cluster -511	anatomical structure development;biological regulation;cell development;cell differentiation;cell surface receptor linked signaling pathway;cellular component organization;cellular component organization at cellular level;cellular component organization or biogenesis;cellular component organization or biogenesis at cellular level;cellular developmental process;cellular membrane organization;cellu…	actin binding;actin filament binding;adenyl nucleotide binding;adenyl ribonucleotide binding;ATP binding;ATPase activity;ATPase activity, coupled;binding;calmodulin binding;catalytic activity;cytoskeletal protein binding;hydrolase activity;hydrolase activity, acting on acid anhydrides;hydrolase activity, acting on acid anhydrides, in phosphorus-containing anhydrides;lipid binding;motor activity;n…	adherens junction;anchoring junction;brush border;cell junction;cell part;cell projection;cell-cell junction;clathrin-coated endocytic vesicle;clathrin-coated vesicle;coated vesicle;cytoplasm;cytoplasmic membrane-bounded vesicle;cytoplasmic part;cytoplasmic vesicle;cytoskeletal part;cytoskeleton;endocytic vesicle;extracellular membrane-bounded organelle;extracellular organelle;extracellular regio…		2.47022	-2.40607	2.40607	1.97445	E9Q634
Q60952	Q60952;E9Q5A8;A3KGJ7	Q60952	CP250_MOUSE	Cep250	Cep250	Centrosome-associated protein CEP250	0.832508	0.80296	0.964508	27120.5	23000.1	26342.2	25277.7	21148.8	22299.5	23382.8	19664.2	19379.4	22082.1	18006.5	20883.6	21264.4	19880.4	14.7271	14.4894	14.6851	14.6256	14.3683	14.4447	14.5132	14.2633	14.2422	14.4306	14.1362	14.3501	14.3762	14.2791	+	3Sham_Ipsi_3TBI_Exo_Ipsi;3Sham_Ipsi_3TBI_Ipsi	Cluster -508	anatomical structure formation involved in morphogenesis;biological regulation;cell cycle;cell projection assembly;cell projection organization;cellular component assembly;cellular component assembly at cellular level;cellular component assembly involved in morphogenesis;cellular component organization;cellular component organization at cellular level;cellular component organization or biogenesis…	binding;enzyme binding;kinase binding;protein binding;protein C-terminus binding;protein domain specific binding;protein kinase binding	cell part;cell projection;centriole;centrosome;cilium;cytoplasmic part;cytoskeletal part;extracellular membrane-bounded organelle;extracellular organelle;extracellular region part;extracellular vesicular exosome;intracellular non-membrane-bounded organelle;intracellular organelle;intracellular organelle part;intracellular part;macromolecular complex;membrane-bounded organelle;membrane-bounded ves…		2.47015	2.43214	-1.92555	-2.43214	Q60952
P29758	P29758	P29758	OAT_MOUSE	Oat	Oat	Ornithine aminotransferase, mitochondrial	1.2635	1.18736	0.939734	70233.5	59154.9	66320	59990.2	77177.3	91430.4	76848.1	86915.5	71473.7	75685.6	72883.1	72643.1	76461.2	81833.7	16.0999	15.8522	16.0172	15.8724	16.2359	16.4804	16.2297	16.4073	16.1251	16.2077	16.1533	16.1485	16.2224	16.3204	+	3TBI_Exo_Ipsi_3Sham_Ipsi;3TBI_Ipsi_3Sham_Ipsi	Cluster -511	amine biosynthetic process;amine metabolic process;biosynthetic process;carboxylic acid biosynthetic process;carboxylic acid metabolic process;cellular amine metabolic process;cellular amino acid biosynthetic process;cellular amino acid metabolic process;cellular biosynthetic process;cellular component assembly;cellular component organization;cellular component organization or biogenesis;cellular…	binding;catalytic activity;cofactor binding;ornithine-oxo-acid transaminase activity;pyridoxal phosphate binding;transaminase activity;transferase activity;transferase activity, transferring nitrogenous groups;vitamin B6 binding;vitamin binding	cell part;cytoplasmic part;intracellular membrane-bounded organelle;intracellular organelle;intracellular organelle lumen;intracellular organelle part;intracellular part;membrane-bounded organelle;membrane-enclosed lumen;mitochondrial matrix;mitochondrial part;mitochondrion;organelle;organelle lumen;organelle part	Arginine and proline metabolism	2.46981	-2.51922	2.51922	1.70755	P29758
P97821	P97821	P97821	CATC_MOUSE	Ctsc	Ctsc	Dipeptidyl peptidase 1	1.55398	1.42467	0.916786	58159.4	45360.1	56955	50991.2	63223.1	71766.1	93856.3	97750.1	84172.2	79150	90192	73183.4	61497.8	72562.9	15.8277	15.4691	15.7975	15.638	15.9482	16.131	16.5182	16.5768	16.3611	16.2723	16.4607	16.1592	15.9082	16.1469	+	3TBI_Exo_Ipsi_3Sham_Ipsi;3TBI_Ipsi_3Sham_Ipsi	Cluster -511	activation of caspase activity;adaptive immune response;adaptive immune response based on somatic recombination of immune receptors built from immunoglobulin superfamily domains;aging;apoptosis;biological regulation;cell death;cell killing;cellular process;death;developmental process;immune effector process;immune response;immune system process;induction of apoptosis;induction of programmed cell …	anion binding;apoptotic protease activator activity;binding;caspase activator activity;caspase regulator activity;catalytic activity;chloride ion binding;cysteine-type endopeptidase activity;cysteine-type peptidase activity;endopeptidase activity;enzyme activator activity;enzyme regulator activity;hydrolase activity;ion binding;peptidase activator activity;peptidase activity;peptidase activity, a…	cell part;cytoplasmic part;endoplasmic reticulum;extracellular membrane-bounded organelle;extracellular organelle;extracellular region part;extracellular space;extracellular vesicular exosome;Golgi apparatus;intracellular membrane-bounded organelle;intracellular organelle;intracellular part;lysosome;lytic vacuole;membrane;membrane-bounded organelle;membrane-bounded vesicle;organelle;vacuole;vesic…	Lysosome	2.46551	-2.45411	2.45411	1.86592	P97821
A2AJK6	A2AJK6;A2AJK6-3	A2AJK6	CHD7_MOUSE	Chd7	Chd7	Chromodomain-helicase-DNA-binding protein 7	1.69288	1.86521	1.10179	3146.65	1671.75	2686.75	1393.14	3532.67	3251.51	4112.14	3818.02	4115.37	3805.68	3560.36	3616.61	4178.29	5585.5	11.6196	10.7071	11.3916	10.4441	11.7865	11.6669	12.0057	11.8986	12.0068	11.8939	11.7978	11.8204	12.0287	12.4475	+	3TBI_Ipsi_3Sham_Ipsi;3TBI_Exo_Ipsi_3Sham_Ipsi	Cluster -511	adult behavior;adult heart development;adult locomotory behavior;adult walking behavior;anatomical structure development;anatomical structure morphogenesis;appendage development;appendage morphogenesis;artery morphogenesis;behavior;biological regulation;biosynthetic process;blood circulation;blood vessel development;blood vessel morphogenesis;camera-type eye development;cell activation;cell diffe…	adenyl nucleotide binding;adenyl ribonucleotide binding;ATP binding;binding;catalytic activity;chromatin binding;core promoter proximal region DNA binding;core promoter proximal region sequence-specific DNA binding;DNA binding;helicase activity;hydrolase activity;hydrolase activity, acting on acid anhydrides;hydrolase activity, acting on acid anhydrides, in phosphorus-containing anhydrides;nuclei…	cell part;intracellular membrane-bounded organelle;intracellular organelle;intracellular organelle part;intracellular part;membrane-bounded organelle;nuclear part;nucleoplasm;nucleus;organelle;organelle part		2.45361	-2.37767	1.98103	2.37767	A2AJK6
P20152	P20152;A0A0A6YWC8	P20152	VIME_MOUSE	Vim	Vim	Vimentin	2.33498	1.79516	0.768811	297104	336716	207494	325010	474486	528741	768898	1.03e+06	602060	554811	682936	450414	324063	604951	18.1806	18.3612	17.6627	18.3101	18.856	19.0122	19.5524	19.9742	19.1995	19.0816	19.3814	18.7809	18.3059	19.2065	+	3TBI_Exo_Ipsi_3Sham_Ipsi;3TBI_Ipsi_3Sham_Ipsi	Cluster -511	anatomical structure development;astrocyte development;astrocyte differentiation;Bergmann glial cell differentiation;biological regulation;cell development;cell differentiation;cellular component organization;cellular component organization at cellular level;cellular component organization or biogenesis;cellular component organization or biogenesis at cellular level;cellular developmental process…	binding;double-stranded RNA binding;glycoprotein binding;identical protein binding;nucleic acid binding;protein binding;protein C-terminus binding;RNA binding;scaffold protein binding;structural constituent of cytoskeleton;structural constituent of eye lens;structural molecule activity	adherens junction;anchoring junction;cell junction;cell leading edge;cell part;cell projection;cell-substrate adherens junction;cell-substrate junction;cytoplasm;cytoplasmic part;cytoskeletal part;cytoskeleton;cytosol;extracellular membrane-bounded organelle;extracellular organelle;extracellular region part;extracellular vesicular exosome;focal adhesion;intermediate filament;intermediate filament…		2.43354	-2.52101	2.52101	1.53077	P20152
P56546-2	P56546;P56546-2;Q91YZ2;E9PWQ9	P56546	CTBP2_MOUSE	Ctbp2	Ctbp2	Isoform 2 of C-terminal-binding protein 2	0.771822	0.908422	1.17698	34866.6	32641.1	42739.5	37021.6	29917.9	25650.3	30302.9	27898.3	28312.2	38866.8	32127.1	31933.5	32028.7	32271.6	15.0896	14.9944	15.3833	15.1761	14.8687	14.6467	14.8872	14.7679	14.7891	15.2463	14.9715	14.9628	14.9671	14.978	+	3TBI_Exo_Ipsi_3TBI_Ipsi;3Sham_Ipsi_3TBI_Ipsi;3TBI_Exo_Ipsi_3TBI_Ipsi;3Sham_Ipsi_3TBI_Ipsi	Cluster -505	biological regulation;biosynthetic process;cell differentiation;cellular biosynthetic process;cellular developmental process;cellular macromolecule biosynthetic process;cellular macromolecule metabolic process;cellular metabolic process;cellular nitrogen compound metabolic process;cellular process;developmental process;fat cell differentiation;macromolecule biosynthetic process;macromolecule meta…	binding;catalytic activity;chromatin binding;coenzyme binding;cofactor binding;hormone receptor binding;NAD binding;nuclear hormone receptor binding;nucleotide binding;oxidoreductase activity;oxidoreductase activity, acting on CH-OH group of donors;oxidoreductase activity, acting on the CH-OH group of donors, NAD or NADP as acceptor;protein binding;protein binding transcription factor activity;re…	cell junction;cell part;intracellular membrane-bounded organelle;intracellular organelle;intracellular organelle part;intracellular part;macromolecular complex;membrane-bounded organelle;nuclear part;nucleoplasm part;nucleus;organelle;organelle part;protein complex;synapse;transcriptional repressor complex	Chronic myeloid leukemia;Notch signaling pathway;Pathways in cancer;Wnt signaling pathway	2.42666	2.11016	-2.11016	1.55578	P56546-2
Q9QZS3;Q9QZS3-2;Q9QZS3-3;Q9QZS3-4	Q9QZS3;Q9QZS3-2;Q9QZS3-3;Q9QZS3-4;Q05BE7;D3Z1E8;D3Z7I6;D3Z549;F8WJ71	Q9QZS3	NUMB_MOUSE	Numb	Numb	Protein numb homolog	0.89381	0.890259	0.996027	48741.2	47287.7	46199.5	46889.8	42583.2	45425.9	43672.8	38065.9	41546.8	43553	41576	42832.8	40771.1	41722.3	15.5729	15.5292	15.4956	15.517	15.378	15.4712	15.4144	15.2162	15.3425	15.4105	15.3435	15.3864	15.3153	15.3485	+	3Sham_Ipsi_3TBI_Exo_Ipsi;3Sham_Ipsi_3TBI_Ipsi	Cluster -508	adherens junction organization;anatomical structure development;anatomical structure morphogenesis;axonogenesis;biological regulation;cell differentiation;cell division;cell junction organization;cell part morphogenesis;cell projection morphogenesis;cell projection organization;cell proliferation;cell-cell junction organization;cellular component morphogenesis;cellular component organization;cell…	alpha-catenin binding;beta-catenin binding;binding;cadherin binding;cell adhesion molecule binding;protein binding	adherens junction;anchoring junction;apical part of cell;basolateral plasma membrane;cell junction;cell part;cell-substrate adherens junction;cell-substrate junction;clathrin-coated vesicle;coated vesicle;cytoplasm;cytoplasmic membrane-bounded vesicle;cytoplasmic part;cytoplasmic vesicle;early endosome;endosome;extrinsic to membrane;extrinsic to plasma membrane;focal adhesion;intracellular membra…	Notch signaling pathway	2.40398	2.18878	-2.1269	-2.18878	Q9QZS3;Q9QZS3-2;Q9QZS3-3;Q9QZS3-4
A0A087WQM0;A0A087WQS0;A0A1D5RM59;A0A6I8MWZ2;E9Q0S6	Q9DBT6;A0A1D5RM59;E9Q0S6;A0A087WQM0;A0A087WRU0;A0A6I8MWZ2;A0A087WQS0;A0A087WQ94	Q9DBT6	A0A087WQM0_MOUSE;A0A087WQS0_MOUSE;A0A1D5RM59_MOUSE;A0A6I8MWZ2_MOUSE;E9Q0S6_MOUSE	Tns1	Tns1	Tensin 1	0.969131	0.88073	0.908783	13426.5	15487.9	13745.7	14041.4	13572.2	14578.7	13997.7	13214.9	13325.5	13054.9	11957.5	12474.5	12175	12761.5	13.7128	13.9189	13.7467	13.7774	13.7284	13.8316	13.7729	13.6899	13.7019	13.6723	13.5456	13.6067	13.5716	13.6395	+	3TBI_Ipsi_3TBI_Exo_Ipsi;3Sham_Ipsi_3TBI_Exo_Ipsi	Cluster -508	ameboidal cell migration;cell junction assembly;cell junction organization;cell migration;cell motility;cell-substrate junction assembly;cellular component assembly;cellular component assembly at cellular level;cellular component movement;cellular component organization;cellular component organization at cellular level;cellular component organization or biogenesis;cellular component organization …	actin binding;binding;cytoskeletal protein binding;protein binding	adherens junction;anchoring junction;cell junction;cell-substrate adherens junction;cell-substrate junction;focal adhesion		2.40201	2.32799	1.73633	-2.32799	A0A087WQM0;A0A087WQS0;A0A1D5RM59;A0A6I8MWZ2;E9Q0S6
P16014	P16014	P16014	SCG1_MOUSE	Chgb	Chgb	Secretogranin-1	5.55277	5.20848	0.937995	1270.73	1245.85	879.095	6326.54	9658.75	2224.21	21771.4	14077.6	19749.6	10108.3	17603.9	13423.3	10518.6	11643.3	10.3114	10.2829	9.77988	12.6272	13.2376	11.1191	14.4101	13.7811	14.2695	13.3033	14.1036	13.7125	13.3607	13.5072	+	3TBI_Ipsi_3Sham_Ipsi;3TBI_Exo_Ipsi_3Sham_Ipsi	Cluster -511			cell part;cytoplasmic membrane-bounded vesicle;cytoplasmic part;cytoplasmic vesicle;extracellular region;intracellular membrane-bounded organelle;intracellular organelle;intracellular part;membrane-bounded organelle;membrane-bounded vesicle;organelle;stored secretory granule;vesicle		2.39268	-2.25889	2.01798	2.25889	P16014
P15806	P15806;P15806-2;A0A0R4J011;E9PWE2;E9PWE3;F6T941;E9PVV2;A0A0R4J014;E9PWE4;E9PVV1;E9PWE5	P15806	TFE2_MOUSE	Tcf3	Tcf3	Transcription factor E2-alpha	0.717995	0.847852	1.18086	6905.79	6449.38	5710.93	8407.59	4886.91	4812.7	5698.18	4947.43	4312.24	6035.56	5650.26	5981.13	6237.38	5212.69	12.7536	12.6549	12.4795	13.0375	12.2547	12.2326	12.4763	12.2725	12.0742	12.5593	12.4641	12.5462	12.6067	12.3478	+	3Sham_Ipsi_3TBI_Ipsi	Cluster -508	anatomical structure development;anatomical structure morphogenesis;B cell lineage commitment;biological regulation;biosynthetic process;cell activation;cell development;cell differentiation;cell fate commitment;cellular biosynthetic process;cellular component organization;cellular component organization at cellular level;cellular component organization or biogenesis;cellular component organizati…	bHLH transcription factor binding;binding;chromatin binding;core promoter proximal region DNA binding;core promoter proximal region sequence-specific DNA binding;DNA binding;E-box binding;enhancer binding;enhancer sequence-specific DNA binding;enzyme binding;identical protein binding;kinase binding;mitogen-activated protein kinase kinase kinase binding;nucleic acid binding;nucleic acid binding tr…	cell part;chromatin;chromosomal part;cytoplasm;intracellular membrane-bounded organelle;intracellular organelle;intracellular organelle part;intracellular part;macromolecular complex;membrane-bounded organelle;nuclear chromatin;nuclear chromosome part;nuclear nucleosome;nuclear part;nucleoplasm;nucleoplasm part;nucleosome;nucleus;organelle;organelle part;protein complex;protein-DNA complex;transc…		2.38861	1.252	-1.252	0	P15806
Q8VDP2	Q8VDP2;Q8VDP2-2;Z4YLD0	Q8VDP2	STEEP_MOUSE	Steep1	Steep1	STING ER exit protein	0.821189	0.925321	1.12681	42573.5	47004.8	51112.9	47276.6	37048.1	34272.7	37154.9	42616.1	41854.6	43181.4	41988	42977.3	44647.3	44619.1	15.3777	15.5205	15.6414	15.5288	15.1771	15.0648	15.1813	15.3791	15.3531	15.3981	15.3577	15.3913	15.4463	15.4454	+	3TBI_Exo_Ipsi_3TBI_Ipsi;3Sham_Ipsi_3TBI_Ipsi	Cluster -505					2.38506	2.44691	-2.44691	1.36345	Q8VDP2
Q3TAS6-2	Q3TAS6;Q3TAS6-2;A0A0X1KG67;D3Z665	Q3TAS6	EMC10_MOUSE	Emc10	Emc10	Isoform 2 of ER membrane protein complex subunit 10	0.898749	0.709893	0.789868	23357.3	19264.4	18557.3	16795	19279.6	21173.5	17155.9	14961.7	15028.1	14594.6	13524.2	12956.9	14379	13736.8	14.5116	14.2336	14.1797	14.0357	14.2348	14.37	14.0664	13.869	13.8754	13.8331	13.7233	13.6614	13.8117	13.7458	+	3TBI_Ipsi_3TBI_Exo_Ipsi;3Sham_Ipsi_3TBI_Exo_Ipsi	Cluster -508			cell part;ER membrane protein complex;extracellular region;integral to membrane;intrinsic to membrane;macromolecular complex;membrane part;protein complex		2.36633	2.37921	1.50976	-2.37921	Q3TAS6-2
P70353	P70353;A2A763	P70353	NFYC_MOUSE	Nfyc	Nfyc	Nuclear transcription factor Y subunit gamma	0.777687	0.799122	1.02756	49002	39010.5	41426.3	44304	39587.3	35225	33577	30297.9	30209.6	38372.1	32381.4	33189.2	34457.3	35152.1	15.5806	15.2516	15.3383	15.4351	15.2727	15.1043	15.0352	14.8869	14.8827	15.2278	14.9829	15.0184	15.0725	15.1013	+	3Sham_Ipsi_3TBI_Ipsi;3Sham_Ipsi_3TBI_Exo_Ipsi	Cluster -508	biological regulation;positive regulation of biological process;positive regulation of biosynthetic process;positive regulation of cellular biosynthetic process;positive regulation of cellular metabolic process;positive regulation of cellular process;positive regulation of gene expression;positive regulation of macromolecule biosynthetic process;positive regulation of macromolecule metabolic proc…	binding;core promoter proximal region DNA binding;core promoter proximal region sequence-specific DNA binding;DNA binding;nucleic acid binding;nucleic acid binding transcription factor activity;regulatory region DNA binding;regulatory region nucleic acid binding;RNA polymerase II core promoter proximal region sequence-specific DNA binding;RNA polymerase II core promoter proximal region sequence-s…	CCAAT-binding factor complex;cell part;intracellular membrane-bounded organelle;intracellular organelle;intracellular organelle part;intracellular part;macromolecular complex;membrane-bounded organelle;nuclear part;nucleoplasm;nucleoplasm part;nucleus;organelle;organelle part;protein complex;protein-DNA complex;transcription factor complex	Antigen processing and presentation;ko05152	2.36368	2.27891	-2.27891	-1.92063	P70353
Q9D3U0	Q9D3U0	Q9D3U0	PUS10_MOUSE	Pus10	Pus10	tRNA pseudouridine synthase Pus10	0.862636	1.12936	1.3092	7488.36	9590.95	8223.41	10351.2	8048.23	7469.17	7021.75	8381.71	7524.6	9234.72	9612.46	10587.8	9729.95	11167.8	12.8704	13.2275	13.0055	13.3375	12.9745	12.8667	12.7776	13.033	12.8774	13.1729	13.2307	13.3701	13.2482	13.4471	+	3TBI_Exo_Ipsi_3TBI_Ipsi	Cluster -505	cellular macromolecule metabolic process;cellular metabolic process;cellular nitrogen compound metabolic process;cellular process;macromolecule metabolic process;macromolecule modification;metabolic process;ncRNA metabolic process;ncRNA processing;nitrogen compound metabolic process;nucleic acid metabolic process;nucleobase-containing compound metabolic process;primary metabolic process;pseudouri…	binding;catalytic activity;intramolecular transferase activity;isomerase activity;nucleic acid binding;pseudouridine synthase activity;RNA binding			2.35881	0	-2.48398	2.48398	Q9D3U0
Q5DTM8	Q5DTM8;A2AIR2;A2AIR0	Q5DTM8	BRE1A_MOUSE	Rnf20	Rnf20	E3 ubiquitin-protein ligase BRE1A	0.863474	0.895432	1.03701	25168.7	28608.9	26049.6	25989.5	23229.2	22197.6	22799	22631.5	23355.2	21747.3	24124.2	25417.9	24900.3	22249.9	14.6193	14.8042	14.669	14.6656	14.5037	14.4381	14.4767	14.466	14.5115	14.4085	14.5582	14.6336	14.6039	14.4415	+	3Sham_Ipsi_3TBI_Ipsi;3Sham_Ipsi_3TBI_Exo_Ipsi	Cluster -508	biological regulation;catabolic process;cellular catabolic process;cellular component organization;cellular component organization at cellular level;cellular component organization or biogenesis;cellular component organization or biogenesis at cellular level;cellular macromolecule catabolic process;cellular macromolecule metabolic process;cellular metabolic process;cellular process;cellular prote…	acid-amino acid ligase activity;binding;catalytic activity;cation binding;chromatin binding;enzyme binding;histone binding;ion binding;ligase activity;ligase activity, forming carbon-nitrogen bonds;metal ion binding;mRNA 3'-UTR binding;mRNA binding;nucleic acid binding;p53 binding;protein binding;protein binding transcription factor activity;RNA binding;small conjugating protein ligase activity;t…	cell part;chromosomal part;HULC complex;intracellular membrane-bounded organelle;intracellular non-membrane-bounded organelle;intracellular organelle;intracellular organelle part;intracellular part;macromolecular complex;membrane-bounded organelle;non-membrane-bounded organelle;nuclear part;nucleolus;nucleoplasm;nucleus;organelle;organelle part;protein complex;ubiquitin conjugating enzyme complex…		2.35543	2.39039	-2.39039	-1.65932	Q5DTM8
Q8BLF1	Q8BLF1	Q8BLF1	NCEH1_MOUSE	Nceh1	Nceh1	Neutral cholesterol ester hydrolase 1	1.95232	1.86943	0.957543	12324.2	15263.7	13037.5	15874.1	20404.2	20969.7	25851	40810.1	29846.2	23791.8	34512.1	19321.2	20792.3	33609.8	13.5892	13.8978	13.6704	13.9544	14.3166	14.356	14.6579	15.3166	14.8653	14.5382	15.0748	14.2379	14.3438	15.0366	+	3TBI_Exo_Ipsi_3Sham_Ipsi;3TBI_Ipsi_3Sham_Ipsi	Cluster -511	biological regulation;catabolic process;cellular macromolecule metabolic process;cellular metabolic process;cellular process;cellular protein metabolic process;cellular response to stimulus;dephosphorylation;lipid catabolic process;lipid metabolic process;macromolecule metabolic process;macromolecule modification;metabolic process;phosphate-containing compound metabolic process;phosphorus metabol…	anion binding;binding;carboxylic ester hydrolase activity;catalytic activity;hydrolase activity;hydrolase activity, acting on ester bonds;ion binding;phosphate ion binding;serine hydrolase activity	cell part;cytoplasmic part;endoplasmic reticulum;integral to membrane;intracellular membrane-bounded organelle;intracellular organelle;intracellular part;intrinsic to membrane;membrane;membrane part;membrane-bounded organelle;organelle	Bile secretion	2.35259	-2.19287	2.19287	2.01819	Q8BLF1
P70452	P70452;D6RJ29	P70452	STX4_MOUSE	Stx4	Stx4	Syntaxin-4	1.28619	1.03309	0.803218	24802.7	22941.5	25905.5	22453.5	29686.4	37388.7	29644.7	29474.7	28314.1	29452.2	23726.7	24716.9	22900.7	23307.6	14.5982	14.4857	14.661	14.4547	14.8575	15.1903	14.8555	14.8472	14.7892	14.8461	14.5342	14.5932	14.4831	14.5085	+	3TBI_Ipsi_3Sham_Ipsi;3TBI_Ipsi_3TBI_Exo_Ipsi	Cluster -504	biological regulation;cellular component assembly;cellular component assembly at cellular level;cellular component organization;cellular component organization at cellular level;cellular component organization or biogenesis;cellular component organization or biogenesis at cellular level;cellular macromolecular complex assembly;cellular macromolecular complex subunit organization;cellular membrane…	binding;enzyme activator activity;enzyme regulator activity;lipase activator activity;phospholipase activator activity;protein binding;SNAP receptor activity;SNARE binding;sphingomyelin phosphodiesterase activator activity	basolateral plasma membrane;cell part;cell projection;cell projection part;cell surface;clathrin-coated vesicle;coated vesicle;cytoplasm;cytoplasmic membrane-bounded vesicle;cytoplasmic part;cytoplasmic vesicle;dendritic spine;endosome;extracellular membrane-bounded organelle;extracellular organelle;extracellular region part;extracellular space;extracellular vesicular exosome;Golgi apparatus part…	SNARE interactions in vesicular transport;Vasopressin-regulated water reabsorption	2.34524	-2.11673	2.11673	-1.92809	P70452
Q61790	Q61790	Q61790	LAG3_MOUSE	Lag3	Lag3	Lymphocyte activation gene 3 protein	1.58384	1.28999	0.814467	5730.96	5287.44	7166.46	5080.68	9381.09	7604.22	11805.6	9459.35	7810.9	6759.07	9345.34	7896.46	6803.64	6710.8	12.4846	12.3684	12.807	12.3108	13.1955	12.8926	13.5272	13.2075	12.9313	12.7226	13.19	12.947	12.7321	12.7123	+	3TBI_Ipsi_3Sham_Ipsi	Cluster -511	biological regulation;cell surface receptor linked signaling pathway;cellular process;cellular response to stimulus;negative regulation of biological process;negative regulation of biosynthetic process;negative regulation of cell activation;negative regulation of cellular biosynthetic process;negative regulation of cellular metabolic process;negative regulation of cellular process;negative regula…	binding;MHC class II protein binding;MHC protein binding;molecular transducer activity;protein binding;receptor activity;receptor binding;signal transducer activity;signaling receptor activity;transmembrane signaling receptor activity	cell part;external side of plasma membrane;integral to membrane;intrinsic to membrane;membrane part;plasma membrane part		2.32947	-2.45511	2.45511	0	Q61790
Q9D735	Q9D735	Q9D735	TRIR_MOUSE	Trir	Trir	Telomerase RNA component interacting RNase	0.586714	0.800077	1.36366	90288.8	66698.6	74208.4	98359.7	37360	52414.9	52617.1	49819	49482.4	68881.8	53745.5	89995.7	50230.3	66733.9	16.4623	16.0254	16.1793	16.5858	15.1892	15.6777	15.6832	15.6044	15.5946	16.0718	15.7139	16.4576	15.6163	16.0261	+	3Sham_Ipsi_3TBI_Ipsi	Cluster -505					2.31246	2.4088	-2.4088	0	Q9D735
E9PVZ8;E9QAH1	E9QAH1;E9PVZ8	E9QAH1	E9PVZ8_MOUSE;E9QAH1_MOUSE	Golgb1	Golgb1	Golgi autoantigen, golgin subfamily b, macrogolgin 1	0.944859	0.865853	0.916384	26562.9	24000.3	26653.5	23461.6	23644.8	24592.3	24891.4	23347.4	22432.6	22491.2	22396.5	20107.7	21708.8	22261.6	14.6971	14.5508	14.702	14.518	14.5292	14.5859	14.6034	14.511	14.4533	14.4571	14.451	14.2955	14.406	14.4423	+	3Sham_Ipsi_3TBI_Exo_Ipsi	Cluster -508			cell part;cis-Golgi network;cytoplasmic part;endoplasmic reticulum-Golgi intermediate compartment;Golgi apparatus;Golgi apparatus part;intracellular membrane-bounded organelle;intracellular organelle;intracellular organelle part;intracellular part;membrane;membrane-bounded organelle;organelle;organelle part		2.31199	2.37797	0	-2.37797	E9PVZ8;E9QAH1
P46735;P46735-2	P46735;P46735-2;Q7TQD7;E9QNH6;D3YV80;E9Q580	P46735	MYO1B_MOUSE	Myo1b	Myo1b	Unconventional myosin-Ib	0.793963	0.753855	0.949484	22224.3	23376.3	19397	19987.2	18736.2	17972.4	14633.6	14137.1	18864.2	16193.9	14547.5	15380.2	16456.2	17505	14.4399	14.5128	14.2435	14.2868	14.1935	14.1335	13.837	13.7872	14.2034	13.9832	13.8285	13.9088	14.0063	14.0955	+	3Sham_Ipsi_3TBI_Exo_Ipsi;3Sham_Ipsi_3TBI_Ipsi	Cluster -508	actin cytoskeleton organization;actin filament bundle assembly;actin filament organization;actin filament-based movement;actin filament-based process;cellular component assembly;cellular component assembly at cellular level;cellular component movement;cellular component organization;cellular component organization at cellular level;cellular component organization or biogenesis;cellular component …	actin binding;actin filament binding;adenyl nucleotide binding;adenyl ribonucleotide binding;ATP binding;binding;catalytic activity;cytoskeletal protein binding;hydrolase activity;hydrolase activity, acting on acid anhydrides;hydrolase activity, acting on acid anhydrides, in phosphorus-containing anhydrides;lipid binding;microfilament motor activity;motor activity;nucleoside-triphosphatase activi…	actin filament;brush border;cell part;cell periphery;cell projection;cytoplasm;cytoplasmic part;cytoskeletal part;early endosome;endosomal part;endosome;endosome membrane;extracellular membrane-bounded organelle;extracellular organelle;extracellular region part;extracellular vesicular exosome;filopodium;intracellular membrane-bounded organelle;intracellular organelle;intracellular organelle part;…		2.29786	2.26223	-1.77908	-2.26223	P46735;P46735-2
E9Q512	E9Q512;H3BJG4	E9Q512	E9Q512_MOUSE	Trip11	Trip11	Thyroid hormone receptor interactor 11	0.907185	0.862557	0.950806	22630	26285.2	23481.1	24282.8	21604.7	22154.1	22706	21364.5	21803	19364.2	22160.4	20645.3	19801.6	22267.6	14.4659	14.682	14.5192	14.5676	14.3991	14.4353	14.4708	14.3829	14.4122	14.2411	14.4357	14.3335	14.2733	14.4427	+	3Sham_Ipsi_3TBI_Exo_Ipsi;3Sham_Ipsi_3TBI_Ipsi	Cluster -508	anatomical structure development;cardiac septum development;cellular process;developmental process;establishment of localization;establishment of localization in cell;establishment of protein localization;establishment of protein localization in Golgi;establishment of protein localization to organelle;Golgi vesicle transport;intracellular protein transport;intracellular transport;intra-Golgi vesi…		acrosomal membrane;cell part;cis-Golgi network;cytoplasmic part;cytoplasmic vesicle membrane;cytoplasmic vesicle part;Golgi apparatus;Golgi apparatus part;inner acrosomal membrane;intracellular membrane-bounded organelle;intracellular organelle;intracellular organelle part;intracellular part;membrane;membrane part;membrane-bounded organelle;nucleus;organelle;organelle membrane;organelle part;oute…		2.28531	2.39067	-1.30815	-2.39067	E9Q512
Q9DCT6-3;Q9DCT6-4	Q9DCT6-3;Q9DCT6-4;A2CF80;A2CF83	Q9DCT6-3	BAP18_MOUSE	Bap18	Bap18	Isoform 3 of Chromatin complexes subunit BAP18	0.92147	0.452458	0.491017	4802.54	6602.91	5286.01	7084.48	5945.42	8564.97	3817.24	4684.88	4373.51	3367.48	1611.61	2821.75	4104.53	1541.64	12.2296	12.6889	12.368	12.7904	12.5376	13.0642	11.8983	12.1938	12.0946	11.7175	10.6543	11.4624	12.003	10.5903	+	3TBI_Ipsi_3TBI_Exo_Ipsi;3Sham_Ipsi_3TBI_Exo_Ipsi	Cluster -508	cellular component organization;cellular component organization at cellular level;cellular component organization or biogenesis;cellular component organization or biogenesis at cellular level;cellular process;chromatin modification;chromatin organization;chromosome organization;organelle organization	binding;chromatin binding;DNA binding;nucleic acid binding	cell part;chromatin remodeling complex;histone methyltransferase complex;intracellular organelle part;intracellular part;ISWI complex;macromolecular complex;methyltransferase complex;MLL1 complex;nuclear part;nucleoplasm part;NURF complex;organelle part;protein complex		2.2841	2.07366	1.85679	-2.07366	Q9DCT6-3;Q9DCT6-4
Q5SWU9;Q5SWU9-2	Q5SWU9;Q5SWU9-2;E9Q4Z2;V9GWS0;D3Z0B3	Q5SWU9	ACACA_MOUSE	Acaca	Acaca	Acetyl-CoA carboxylase 1	2.416	2.34915	0.97233	2449.15	2941.85	1569.59	791.266	3412.89	4950.72	5527.81	5609.74	3909.44	5361.56	5644.73	2912.83	3280.2	5563.52	11.2581	11.5225	10.6162	9.62802	11.7368	12.2734	12.4325	12.4537	11.9327	12.3884	12.4627	11.5082	11.6796	12.4418	+	3TBI_Exo_Ipsi_3Sham_Ipsi;3TBI_Ipsi_3Sham_Ipsi	Cluster -511	acetyl-CoA metabolic process;anatomical structure homeostasis;biological regulation;biosynthetic process;carboxylic acid biosynthetic process;carboxylic acid metabolic process;cellular biosynthetic process;cellular component assembly;cellular component organization;cellular component organization or biogenesis;cellular ketone metabolic process;cellular lipid metabolic process;cellular metabolic p…	acetyl-CoA carboxylase activity;adenyl nucleotide binding;adenyl ribonucleotide binding;ATP binding;binding;biotin carboxylase activity;catalytic activity;cation binding;CoA carboxylase activity;ion binding;ligase activity;ligase activity, forming carbon-carbon bonds;ligase activity, forming carbon-nitrogen bonds;metal ion binding;nucleotide binding;purine nucleotide binding;purine ribonucleoside…	actin cytoskeleton;cell part;cytoplasm;cytoplasmic part;cytoskeleton;cytosol;extracellular membrane-bounded organelle;extracellular organelle;extracellular region part;extracellular vesicular exosome;intracellular membrane-bounded organelle;intracellular non-membrane-bounded organelle;intracellular organelle;intracellular organelle part;intracellular part;membrane-bounded organelle;membrane-bound…	Fatty acid biosynthesis;Insulin signaling pathway;Propanoate metabolism;Pyruvate metabolism	2.27748	-2.10658	2.10658	1.96831	Q5SWU9;Q5SWU9-2
P11928	P11928;Q05BJ7;Q8K469	P11928	OAS1A_MOUSE	Oas1a	Oas1a	2'-5'-oligoadenylate synthase 1A	1.58616	1.99877	1.26013	3418.53	1361.15	2160.92	1523.03	2775.93	3295.17	3096.74	3845.3	3767.67	4608.16	5634.49	3163.02	3605.85	4134.51	11.7392	10.4106	11.0774	10.5727	11.4388	11.6861	11.5965	11.9089	11.8795	12.17	12.4601	11.6271	11.8161	12.0135	+	3TBI_Ipsi_3Sham_Ipsi;3TBI_Exo_Ipsi_3Sham_Ipsi	Cluster -511	biosynthetic process;cellular biosynthetic process;cellular metabolic process;cellular nitrogen compound biosynthetic process;cellular nitrogen compound metabolic process;cellular process;defense response;defense response to virus;heterocycle biosynthetic process;heterocycle metabolic process;immune effector process;immune response;immune system process;innate immune response;metabolic process;mu…	2'-5'-oligoadenylate synthetase activity;adenyl nucleotide binding;adenyl ribonucleotide binding;adenylyltransferase activity;ATP binding;binding;catalytic activity;cation binding;double-stranded RNA binding;ion binding;metal ion binding;nucleic acid binding;nucleotide binding;nucleotidyltransferase activity;purine nucleotide binding;purine ribonucleoside triphosphate binding;purine ribonucleotid…	cell part;cytoplasmic part;endoplasmic reticulum;intracellular membrane-bounded organelle;intracellular organelle;intracellular part;membrane-bounded organelle;mitochondrion;nucleus;organelle	Hepatitis C;Measles	2.27674	-2.35367	1.45163	2.35367	P11928
P58283;P58283-2;P58283-3	P58283;P58283-2;P58283-3	P58283	RN216_MOUSE	Rnf216	Rnf216	E3 ubiquitin-protein ligase RNF216	0.716512	0.800185	1.11678	4390.72	4818.44	5517.04	4517.8	3671.86	2701.58	3397.9	3832.36	3631.99	3212.47	4427.49	3792.42	3919.09	3896.97	12.1002	12.2344	12.4297	12.1414	11.8423	11.3996	11.7304	11.904	11.8265	11.6495	12.1123	11.8889	11.9363	11.9281	+	3Sham_Ipsi_3TBI_Ipsi;3Sham_Ipsi_3TBI_Exo_Ipsi	Cluster -505	apoptosis;biological regulation;catabolic process;cell death;cellular catabolic process;cellular macromolecule catabolic process;cellular macromolecule metabolic process;cellular metabolic process;cellular process;cellular protein metabolic process;death;macromolecule catabolic process;macromolecule metabolic process;macromolecule modification;metabolic process;modification-dependent macromolecul…	binding;catalytic activity;cation binding;ion binding;ligase activity;metal ion binding;transition metal ion binding;zinc ion binding	cell part;cytoplasm;intracellular membrane-bounded organelle;intracellular organelle;intracellular organelle part;intracellular part;membrane-bounded organelle;nuclear part;nucleoplasm;nucleus;organelle;organelle part		2.27454	2.37265	-2.37265	-1.34557	P58283;P58283-2;P58283-3
Q8VCC1	Q8VCC1	Q8VCC1	PGDH_MOUSE	Hpgd	Hpgd	15-hydroxyprostaglandin dehydrogenase [NAD(+)]	0.869918	0.744818	0.856193	39361.1	46792.2	46955.7	54821.6	41314.8	36538.7	45780.8	41955.8	38765.2	30823.4	39918.5	33245.6	35737.4	35242.6	15.2645	15.514	15.519	15.7425	15.3344	15.1571	15.4825	15.3566	15.2425	14.9117	15.2848	15.0209	15.1251	15.105	+	3Sham_Ipsi_3TBI_Exo_Ipsi	Cluster -508	anatomical structure morphogenesis;artery morphogenesis;biological regulation;blood vessel morphogenesis;carboxylic acid metabolic process;cell surface receptor linked signaling pathway;cellular ketone metabolic process;cellular lipid metabolic process;cellular metabolic process;cellular process;cellular response to stimulus;developmental process;ductus arteriosus closure;enzyme linked receptor p…	15-hydroxyprostaglandin dehydrogenase (NAD+) activity;binding;catalytic activity;coenzyme binding;cofactor binding;G-protein coupled receptor activity;icosanoid receptor activity;molecular transducer activity;NAD binding;NAD+ binding;nucleotide binding;oxidoreductase activity;oxidoreductase activity, acting on CH-OH group of donors;oxidoreductase activity, acting on the CH-OH group of donors, NAD…	basolateral plasma membrane;cell part;cytoplasm;extracellular membrane-bounded organelle;extracellular organelle;extracellular region part;extracellular vesicular exosome;intracellular part;membrane part;membrane-bounded organelle;membrane-bounded vesicle;organelle;plasma membrane part;vesicle		2.26939	2.37563	0	-2.37563	Q8VCC1
Q99K85	Q99K85;Q3U6K9;E9Q6P1	Q99K85	SERC_MOUSE	Psat1	Psat1	Phosphoserine aminotransferase	1.90071	1.9256	1.01309	28422.8	32176.6	41345.5	45954.1	43363.4	48606.3	82996	94831.7	81593.9	77708.8	85939.1	64195.5	58093.4	70055.6	14.7948	14.9737	15.3354	15.4879	15.4042	15.5689	16.3408	16.5331	16.3162	16.2458	16.391	15.9702	15.8261	16.0962	+	3TBI_Ipsi_3Sham_Ipsi;3TBI_Exo_Ipsi_3Sham_Ipsi	Cluster -511	amine biosynthetic process;amine metabolic process;biosynthetic process;carboxylic acid biosynthetic process;carboxylic acid metabolic process;cellular amine metabolic process;cellular amino acid biosynthetic process;cellular amino acid metabolic process;cellular biosynthetic process;cellular ketone metabolic process;cellular metabolic process;cellular nitrogen compound biosynthetic process;cellu…	binding;catalytic activity;cofactor binding;O-phospho-L-serine:2-oxoglutarate aminotransferase activity;pyridoxal phosphate binding;transaminase activity;transferase activity;transferase activity, transferring nitrogenous groups;vitamin B6 binding;vitamin binding	cell part;cytoplasm;extracellular membrane-bounded organelle;extracellular organelle;extracellular region part;extracellular vesicular exosome;intracellular part;membrane-bounded organelle;membrane-bounded vesicle;organelle;vesicle	Glycine, serine and threonine metabolism;Methane metabolism;Vitamin B6 metabolism	2.2677	-2.13169	1.91578	2.13169	Q99K85
P11352	P11352;A0A0A6YY34;A0A0A6YVV2	P11352	GPX1_MOUSE	Gpx1	Gpx1	Glutathione peroxidase 1	1.64557	1.77129	1.0764	46285.9	25814.3	54038.7	42417.4	53528.6	62335.5	96902	74757.3	59191	84962.2	69487.7	77763.4	63116.1	77874	15.4983	14.6559	15.7217	15.3724	15.708	15.9278	16.5642	16.1899	15.8531	16.3745	16.0845	16.2468	15.9457	16.2489	+	3TBI_Ipsi_3Sham_Ipsi;3TBI_Exo_Ipsi_3Sham_Ipsi	Cluster -511	acylglycerol metabolic process;aging;amine metabolic process;anatomical structure development;anatomical structure formation involved in morphogenesis;anatomical structure morphogenesis;angiogenesis;angiogenesis involved in wound healing;apoptosis;biological regulation;blood vessel endothelial cell migration;carboxylic acid metabolic process;catabolic process;cell death;cell development;cell diff…	amine binding;amino acid binding;antioxidant activity;binding;carboxylic acid binding;catalytic activity;glutathione binding;glutathione peroxidase activity;modified amino acid binding;oxidoreductase activity;oxidoreductase activity, acting on paired donors, with incorporation or reduction of molecular oxygen;oxidoreductase activity, acting on peroxide as acceptor;peptide binding;peroxidase activ…	cell part;cytoplasm;cytoplasmic part;extracellular membrane-bounded organelle;extracellular organelle;extracellular region part;extracellular vesicular exosome;intracellular membrane-bounded organelle;intracellular organelle;intracellular part;membrane-bounded organelle;membrane-bounded vesicle;mitochondrion;nucleus;organelle;vesicle	Arachidonic acid metabolism;Glutathione metabolism	2.25031	-2.20245	1.76341	2.20245	P11352
Q8K1Z0	Q8K1Z0;F6SFF5	Q8K1Z0	COQ9_MOUSE	Coq9	Coq9	Ubiquinone biosynthesis protein COQ9, mitochondrial	1.31093	1.12067	0.854864	16359	16716.4	20011.9	18427.1	21810.5	28501.9	22991.4	21606.5	22277.9	20959	20249.2	17476.9	19897.9	21597	13.9978	14.029	14.2886	14.1695	14.4127	14.7988	14.4888	14.3992	14.4433	14.3553	14.3056	14.0932	14.2803	14.3985	+	3TBI_Ipsi_3Sham_Ipsi	Cluster -511	biosynthetic process;cellular biosynthetic process;cellular ketone metabolic process;cellular metabolic process;cellular process;coenzyme biosynthetic process;coenzyme metabolic process;cofactor biosynthetic process;cofactor metabolic process;electron transport chain;generation of precursor metabolites and energy;metabolic process;mitochondrial electron transport, NADH to ubiquinone;oxidation-red…	binding;identical protein binding;lipid binding;protein binding;protein dimerization activity;protein homodimerization activity	cell part;cytoplasmic part;intracellular membrane-bounded organelle;intracellular organelle;intracellular part;membrane-bounded organelle;mitochondrion;organelle		2.24316	-2.33131	2.33131	0	Q8K1Z0
O88396	O88396	O88396	GRPE2_MOUSE	Grpel2	Grpel2	GrpE protein homolog 2, mitochondrial	2.61427	2.55914	0.978914	811.01	762.384	2093.08	610.566	1236.12	4725.14	2492.76	3283.02	2239.62	3047.46	2568.26	2634.13	3128.34	2303.76	9.66358	9.57437	11.0314	9.254	10.2716	12.2061	11.2835	11.6808	11.129	11.5734	11.3266	11.3631	11.6112	11.1698	+	3TBI_Ipsi_3Sham_Ipsi;3TBI_Exo_Ipsi_3Sham_Ipsi	Cluster -511	cellular macromolecule metabolic process;cellular metabolic process;cellular process;cellular protein metabolic process;macromolecule metabolic process;metabolic process;primary metabolic process;protein folding;protein metabolic process	adenyl nucleotide binding;adenyl-nucleotide exchange factor activity;ATPase regulator activity;binding;enzyme regulator activity;nucleoside-triphosphatase regulator activity;nucleotide binding;protein binding;purine nucleotide binding;unfolded protein binding	cell part;cytoplasmic part;intracellular membrane-bounded organelle;intracellular organelle;intracellular organelle lumen;intracellular organelle part;intracellular part;membrane;membrane-bounded organelle;membrane-enclosed lumen;mitochondrial inner membrane;mitochondrial matrix;mitochondrial membrane;mitochondrial part;mitochondrion;organelle;organelle inner membrane;organelle lumen;organelle me…		2.24014	-2.08705	1.91483	2.08705	O88396
P41242;P41242-2;P41242-3	P41242;P41242-2;P41242-3;D3Z4T5;A0A0R4J1N6;A0A0R4J1P8	P41242	MATK_MOUSE	Matk	Matk	Megakaryocyte-associated tyrosine-protein kinase	1.09118	0.867351	0.794874	12835.3	13707.3	10608.1	11502.4	13118.7	14532.2	13844.3	12027.8	12838.6	9881.03	10840.1	11821.1	9601.09	10605.8	13.6478	13.7427	13.3729	13.4896	13.6793	13.827	13.757	13.5541	13.6482	13.2704	13.4041	13.5291	13.229	13.3726	+	3TBI_Ipsi_3TBI_Exo_Ipsi	Cluster -504	anatomical structure morphogenesis;biological regulation;cell differentiation;cell migration;cell motility;cell surface receptor linked signaling pathway;cellular component movement;cellular developmental process;cellular process;cellular response to stimulus;defense response;developmental process;enzyme linked receptor protein signaling pathway;immune response;immune system process;innate immune…	adenyl nucleotide binding;adenyl ribonucleotide binding;ATP binding;binding;catalytic activity;kinase activity;non-membrane spanning protein tyrosine kinase activity;nucleotide binding;phosphotransferase activity, alcohol group as acceptor;protein binding;protein kinase activity;protein tyrosine kinase activity;purine nucleotide binding;purine ribonucleoside triphosphate binding;purine ribonucleo…	cell part;cytoplasm;extrinsic to internal side of plasma membrane;extrinsic to membrane;extrinsic to plasma membrane;intracellular part;membrane part;plasma membrane part		2.23503	0	2.33812	-2.33812	P41242;P41242-2;P41242-3
Q9EQK5	Q9EQK5;E9Q3X0	Q9EQK5	MVP_MOUSE	Mvp	Mvp	Major vault protein	1.45985	1.28397	0.879521	9739.17	11923.2	11055.9	10689	12087.9	14966.1	17949.8	18837.2	15369.3	12472.9	16885.1	13022	13257.5	14029.6	13.2496	13.5415	13.4325	13.3838	13.5613	13.8694	14.1317	14.2013	13.9078	13.6065	14.0435	13.6687	13.6945	13.7762	+	3TBI_Exo_Ipsi_3Sham_Ipsi;3TBI_Ipsi_3Sham_Ipsi	Cluster -511	biological regulation;cell proliferation;macromolecule metabolic process;metabolic process;negative regulation of biological process;negative regulation of catalytic activity;negative regulation of cellular metabolic process;negative regulation of cellular process;negative regulation of cellular protein metabolic process;negative regulation of kinase activity;negative regulation of macromolecule …	binding;enzyme binding;kinase binding;phosphatase binding;protein binding;protein kinase binding;protein phosphatase binding	cell part;cytoplasm;cytoplasmic part;cytoskeleton;extracellular membrane-bounded organelle;extracellular organelle;extracellular region part;extracellular vesicular exosome;intracellular membrane-bounded organelle;intracellular non-membrane-bounded organelle;intracellular organelle;intracellular part;macromolecular complex;membrane;membrane-bounded organelle;membrane-bounded vesicle;non-membrane-…		2.23213	-2.32796	2.32796	1.32419	Q9EQK5
A2BH40	A2BH40;A2BH40-2;A2BH40-3;A2BH40-4;E9QAQ7	A2BH40	ARI1A_MOUSE	Arid1a	Arid1a	AT-rich interactive domain-containing protein 1A	0.873689	0.87354	0.99983	33005.3	33829.3	33453.1	32145.2	31017.6	30351.6	28321.5	27232.4	27708.4	27997	26426	31836	29994.2	28353.7	15.0104	15.046	15.0299	14.9723	14.9208	14.8895	14.7896	14.733	14.758	14.773	14.6897	14.9584	14.8724	14.7912	+	3Sham_Ipsi_3TBI_Exo_Ipsi;3Sham_Ipsi_3TBI_Ipsi	Cluster -508	anatomical structure development;anatomical structure formation involved in morphogenesis;androgen receptor signaling pathway;ATP-dependent chromatin remodeling;biological regulation;biosynthetic process;blood vessel development;cardiac cell differentiation;cardiac chamber development;cardiac muscle cell differentiation;cell differentiation;cellular biosynthetic process;cellular component disasse…	binding;DNA binding;ligand-dependent nuclear receptor binding;nucleic acid binding;protein binding;receptor binding	cell part;chromatin;chromatin remodeling complex;chromosomal part;intracellular organelle part;intracellular part;macromolecular complex;nBAF complex;npBAF complex;nuclear chromatin;nuclear chromosome part;nuclear part;nucleoplasm;organelle part;protein complex;SWI/SNF complex;SWI/SNF-type complex		2.22401	1.9995	-1.98232	-1.9995	A2BH40
Q9CPQ3	Q9CPQ3;A0A2R8VHM4	Q9CPQ3	TOM22_MOUSE	Tomm22	Tomm22	Mitochondrial import receptor subunit TOM22 homolog	1.25587	1.10027	0.876103	20547.3	18529.5	19928.3	22530.4	23364	29156.1	26238.4	23092.4	26146.1	24394.6	21606.9	22053.1	23617.7	20466.3	14.3267	14.1775	14.2825	14.4596	14.512	14.8315	14.6794	14.4951	14.6743	14.5743	14.3992	14.4287	14.5276	14.321	+	3TBI_Ipsi_3Sham_Ipsi	Cluster -511	cellular component organization;cellular component organization at cellular level;cellular component organization or biogenesis;cellular component organization or biogenesis at cellular level;cellular membrane organization;cellular process;establishment of localization;establishment of localization in cell;establishment of protein localization;establishment of protein localization in mitochondrio…	macromolecule transmembrane transporter activity;protein transmembrane transporter activity;protein transporter activity;substrate-specific transmembrane transporter activity;substrate-specific transporter activity;transmembrane transporter activity;transporter activity	cell part;cytoplasmic part;integral to membrane;intracellular membrane-bounded organelle;intracellular organelle;intracellular organelle part;intracellular part;intrinsic to membrane;macromolecular complex;membrane;membrane part;membrane-bounded organelle;mitochondrial inner membrane;mitochondrial membrane;mitochondrial membrane part;mitochondrial outer membrane translocase complex;mitochondrial …		2.21932	-2.3054	2.3054	0	Q9CPQ3
Q9CZS1	Q9CZS1	Q9CZS1	AL1B1_MOUSE	Aldh1b1	Aldh1b1	Aldehyde dehydrogenase X, mitochondrial	1.74005	1.51464	0.870459	4139.53	4536.38	3684.97	4659.29	5415.51	5945.94	8596.28	9007.66	8054.53	6274.65	8729.33	5427.78	4927.71	6864.85	12.0153	12.1473	11.8474	12.1859	12.4029	12.5377	13.0695	13.1369	12.9756	12.6153	13.0917	12.4061	12.2667	12.745	+	3TBI_Exo_Ipsi_3Sham_Ipsi;3TBI_Ipsi_3Sham_Ipsi	Cluster -511	alcohol catabolic process;alcohol metabolic process;catabolic process;ethanol catabolic process;ethanol metabolic process;metabolic process;primary alcohol catabolic process;primary alcohol metabolic process;small molecule catabolic process;small molecule metabolic process	aldehyde dehydrogenase (NAD) activity;catalytic activity;oxidoreductase activity;oxidoreductase activity, acting on the aldehyde or oxo group of donors;oxidoreductase activity, acting on the aldehyde or oxo group of donors, NAD or NADP as acceptor	cell part;cytoplasmic part;intracellular membrane-bounded organelle;intracellular organelle;intracellular organelle lumen;intracellular organelle part;intracellular part;membrane-bounded organelle;membrane-enclosed lumen;mitochondrial matrix;mitochondrial part;mitochondrion;nuclear part;nucleoplasm;organelle;organelle lumen;organelle part	Arginine and proline metabolism;Ascorbate and aldarate metabolism;beta-Alanine metabolism;Chloroalkane and chloroalkene degradation;Fatty acid metabolism;Glycerolipid metabolism;Glycolysis / Gluconeogenesis;Histidine metabolism;Limonene and pinene degradation;Lysine degradation;Pentose and glucuronate interconversions;Propanoate metabolism;Pyruvate metabolism;Tryptophan metabolism;Valine, leucine…	2.21502	-2.26496	2.26496	1.50129	Q9CZS1
Q62192	Q62192	Q62192	CD180_MOUSE	Cd180	Cd180	CD180 antigen	1.48404	1.20921	0.814808	103469	108848	93436	118317	119748	157349	173700	155900	179975	130603	133240	115930	104970	156244	16.6588	16.732	16.5117	16.8523	16.8696	17.2636	17.4062	17.2503	17.4574	16.9948	17.0237	16.8229	16.6796	17.2534	+	3TBI_Ipsi_3Sham_Ipsi	Cluster -511	B cell activation;B cell activation involved in immune response;B cell proliferation;B cell proliferation involved in immune response;biological regulation;cell activation;cell activation involved in immune response;cell proliferation;cellular process;cellular response to biotic stimulus;cellular response to lipopolysaccharide;cellular response to molecule of bacterial origin;cellular response to…		cell part;integral to membrane;intrinsic to membrane;membrane;membrane part;plasma membrane		2.21465	-2.32328	2.32328	0	Q62192
P23242	P23242	P23242	CXA1_MOUSE	Gja1	Gja1	Gap junction alpha-1 protein	0.523977	0.613962	1.17174	132479	144846	120119	127811	73617.2	72192.1	82208.6	49363.4	66645.5	113651	53549.7	96774.1	88200.4	50933.3	17.0154	17.1442	16.8741	16.9637	16.1678	16.1396	16.327	15.5912	16.0242	16.7943	15.7086	16.5623	16.4285	15.6363	+	3Sham_Ipsi_3TBI_Ipsi;3Sham_Ipsi_3TBI_Exo_Ipsi	Cluster -508	adenine nucleotide transport;adult heart development;anatomical structure development;anatomical structure morphogenesis;apoptosis;ATP transport;atrial ventricular junction remodeling;biological regulation;blood vessel morphogenesis;calcium ion homeostasis;cardiac conduction;cation homeostasis;cell communication;cell communication by chemical coupling;cell communication by electrical coupling;cel…	beta-tubulin binding;binding;channel activity;cytoskeletal protein binding;gap junction channel activity;ion transmembrane transporter activity;molecular transducer activity;passive transmembrane transporter activity;protein binding;receptor binding;scaffold protein binding;signal transducer activity;substrate-specific transmembrane transporter activity;substrate-specific transporter activity;tra…	adherens junction;anchoring junction;apical plasma membrane;cell junction;cell part;cell-cell adherens junction;cell-cell contact zone;cell-cell junction;cell-substrate adherens junction;cell-substrate junction;connexon complex;contractile fiber;cytoplasm;cytoplasmic part;cytoskeletal part;cytosol;early endosome;endosome;extracellular membrane-bounded organelle;extracellular organelle;extracellul…	Arrhythmogenic right ventricular cardiomyopathy (ARVC);Gap junction	2.21284	2.20044	-2.20044	-1.6623	P23242
P01899	P01897;P01899;G3UZP7	P01897	HA11_MOUSE	H2-D1	H2-D1	H-2 class I histocompatibility antigen, D-B alpha chain	1.48891	1.57298	1.05646	349429	325034	281239	322946	426510	417282	538530	507237	490181	755775	438668	441073	405830	472763	18.4146	18.3102	18.1014	18.3009	18.7022	18.6707	19.0387	18.9523	18.903	19.5276	18.7428	18.7507	18.6305	18.8508	+	3TBI_Ipsi_3Sham_Ipsi;3TBI_Exo_Ipsi_3Sham_Ipsi	Cluster -511	antigen processing and presentation;antigen processing and presentation of peptide antigen;antigen processing and presentation of peptide antigen via MHC class I;biological regulation;defense response;immune response;immune system process;positive regulation of adaptive immune response;positive regulation of adaptive immune response based on somatic recombination of immune receptors built from im…	antigen binding;binding;peptide antigen binding;peptide binding	cell part;cytoplasmic part;cytoplasmic vesicle membrane;cytoplasmic vesicle part;endocytic vesicle membrane;endoplasmic reticulum part;integral to endoplasmic reticulum membrane;integral to lumenal side of endoplasmic reticulum membrane;integral to membrane;integral to organelle membrane;intracellular organelle part;intracellular part;intrinsic to endoplasmic reticulum membrane;intrinsic to membr…		2.20603	-2.07222	1.86121	2.07222	P01899
P61226	P61226;A0A0G2JDL9	P61226	RAP2B_MOUSE	Rap2b	Rap2b	Ras-related protein Rap-2b	2.11927	1.80034	0.849507	7147.23	10499.9	6596.19	6941.56	10791.5	14262.2	19806.7	22492.1	15259.1	15775.5	19015.9	10331.1	9253.38	15803.2	12.8032	13.3581	12.6874	12.761	13.3976	13.7999	14.2737	14.4571	13.8974	13.9454	14.2149	13.3347	13.1758	13.9479	+	3TBI_Exo_Ipsi_3Sham_Ipsi;3TBI_Ipsi_3Sham_Ipsi;3TBI_Ipsi_3Sham_Ipsi	Cluster -511	biological adhesion;biological regulation;cell activation;cell adhesion;cell-cell adhesion;cellular process;cellular response to stimulus;homotypic cell-cell adhesion;intracellular signal transduction;negative regulation of biological process;negative regulation of cell migration;negative regulation of cell motility;negative regulation of cellular component movement;negative regulation of cellula…	binding;GDP binding;GTP binding;guanyl nucleotide binding;guanyl ribonucleotide binding;nucleotide binding;protein binding;protein domain specific binding;purine nucleotide binding;purine ribonucleoside triphosphate binding;purine ribonucleotide binding;ribonucleotide binding	cell junction;cell part;cell-cell contact zone;cell-cell junction;cytoplasmic part;cytosol;endosomal part;endosome;endosome membrane;extracellular membrane-bounded organelle;extracellular organelle;extracellular region part;extracellular vesicular exosome;intracellular membrane-bounded organelle;intracellular organelle;intracellular organelle part;intracellular part;membrane;membrane part;membran…		2.20498	-1.80304	1.80304	0	P61226
Q8CJ40	Q8CJ40;Q8CJ40-2;Q8CJ40-3	Q8CJ40	CROCC_MOUSE	Crocc	Crocc	Rootletin	0.776954	0.774525	0.996873	164167	141377	144257	134886	127913	129006	113260	104355	93309.7	122728	103089	119427	117307	103517	17.3248	17.1092	17.1383	17.0414	16.9648	16.9771	16.7893	16.6711	16.5097	16.9051	16.6535	16.8658	16.8399	16.6595	+	3Sham_Ipsi_3TBI_Ipsi;3Sham_Ipsi_3TBI_Exo_Ipsi	Cluster -508	anatomical structure homeostasis;biological regulation;cell cycle;cell projection organization;cellular component maintenance;cellular component organization;cellular component organization at cellular level;cellular component organization or biogenesis;cellular component organization or biogenesis at cellular level;cellular localization;cellular macromolecule localization;cellular process;cellul…	actin binding;binding;cytoskeletal protein binding;kinesin binding;protein binding;structural molecule activity	actin cytoskeleton;cell part;cell projection part;centriole;centrosome;ciliary rootlet;cilium part;cytoplasm;cytoplasmic part;cytoskeletal part;cytoskeleton;extracellular membrane-bounded organelle;extracellular organelle;extracellular region part;extracellular vesicular exosome;intracellular non-membrane-bounded organelle;intracellular organelle;intracellular organelle part;intracellular part;me…		2.19681	1.97417	-1.97417	-1.95715	Q8CJ40
Q8VBU8;Q8VBU8-2;Q8VBU8-3;Q8VBU8-4	Q8VBU8;Q8VBU8-2;Q8VBU8-3;Q8VBU8-4;F6V6B6	Q8VBU8	BANP_MOUSE	Banp	Banp	Protein BANP	0.72789	0.749332	1.02946	7747.36	6287.02	6261.32	7186.53	5821.07	5107.84	3853.56	5488.9	4733.67	5668.5	5004.72	5781.41	4546.25	4740.77	12.9195	12.6182	12.6123	12.8111	12.5071	12.3185	11.912	12.4223	12.2087	12.4688	12.2891	12.4972	12.1505	12.2109	+	3Sham_Ipsi_3TBI_Ipsi;3Sham_Ipsi_3TBI_Exo_Ipsi	Cluster -508	biological regulation;biosynthetic process;cell cycle;cellular biosynthetic process;cellular component organization;cellular component organization at cellular level;cellular component organization or biogenesis;cellular component organization or biogenesis at cellular level;cellular localization;cellular macromolecule biosynthetic process;cellular macromolecule localization;cellular macromolecul…	binding;DNA binding;nucleic acid binding;p53 binding;protein binding	cell part;intracellular membrane-bounded organelle;intracellular organelle;intracellular organelle part;intracellular part;membrane-bounded organelle;nuclear part;nucleoplasm;nucleus;organelle;organelle part		2.1836	2.08662	-2.08662	-1.79032	Q8VBU8;Q8VBU8-2;Q8VBU8-3;Q8VBU8-4
O70194	O70194;A0A2R8VK20	O70194	EIF3D_MOUSE	Eif3d	Eif3d	Eukaryotic translation initiation factor 3 subunit D	1.10379	1.21831	1.10376	31550.6	30885.7	26304.4	27179.3	32240.3	28312	32203.9	34350.6	32831.8	33307.7	35353.2	34150.8	34828.8	38893.1	14.9454	14.9147	14.683	14.7302	14.9766	14.7891	14.9749	15.068	15.0028	15.0236	15.1096	15.0596	15.088	15.2472	+	3TBI_Exo_Ipsi_3Sham_Ipsi	Cluster -511	biological regulation;cellular component assembly;cellular component assembly at cellular level;cellular component organization;cellular component organization at cellular level;cellular component organization or biogenesis;cellular component organization or biogenesis at cellular level;cellular macromolecular complex assembly;cellular macromolecular complex subunit organization;cellular process;…	binding;nucleic acid binding;RNA binding;translation factor activity, nucleic acid binding;translation initiation factor activity	cell part;cytoplasmic part;eukaryotic 43S preinitiation complex;eukaryotic 48S preinitiation complex;eukaryotic translation initiation factor 3 complex;eukaryotic translation initiation factor 3 complex, eIF3m;intracellular part;macromolecular complex;membrane;protein complex;ribonucleoprotein complex;translation preinitiation complex	RNA transport	2.17582	-2.29104	0	2.29104	O70194
P32020	P32020	P32020	SCP2_MOUSE	Scp2	Scp2	Sterol carrier protein 2	0.929029	0.834536	0.898288	175446	183234	168356	212082	160115	175809	175328	178402	168674	150446	148450	159680	166238	146212	17.4207	17.4833	17.3612	17.6943	17.2887	17.4236	17.4197	17.4448	17.3639	17.1989	17.1796	17.2848	17.3429	17.1577	+	3Sham_Ipsi_3TBI_Exo_Ipsi	Cluster -508	acyl-CoA metabolic process;biological regulation;biosynthetic process;C21-steroid hormone biosynthetic process;C21-steroid hormone metabolic process;cellular biosynthetic process;cellular component organization;cellular component organization at cellular level;cellular component organization or biogenesis;cellular component organization or biogenesis at cellular level;cellular hormone metabolic p…	binding;C-acyltransferase activity;carboxylic acid binding;catalytic activity;cholesterol binding;coenzyme binding;cofactor binding;fatty acid binding;fatty-acyl-CoA binding;lipid binding;lipid transporter activity;monocarboxylic acid binding;oleic acid binding;phosphatidylinositol transporter activity;phospholipid transporter activity;propanoyl-CoA C-acyltransferase activity;propionyl-CoA C2-tri…	cell part;cytoplasm;cytoplasmic part;extracellular membrane-bounded organelle;extracellular organelle;extracellular region part;extracellular vesicular exosome;intracellular membrane-bounded organelle;intracellular organelle;intracellular organelle part;intracellular part;macromolecular complex;membrane;membrane-bounded organelle;membrane-bounded vesicle;microbody;mitochondrion;nuclear part;nucle…	Peroxisome;PPAR signaling pathway;Primary bile acid biosynthesis	2.16047	2.22875	0	-2.22875	P32020
A2RSY6	A2RSY6;A2RSY6-2;A0A0R4J0U8	A2RSY6	TRM1L_MOUSE	Trmt1l	Trmt1l	TRMT1-like protein	0.83077	0.89893	1.08204	12094.2	10619.8	9625.36	10136.5	9567.02	8230.51	9245.44	8279.2	8787.4	9541.77	9051.27	9409.05	9895.14	9831.29	13.562	13.3745	13.2326	13.3073	13.2239	13.0068	13.1745	13.0153	13.1012	13.22	13.1439	13.1998	13.2725	13.2632	+	3Sham_Ipsi_3TBI_Ipsi	Cluster -508	adult behavior;adult locomotory behavior;behavior;cellular macromolecule metabolic process;cellular metabolic process;cellular nitrogen compound metabolic process;cellular process;locomotory behavior;macromolecule metabolic process;metabolic process;multicellular organismal process;ncRNA metabolic process;ncRNA processing;nitrogen compound metabolic process;nucleic acid metabolic process;nucleoba…	binding;catalytic activity;cation binding;ion binding;metal ion binding;methyltransferase activity;nucleic acid binding;RNA binding;transferase activity;transferase activity, transferring one-carbon groups;tRNA binding			2.14384	2.26426	-2.26426	0	A2RSY6
Q9JKP5	Q8R003;Q9JKP5;A0A0A6YWB0;A0A0A6YXP3;A0A0A6YXE3;A0A0A6YVV8;S4R267;G3X9Q0	Q8R003	MBNL1_MOUSE	Mbnl1	Mbnl1	Muscleblind-like protein 1	0.866291	0.840864	0.970648	101464	84575.5	104986	96589.7	83280.4	83859.6	90329.4	82978.2	79286.9	80334.2	84751.7	88018.2	77948.2	76362.3	16.6306	16.368	16.6798	16.5596	16.3457	16.3557	16.4629	16.3404	16.2748	16.2937	16.371	16.4255	16.2502	16.2206	+	3Sham_Ipsi_3TBI_Exo_Ipsi;3Sham_Ipsi_3TBI_Ipsi	Cluster -508	biological regulation;cellular macromolecule metabolic process;cellular metabolic process;cellular nitrogen compound metabolic process;cellular process;developmental process;macromolecule metabolic process;metabolic process;mRNA metabolic process;mRNA processing;multicellular organismal development;multicellular organismal process;negative regulation of biological process;negative regulation of c…	binding;cation binding;ion binding;metal ion binding	cell part;cytoplasm;intracellular membrane-bounded organelle;intracellular organelle;intracellular part;membrane-bounded organelle;nucleus;organelle		2.14002	2.11978	-1.62009	-2.11978	Q9JKP5
Q9JHI5	Q9JHI5	Q9JHI5	IVD_MOUSE	Ivd	Ivd	Isovaleryl-CoA dehydrogenase, mitochondrial	1.24364	1.19541	0.961222	53179.5	62766.8	50647	51109.1	67244.5	77942.2	63071.5	65300.9	64870.3	73084.5	61614.7	62276.4	61044.3	67285.9	15.6986	15.9377	15.6282	15.6413	16.0371	16.2501	15.9447	15.9948	15.9853	16.1573	15.911	15.9264	15.8976	16.038	+	3TBI_Exo_Ipsi_3Sham_Ipsi;3TBI_Ipsi_3Sham_Ipsi	Cluster -511	amine catabolic process;amine metabolic process;branched chain family amino acid catabolic process;branched chain family amino acid metabolic process;carboxylic acid catabolic process;carboxylic acid metabolic process;catabolic process;cellular amine metabolic process;cellular amino acid catabolic process;cellular amino acid metabolic process;cellular catabolic process;cellular ketone metabolic p…	acyl-CoA dehydrogenase activity;binding;catalytic activity;coenzyme binding;cofactor binding;flavin adenine dinucleotide binding;isovaleryl-CoA dehydrogenase activity;oxidoreductase activity;oxidoreductase activity, acting on the CH-CH group of donors	cell part;cytoplasmic part;intracellular membrane-bounded organelle;intracellular organelle;intracellular organelle lumen;intracellular organelle part;intracellular part;membrane;membrane-bounded organelle;membrane-enclosed lumen;mitochondrial matrix;mitochondrial membrane;mitochondrial part;mitochondrion;nuclear part;nucleoplasm;organelle;organelle lumen;organelle membrane;organelle part	Valine, leucine and isoleucine degradation	2.13258	-2.11402	2.11402	1.61065	Q9JHI5
O09159	O09159	O09159	MA2B1_MOUSE	Man2b1	Man2b1	Lysosomal alpha-mannosidase	1.13234	1.08858	0.961355	146409	133700	150887	133276	159919	168399	158846	156889	154634	156338	163583	153179	144329	150393	17.1596	17.0286	17.2031	17.0241	17.287	17.3615	17.2773	17.2594	17.2385	17.2543	17.3197	17.2249	17.139	17.1984	+	3TBI_Ipsi_3Sham_Ipsi	Cluster -511	alcohol metabolic process;behavior;carbohydrate metabolic process;cellular carbohydrate metabolic process;cellular macromolecule metabolic process;cellular metabolic process;cellular process;cellular protein metabolic process;cognition;hexose metabolic process;learning or memory;macromolecule metabolic process;macromolecule modification;mannose metabolic process;metabolic process;monosaccharide m…	alpha-mannosidase activity;binding;carbohydrate binding;catalytic activity;cation binding;hydrolase activity;hydrolase activity, acting on glycosyl bonds;hydrolase activity, hydrolyzing O-glycosyl compounds;ion binding;mannose binding;mannosidase activity;metal ion binding;monosaccharide binding;sugar binding;transition metal ion binding;zinc ion binding	cell part;cytoplasmic part;extracellular membrane-bounded organelle;extracellular organelle;extracellular region part;extracellular vesicular exosome;intracellular membrane-bounded organelle;intracellular organelle;intracellular part;lysosome;lytic vacuole;membrane-bounded organelle;membrane-bounded vesicle;organelle;vacuole;vesicle	Lysosome;Other glycan degradation	2.13139	-2.2185	2.2185	0	O09159
Q61187	Q61187;A0A1B0GRX2;D3Z2V5;A0A1B0GS10	Q61187	TS101_MOUSE	Tsg101	Tsg101	Tumor susceptibility gene 101 protein	0.839017	0.857538	1.02208	45057.8	38938.6	39494.4	47719.7	36694.3	37068.4	33667.7	33600.7	38529.5	35610.7	35411.8	36676.6	39601.8	36223.6	15.4595	15.2489	15.2694	15.5423	15.1633	15.1779	15.0391	15.0362	15.2337	15.12	15.1119	15.1626	15.2733	15.1446	+	3Sham_Ipsi_3TBI_Ipsi;3Sham_Ipsi_3TBI_Exo_Ipsi	Cluster -508	biological regulation;catabolic process;cell cycle arrest;cell cycle process;cell differentiation;cell division;cellular catabolic process;cellular developmental process;cellular macromolecule catabolic process;cellular macromolecule metabolic process;cellular metabolic process;cellular process;cellular protein metabolic process;developmental process;epidermal cell differentiation;epithelial cell…	binding;calcium-dependent protein binding;enzyme binding;identical protein binding;protein binding;protein binding transcription factor activity;protein dimerization activity;protein homodimerization activity;small conjugating protein binding;transcription cofactor activity;transcription corepressor activity;transcription factor binding transcription factor activity;ubiquitin binding;ubiquitin pr…	cell part;cytoplasm;cytoplasmic part;early endosome;endosomal part;endosome;endosome membrane;ESCRT I complex;extracellular membrane-bounded organelle;extracellular organelle;extracellular region part;extracellular vesicular exosome;intracellular membrane-bounded organelle;intracellular non-membrane-bounded organelle;intracellular organelle;intracellular organelle part;intracellular part;late end…	Endocytosis	2.13061	2.06184	-2.06184	-1.70215	Q61187
Q9CQ71	Q9CQ71	Q9CQ71	RFA3_MOUSE	Rpa3	Rpa3	Replication protein A 14 kDa subunit	0.749817	0.888776	1.18532	9176.37	8631.79	8879.49	10781.5	7434.59	6253.12	6895.8	7433.41	7101.86	8488.32	6729.91	9802.11	7801.75	8805.02	13.1637	13.0754	13.1163	13.3963	12.86	12.6104	12.7515	12.8598	12.794	13.0513	12.7164	13.2589	12.9296	13.1041	+	3Sham_Ipsi_3TBI_Ipsi	Cluster -508	base-excision repair;biological regulation;biosynthetic process;cellular biosynthetic process;cellular macromolecule biosynthetic process;cellular macromolecule metabolic process;cellular metabolic process;cellular nitrogen compound metabolic process;cellular process;cellular response to stimulus;cellular response to stress;DNA metabolic process;DNA recombination;DNA repair;DNA replication;double…	binding;damaged DNA binding;DNA binding;nucleic acid binding;single-stranded DNA binding;structure-specific DNA binding	cell part;chromosomal part;DNA replication factor A complex;intracellular organelle part;intracellular part;macromolecular complex;nuclear chromosome part;nuclear part;nucleoplasm;organelle part;protein complex	DNA replication;Homologous recombination;Mismatch repair;Nucleotide excision repair	2.1303	2.21589	-2.21589	0	Q9CQ71
Q8K2X3	Q8K2X3;Q3UXU8	Q8K2X3	STN1_MOUSE	Stn1	Stn1	CST complex subunit STN1	0.834328	0.905837	1.08571	17745.3	16403.5	17099.5	19465.6	15572.1	13812.2	14355.3	14467.4	15541.2	17823.5	16386.2	14454.4	15684.1	15720.9	14.1151	14.0017	14.0617	14.2486	13.9267	13.7537	13.8093	13.8205	13.9238	14.1215	14.0002	13.8192	13.937	13.9404	+	3Sham_Ipsi_3TBI_Ipsi	Cluster -505	anatomical structure homeostasis;biological regulation;cellular component organization;cellular component organization at cellular level;cellular component organization or biogenesis;cellular component organization or biogenesis at cellular level;cellular macromolecule metabolic process;cellular metabolic process;cellular nitrogen compound metabolic process;cellular process;chromosome organizatio…	binding;DNA binding;nucleic acid binding;sequence-specific DNA binding;single-stranded DNA binding;single-stranded telomeric DNA binding;structure-specific DNA binding;telomeric DNA binding	cell part;chromosomal part;chromosome, telomeric region;cytoskeleton;intermediate filament cytoskeleton;intracellular membrane-bounded organelle;intracellular non-membrane-bounded organelle;intracellular organelle;intracellular organelle part;intracellular part;macromolecular complex;membrane-bounded organelle;non-membrane-bounded organelle;nuclear chromosome part;nuclear chromosome, telomeric re…		2.12545	2.24543	-2.24543	0	Q8K2X3
Q4QQM4	Q4QQM4;A2AGS6	Q4QQM4	P5I11_MOUSE	Trp53i11	Trp53i11	Tumor protein p53-inducible protein 11	0.591762	0.56784	0.959575	10951.2	9901.39	9241.73	10153.7	7138.05	6871.7	4081.22	4400.41	7280.18	6090.96	6019.67	3388.2	6109.86	6959.37	13.4188	13.2734	13.1739	13.3097	12.8013	12.7465	11.9948	12.1034	12.8298	12.5725	12.5555	11.7263	12.5769	12.7647	+	3Sham_Ipsi_3TBI_Exo_Ipsi;3Sham_Ipsi_3TBI_Ipsi	Cluster -508			cell part;integral to membrane;intrinsic to membrane;membrane part		2.1245	1.98136	-1.80529	-1.98136	Q4QQM4
P98200	P98200;E9Q8X4;D6RG72	P98200	AT8A2_MOUSE	Atp8a2	Atp8a2	Phospholipid-transporting ATPase IB	0.844084	0.741293	0.878223	8292.13	8251.24	7920.9	7077.58	7906.19	5634.63	6039.14	6126.82	7573.17	5004.6	5874.77	5928.31	5937.38	6482.14	13.0175	13.0104	12.9514	12.789	12.9488	12.4601	12.5601	12.5809	12.8867	12.289	12.5203	12.5334	12.5356	12.6623	+	3Sham_Ipsi_3TBI_Exo_Ipsi	Cluster -508	aging;anatomical structure development;anatomical structure formation involved in morphogenesis;anatomical structure morphogenesis;axonogenesis;behavior;biological regulation;cell development;cell part morphogenesis;cell projection morphogenesis;cell projection organization;cellular component morphogenesis;cellular component organization;cellular component organization at cellular level;cellular …	adenyl nucleotide binding;adenyl ribonucleotide binding;ATP binding;ATPase activity;ATPase activity, coupled;ATPase activity, coupled to movement of substances;binding;catalytic activity;cation binding;hydrolase activity;hydrolase activity, acting on acid anhydrides;hydrolase activity, acting on acid anhydrides, in phosphorus-containing anhydrides;ion binding;lipid transporter activity;magnesium …	cell part;cell projection;cilium;cytoplasmic part;endosome;Golgi apparatus;integral to membrane;intracellular membrane-bounded organelle;intracellular organelle;intracellular part;intrinsic to membrane;membrane;membrane part;membrane-bounded organelle;nonmotile primary cilium;organelle;photoreceptor outer segment;plasma membrane;primary cilium		2.11465	2.23229	0	-2.23229	P98200
P41731	P41731;A0A1W2P8C6	P41731	CD63_MOUSE	Cd63	Cd63	CD63 antigen	1.9976	1.87783	0.940043	7551.49	8420.74	7071.82	9671.53	9568.54	11953.7	19323.6	22774.8	18070	15807.2	21708.3	13950.6	14206.4	11120.2	12.8825	13.0397	12.7879	13.2395	13.2241	13.5452	14.2381	14.4752	14.1413	13.9483	14.406	13.768	13.7943	13.4409	+	3TBI_Exo_Ipsi_3Sham_Ipsi;3TBI_Ipsi_3Sham_Ipsi	Cluster -511	biological adhesion;biological regulation;cell adhesion;cell differentiation;cell migration;cell motility;cell-matrix adhesion;cell-substrate adhesion;cellular component movement;cellular developmental process;cellular localization;cellular macromolecule localization;cellular pigment accumulation;cellular pigmentation;cellular process;cellular protein localization;cellular response to stimulus;de…		cell part;cell surface;cytoplasmic membrane-bounded vesicle;cytoplasmic part;cytoplasmic vesicle;endosomal part;endosome;endosome lumen;endosome membrane;extracellular membrane-bounded organelle;extracellular organelle;extracellular region part;extracellular vesicular exosome;integral to membrane;intracellular membrane-bounded organelle;intracellular organelle;intracellular organelle lumen;intrac…	Lysosome	2.09438	-1.94221	1.94221	1.79148	P41731
E9Q2I4	E9Q2I4;A0A1Y7VP67	E9Q2I4	E9Q2I4_MOUSE	Mideas	Mideas	Mitotic deacetylase-associated SANT domain protein	0.837073	0.927321	1.10781	12600.7	14326.9	12325.2	12953.1	11689	10361.8	11018.4	10551.6	11004.4	11031.5	13186.6	12093.7	13071.3	11131.4	13.6212	13.8064	13.5893	13.661	13.5129	13.339	13.4276	13.3652	13.4258	13.4293	13.6868	13.562	13.6741	13.4423	+	3Sham_Ipsi_3TBI_Ipsi	Cluster -508		binding;cation binding;chromatin binding;DNA binding;ion binding;metal ion binding;nucleic acid binding	cell part;intracellular organelle part;intracellular part;nuclear part;nucleoplasm;organelle part		2.09239	2.18072	-2.18072	0	E9Q2I4
Q8K3X4	Q8K3X4	Q8K3X4	I2BPL_MOUSE	Irf2bpl	Irf2bpl	Probable E3 ubiquitin-protein ligase IRF2BPL	0.830776	0.885618	1.06601	37791.4	38126.4	38233.6	37618	35784.6	31969.9	27669.8	32642.6	29541.1	31392.5	35107.4	36182.5	34299.3	31030.5	15.2058	15.2185	15.2226	15.1991	15.1271	14.9644	14.756	14.9945	14.8504	14.9381	15.0995	15.143	15.0659	14.9214	+	3Sham_Ipsi_3TBI_Ipsi	Cluster -508	biological regulation;development of secondary female sexual characteristics;development of secondary sexual characteristics;developmental process;developmental process involved in reproduction;negative regulation of biological process;negative regulation of biosynthetic process;negative regulation of cellular biosynthetic process;negative regulation of cellular macromolecule biosynthetic process…	binding;cation binding;ion binding;metal ion binding	cell part;extracellular region part;extracellular space;intracellular membrane-bounded organelle;intracellular organelle;intracellular organelle part;intracellular part;membrane-bounded organelle;nuclear part;nucleoplasm;nucleus;organelle;organelle part		2.09193	2.19198	-2.19198	0	Q8K3X4
O08807	O08807	O08807	PRDX4_MOUSE	Prdx4	Prdx4	Peroxiredoxin-4	1.29148	1.19564	0.925784	298494	298976	335080	335604	339698	385535	449457	434435	438126	368388	381899	357930	345316	441780	18.1873	18.1897	18.3541	18.3564	18.3739	18.5565	18.7778	18.7288	18.741	18.4909	18.5428	18.4493	18.3976	18.753	+	3TBI_Ipsi_3Sham_Ipsi	Cluster -511	4-hydroxyproline metabolic process;amine metabolic process;anatomical structure development;biological regulation;carboxylic acid metabolic process;cell redox homeostasis;cellular amine metabolic process;cellular amino acid metabolic process;cellular component organization;cellular component organization at cellular level;cellular component organization or biogenesis;cellular component organizati…	antioxidant activity;binding;catalytic activity;identical protein binding;oxidoreductase activity;oxidoreductase activity, acting on paired donors, with incorporation or reduction of molecular oxygen;oxidoreductase activity, acting on peroxide as acceptor;peroxidase activity;peroxiredoxin activity;protein binding;protein dimerization activity;protein homodimerization activity	cell part;cytoplasm;cytoplasmic part;cytosol;endoplasmic reticulum;extracellular membrane-bounded organelle;extracellular organelle;extracellular region part;extracellular space;extracellular vesicular exosome;intracellular membrane-bounded organelle;intracellular organelle;intracellular part;membrane-bounded organelle;membrane-bounded vesicle;mitochondrion;nucleus;organelle;smooth endoplasmic re…		2.08077	-2.15685	2.15685	0	O08807
Q7TQH0-2	Q7TQH0;Q7TQH0-2;Q7TQH0-3;E9Q5Q0;Q3TGG2;A0A0U1RPL0	Q7TQH0	ATX2L_MOUSE	Atxn2l	Atxn2l	Isoform 2 of Ataxin-2-like protein	0.859857	0.870983	1.01294	38194.9	39521.5	35088.6	36013.4	30727	33735.6	29459.6	29656.8	36374.1	33285.8	32056.4	31519.3	33065.9	32095.5	15.2211	15.2704	15.0987	15.1362	14.9072	15.042	14.8464	14.8561	15.1506	15.0226	14.9683	14.9439	15.0131	14.9701	+	3Sham_Ipsi_3TBI_Ipsi;3Sham_Ipsi_3TBI_Exo_Ipsi	Cluster -508	biological regulation;cellular component assembly;cellular component assembly at cellular level;cellular component organization;cellular component organization at cellular level;cellular component organization or biogenesis;cellular component organization or biogenesis at cellular level;cellular macromolecular complex assembly;cellular macromolecular complex subunit organization;cellular process;…		cell part;cytoplasm;cytoplasmic part;intracellular non-membrane-bounded organelle;intracellular organelle;intracellular organelle part;intracellular part;macromolecular complex;membrane;non-membrane-bounded organelle;nuclear body;nuclear part;nuclear speck;nucleoplasm part;organelle;organelle part;ribonucleoprotein complex;RNA granule;stress granule		2.06538	1.97052	-1.97052	-1.68981	Q7TQH0-2
Q6P5C5	Q6P5C5;A0A2R8VHQ1	Q6P5C5	SMUG1_MOUSE	Smug1	Smug1	Single-strand selective monofunctional uracil DNA glycosylase	0.638313	1.0099	1.58214	5261.29	4704.41	2936.24	5800.62	3058.94	2642.07	2896.91	3168.61	3156.08	5191.48	5929.89	3584.58	4228.69	4675.02	12.3612	12.1998	11.5198	12.502	11.5788	11.3675	11.5003	11.6296	11.6239	12.3419	12.5338	11.8076	12.046	12.1908	+	3Sham_Ipsi_3TBI_Ipsi;3TBI_Exo_Ipsi_3TBI_Ipsi	Cluster -505	base-excision repair;catabolic process;cellular catabolic process;cellular macromolecule catabolic process;cellular macromolecule metabolic process;cellular metabolic process;cellular nitrogen compound metabolic process;cellular process;cellular response to stimulus;cellular response to stress;DNA catabolic process;DNA catabolic process, endonucleolytic;DNA metabolic process;DNA repair;macromolec…	binding;carbon-oxygen lyase activity;catalytic activity;DNA binding;DNA N-glycosylase activity;DNA-(apurinic or apyrimidinic site) lyase activity;hydrolase activity;hydrolase activity, acting on glycosyl bonds;hydrolase activity, hydrolyzing N-glycosyl compounds;lyase activity;nucleic acid binding;oxidized base lesion DNA N-glycosylase activity;oxidized pyrimidine base lesion DNA N-glycosylase ac…	cell part;intracellular membrane-bounded organelle;intracellular non-membrane-bounded organelle;intracellular organelle;intracellular organelle part;intracellular part;membrane-bounded organelle;non-membrane-bounded organelle;nuclear part;nucleolus;nucleoplasm;organelle;organelle part	Base excision repair	2.06184	1.60942	-1.90662	1.90662	Q6P5C5
Q9D8W5	Q9D8W5;Q3TRH2;B1AT36	Q9D8W5	PSD12_MOUSE	Psmd12	Psmd12	26S proteasome non-ATPase regulatory subunit 12	0.818162	0.830098	1.01459	64641.2	79377	69186.8	72771.5	61076.3	57743.5	56218	60629.8	56801.3	50130.2	55142.1	62984.1	63782.9	64696.5	15.9802	16.2764	16.0782	16.1511	15.8983	15.8174	15.7787	15.8877	15.7936	15.6134	15.7509	15.9427	15.9609	15.9814	+	3Sham_Ipsi_3TBI_Ipsi;3Sham_Ipsi_3TBI_Exo_Ipsi	Cluster -505			cell part;extracellular membrane-bounded organelle;extracellular organelle;extracellular region part;extracellular vesicular exosome;intracellular part;macromolecular complex;membrane;membrane-bounded organelle;membrane-bounded vesicle;organelle;proteasome accessory complex;proteasome complex;proteasome regulatory particle;protein complex;vesicle	Proteasome	2.06131	1.90417	-1.90417	-1.76995	Q9D8W5
Q9Z2D8	Q9Z2D8;Q9Z2D8-2;D3YTR4;D3YTR5	Q9Z2D8	MBD3_MOUSE	Mbd3	Mbd3	Methyl-CpG-binding domain protein 3	0.850354	0.865692	1.01804	16853.9	20441.7	18654.3	19570.8	15071.7	17445.7	16093.6	16190.1	15473.1	15014.5	16636.2	17703.1	15627.2	16741.1	14.0408	14.3192	14.1872	14.2564	13.8796	14.0906	13.9742	13.9828	13.9175	13.8741	14.022	14.1117	13.9318	14.0311	+	3Sham_Ipsi_3TBI_Ipsi;3Sham_Ipsi_3TBI_Exo_Ipsi	Cluster -505	anatomical structure development;ATP-dependent chromatin remodeling;biological regulation;biosynthetic process;cellular biosynthetic process;cellular component organization;cellular component organization at cellular level;cellular component organization or biogenesis;cellular component organization or biogenesis at cellular level;cellular macromolecule biosynthetic process;cellular macromolecule…	binding;chromatin binding;core promoter proximal region DNA binding;core promoter proximal region sequence-specific DNA binding;DNA binding;enhancer binding;enhancer sequence-specific DNA binding;methyl-CpG binding;nucleic acid binding;nucleotide binding;regulatory region DNA binding;regulatory region nucleic acid binding;RNA polymerase II core promoter proximal region sequence-specific DNA bindi…	cell part;chromatin;chromatin remodeling complex;chromosomal part;cytoplasm;heterochromatin;histone deacetylase complex;intracellular membrane-bounded organelle;intracellular organelle;intracellular organelle part;intracellular part;macromolecular complex;membrane-bounded organelle;nuclear chromatin;nuclear chromosome part;nuclear part;nucleoplasm part;nucleus;NuRD complex;organelle;organelle par…		2.04354	1.95395	-1.95395	-1.66401	Q9Z2D8
Q91WN1	Q91WN1	Q91WN1	DNJC9_MOUSE	Dnajc9	Dnajc9	DnaJ homolog subfamily C member 9	0.745751	0.841581	1.1285	33041.2	35445.6	34733.6	41014	25800.2	23933.6	30080.1	30876.2	23763.5	24738.9	29636.7	31870.8	32184.9	33299.8	15.012	15.1133	15.084	15.3238	14.6551	14.5468	14.8765	14.9142	14.5365	14.5945	14.8551	14.9599	14.9741	15.0232	+	3Sham_Ipsi_3TBI_Ipsi	Cluster -505	behavior;behavioral interaction between organisms;multi-organism process;response to stimulus;social behavior		cell part;intracellular membrane-bounded organelle;intracellular organelle;intracellular part;membrane-bounded organelle;nucleus;organelle		2.04295	2.1582	-2.1582	0	Q91WN1
Q8K1L5	Q8K1L5;G3UZ30;A5A4Y9	Q8K1L5	PP1RB_MOUSE	Ppp1r11	Ppp1r11	E3 ubiquitin-protein ligase PPP1R11	2.46542	2.79639	1.13425	1599.18	1743.98	3157.73	796.094	1994.62	6793.06	5632.94	2336.38	5730.65	5817.13	4573.14	5493.72	4604.74	5017.82	10.6431	10.7682	11.6247	9.6368	10.9619	12.7298	12.4597	11.1901	12.4845	12.5061	12.159	12.4236	12.1689	12.2928	+	3TBI_Ipsi_3Sham_Ipsi;3TBI_Exo_Ipsi_3Sham_Ipsi	Cluster -511	biological regulation;negative regulation of biological process;negative regulation of catalytic activity;negative regulation of cellular metabolic process;negative regulation of cellular process;negative regulation of cellular protein metabolic process;negative regulation of dephosphorylation;negative regulation of hydrolase activity;negative regulation of macromolecule metabolic process;negativ…	binding;enzyme binding;enzyme inhibitor activity;enzyme regulator activity;phosphatase binding;phosphatase inhibitor activity;phosphatase regulator activity;protein binding;protein phosphatase 1 binding;protein phosphatase binding;protein phosphatase inhibitor activity;protein phosphatase regulator activity;protein serine/threonine phosphatase inhibitor activity	cell part;cytoplasm;intracellular membrane-bounded organelle;intracellular organelle;intracellular part;membrane-bounded organelle;nucleus;organelle		2.04094	-2.05201	1.47123	2.05201	Q8K1L5
P51863	P51863	P51863	VA0D1_MOUSE	Atp6v0d1	Atp6v0d1	V-type proton ATPase subunit d 1	1.2543	1.03009	0.821249	170706	134205	154422	153092	162959	219052	181794	195457	200945	146151	163410	142386	165493	171129	17.3812	17.0341	17.2365	17.224	17.3141	17.7409	17.4719	17.5765	17.6164	17.1571	17.3181	17.1194	17.3364	17.3847	+	3TBI_Ipsi_3Sham_Ipsi;3TBI_Ipsi_3TBI_Exo_Ipsi	Cluster -511	anatomical structure development;anatomical structure formation involved in morphogenesis;ATP hydrolysis coupled proton transport;brain development;cation transport;cell projection assembly;cell projection organization;cellular component assembly;cellular component assembly at cellular level;cellular component assembly involved in morphogenesis;cellular component organization;cellular component o…	active transmembrane transporter activity;ATPase activity;ATPase activity, coupled;ATPase activity, coupled to movement of substances;ATPase activity, coupled to transmembrane movement of ions;ATPase activity, coupled to transmembrane movement of ions, phosphorylative mechanism;ATPase activity, coupled to transmembrane movement of substances;catalytic activity;cation transmembrane transporter act…	apical plasma membrane;axon part;axon terminus;cell part;cell projection part;centrosome;clathrin-coated vesicle;coated vesicle;cytoplasmic membrane-bounded vesicle;cytoplasmic part;cytoplasmic vesicle;cytoskeletal part;early endosome;endosome;extracellular membrane-bounded organelle;extracellular organelle;extracellular region part;extracellular vesicular exosome;intracellular membrane-bounded o…	Collecting duct acid secretion;Epithelial cell signaling in Helicobacter pylori infection;ko05152;Lysosome;Oxidative phosphorylation;Phagosome;Rheumatoid arthritis;Vibrio cholerae infection	2.03581	-1.84786	1.84786	-1.63331	P51863
Q8BFQ4	Q8BFQ4;A0A1L1SRB6	Q8BFQ4	WDR82_MOUSE	Wdr82	Wdr82	WD repeat-containing protein 82	0.790595	0.926783	1.17226	15469.1	15490.1	16958.4	16703.1	15463.6	13519	11038.1	11061.9	12778.4	15767.5	14538.8	15529.3	13520	15506.1	13.9171	13.9191	14.0497	14.0278	13.9166	13.7227	13.4302	13.4333	13.6414	13.9447	13.8276	13.9227	13.7228	13.9205	+	3Sham_Ipsi_3TBI_Ipsi	Cluster -505	cellular component organization;cellular component organization at cellular level;cellular component organization or biogenesis;cellular component organization or biogenesis at cellular level;cellular macromolecule metabolic process;cellular metabolic process;cellular process;cellular protein metabolic process;chromatin modification;chromatin organization;chromosome organization;covalent chromati…	binding;catalytic activity;chromatin binding;histone methyltransferase activity;histone methyltransferase activity (H3-K4 specific);histone-lysine N-methyltransferase activity;lysine N-methyltransferase activity;methyltransferase activity;N-methyltransferase activity;protein methyltransferase activity;protein-lysine N-methyltransferase activity;S-adenosylmethionine-dependent methyltransferase act…	cell part;chromatin;chromatin remodeling complex;chromosomal part;histone methyltransferase complex;intracellular membrane-bounded organelle;intracellular organelle;intracellular organelle part;intracellular part;macromolecular complex;membrane-bounded organelle;methyltransferase complex;nuclear part;nucleoplasm part;nucleus;organelle;organelle part;protein complex;protein serine/threonine phosph…		2.03547	2.0428	-2.0428	0	Q8BFQ4
A6H5Z3	A6H5Z3;A6H5Z3-2	A6H5Z3	EXC6B_MOUSE	Exoc6b	Exoc6b	Exocyst complex component 6B	0.802275	0.874244	1.08971	6621.1	6330.51	6398.6	6310.7	4370.22	5258.46	4894.31	5721.75	5489.14	5448.13	5558.29	5201.85	5238.84	6595.27	12.6929	12.6281	12.6435	12.6236	12.0935	12.3604	12.2569	12.4822	12.4224	12.4115	12.4404	12.3448	12.355	12.6872	+	3Sham_Ipsi_3TBI_Ipsi	Cluster -508	cellular process;membrane docking;vesicle docking;vesicle docking involved in exocytosis		cell cortex part;cell part;cytoplasmic part;exocyst;intracellular part;macromolecular complex;protein complex		2.03316	2.14325	-2.14325	0	A6H5Z3
Q9WUU7	Q9WUU7	Q9WUU7	CATZ_MOUSE	Ctsz	Ctsz	Cathepsin Z	1.62361	1.41427	0.871069	383954	202712	373180	311515	404801	426335	590597	630030	528476	434447	434065	476273	404976	497804	18.5506	17.6291	18.5095	18.2489	18.6269	18.7016	19.1718	19.2651	19.0115	18.7288	18.7276	18.8614	18.6275	18.9252	+	3TBI_Exo_Ipsi_3Sham_Ipsi;3TBI_Ipsi_3Sham_Ipsi	Cluster -511	anatomical structure morphogenesis;branching morphogenesis of a tube;developmental process;epithelial tube branching involved in lung morphogenesis;epithelial tube morphogenesis;macromolecule metabolic process;metabolic process;morphogenesis of a branching epithelium;morphogenesis of a branching structure;morphogenesis of an epithelium;multicellular organismal process;primary metabolic process;pr…	catalytic activity;cysteine-type endopeptidase activity;cysteine-type peptidase activity;endopeptidase activity;hydrolase activity;peptidase activity;peptidase activity, acting on L-amino acid peptides	cell part;cytoplasmic part;endoplasmic reticulum;extracellular membrane-bounded organelle;extracellular organelle;extracellular region part;extracellular space;extracellular vesicular exosome;intracellular membrane-bounded organelle;intracellular organelle;intracellular part;lysosome;lytic vacuole;membrane-bounded organelle;membrane-bounded vesicle;organelle;vacuole;vesicle	Lysosome	2.0179	-2.06183	2.06183	1.36433	Q9WUU7
Q6TYB5	Q6TYB5;Q3TN06;D3Z6D5;A0A3Q4EH67	Q6TYB5	FEZ2_MOUSE	Fez2	Fez2	Fasciculation and elongation protein zeta-2	0.866243	0.834722	0.963611	35503.6	33507.8	29643.1	36765.8	27284.7	32390.3	29302.9	29102.4	28553.3	31060.1	28713.5	26521.4	26951.4	28051.4	15.1157	15.0322	14.8554	15.1661	14.7358	14.9833	14.8388	14.8289	14.8014	14.9228	14.8094	14.6949	14.7181	14.7758	+	3Sham_Ipsi_3TBI_Exo_Ipsi;3Sham_Ipsi_3TBI_Ipsi	Cluster -508					2.0144	2.02285	-1.45651	-2.02285	Q6TYB5
Q9QXK7	Q9QXK7;A0A1Y7VLY3;A0A1Y7VIZ9;A0A1Y7VJU9;A0A1Y7VJ97	Q9QXK7	CPSF3_MOUSE	Cpsf3	Cpsf3	Cleavage and polyadenylation specificity factor subunit 3	0.850488	0.879864	1.03454	27851.2	31154.2	32651.7	33210.3	28586.8	26463.2	26485.1	26398.8	24813.9	25291.8	26845.5	26359.1	29395	29441.5	14.7655	14.9271	14.9949	15.0193	14.8031	14.6917	14.6929	14.6882	14.5989	14.6264	14.7124	14.686	14.8433	14.8456	+	3Sham_Ipsi_3TBI_Ipsi;3Sham_Ipsi_3TBI_Exo_Ipsi	Cluster -505	cellular macromolecule metabolic process;cellular metabolic process;cellular nitrogen compound metabolic process;cellular process;histone mRNA 3'-end processing;histone mRNA metabolic process;macromolecule metabolic process;metabolic process;mRNA 3'-end processing;mRNA metabolic process;mRNA processing;nitrogen compound metabolic process;nucleic acid metabolic process;nucleic acid phosphodiester …	5'-3' exonuclease activity;binding;catalytic activity;cation binding;endonuclease activity;endoribonuclease activity;exonuclease activity;hydrolase activity;hydrolase activity, acting on ester bonds;ion binding;metal ion binding;nuclease activity;nucleic acid binding;ribonuclease activity;RNA binding	cell part;intracellular organelle part;intracellular part;macromolecular complex;mRNA cleavage and polyadenylation specificity factor complex;mRNA cleavage factor complex;nuclear part;nucleoplasm part;organelle part;protein complex;ribonucleoprotein complex	mRNA surveillance pathway	2.00021	2.00804	-2.00804	-1.44673	Q9QXK7
P49935	P49935;A0A087WR20	P49935	CATH_MOUSE	Ctsh	Ctsh	Pro-cathepsin H	1.72774	1.53145	0.886389	87241.1	86909.1	92184.8	91521.3	127373	100396	155045	215371	174666	147055	143908	129405	100146	164533	16.4127	16.4072	16.4922	16.4818	16.9587	16.6153	17.2423	17.7165	17.4142	17.166	17.1348	16.9815	16.6117	17.328	+	3TBI_Exo_Ipsi_3Sham_Ipsi;3TBI_Ipsi_3Sham_Ipsi	Cluster -511	activation of caspase activity;adaptive immune response;adaptive immune response based on somatic recombination of immune receptors built from immunoglobulin superfamily domains;anatomical structure development;anatomical structure homeostasis;anatomical structure morphogenesis;apoptosis;biological regulation;bradykinin catabolic process;catabolic process;cell death;cell killing;cellular cataboli…	activating MHC class I receptor activity;aminopeptidase activity;apoptotic protease activator activity;binding;caspase activator activity;caspase regulator activity;catalytic activity;cysteine-type endopeptidase activity;cysteine-type peptidase activity;endopeptidase activity;enzyme activator activity;enzyme regulator activity;exopeptidase activity;HLA-A specific activating MHC class I receptor a…	acrosomal vesicle;axoneme part;cell part;cell projection part;cytoplasmic membrane-bounded vesicle;cytoplasmic part;cytoplasmic vesicle;cytosol;extracellular membrane-bounded organelle;extracellular organelle;extracellular region part;extracellular space;extracellular vesicular exosome;intracellular membrane-bounded organelle;intracellular organelle;intracellular part;lysosome;lytic vacuole;membr…	Lysosome	2	-1.99866	1.99866	1.46766	P49935
P25206	P25206	P25206	MCM3_MOUSE	Mcm3	Mcm3	DNA replication licensing factor MCM3	0.752539	0.702976	0.934139	5712.81	6997.06	8285.12	7206.71	4818.39	5424.29	6493.07	4251.86	5540.99	5037.77	5567.2	5295.71	4084.8	4795.92	12.48	12.7725	13.0163	12.8151	12.2343	12.4052	12.6647	12.0539	12.4359	12.2986	12.4427	12.3706	11.996	12.2276	+	3Sham_Ipsi_3TBI_Exo_Ipsi;3Sham_Ipsi_3TBI_Ipsi	Cluster -508	cell cycle;cellular macromolecule metabolic process;cellular metabolic process;cellular nitrogen compound metabolic process;cellular process;DNA metabolic process;DNA-dependent DNA replication initiation;macromolecule metabolic process;metabolic process;nitrogen compound metabolic process;nucleic acid metabolic process;nucleobase-containing compound metabolic process;primary metabolic process	adenyl nucleotide binding;adenyl ribonucleotide binding;ATP binding;binding;catalytic activity;DNA binding;DNA helicase activity;helicase activity;hydrolase activity;hydrolase activity, acting on acid anhydrides;hydrolase activity, acting on acid anhydrides, in phosphorus-containing anhydrides;nucleic acid binding;nucleoside-triphosphatase activity;nucleotide binding;purine nucleotide binding;pur…	cell part;centrosome;chromosomal part;cytoplasm;cytoplasmic part;cytoskeletal part;intracellular membrane-bounded organelle;intracellular non-membrane-bounded organelle;intracellular organelle;intracellular organelle part;intracellular part;macromolecular complex;MCM complex;membrane;membrane-bounded organelle;microtubule organizing center;non-membrane-bounded organelle;nuclear chromosome part;nu…	Cell cycle;Cell cycle - yeast;DNA replication;Meiosis - yeast	1.99721	1.98343	-1.49234	-1.98343	P25206
O88712	O88712;O88712-2;O88712-3;P56546;P56546-2;Q91YZ2;E9PWQ9;A0A0J9YU62;A0A0J9YTW3;A0A0J9YUM4	O88712	CTBP1_MOUSE	Ctbp1	Ctbp1	C-terminal-binding protein 1	0.818113	0.978802	1.19641	70261	94658.5	93973.2	82154.9	68110.4	70353.9	71985.4	73383.5	64936.5	87430.2	89865.8	76048.5	82194.5	81733.7	16.1004	16.5304	16.52	16.3261	16.0556	16.1023	16.1354	16.1632	15.9867	16.4158	16.4555	16.2146	16.3268	16.3186	+	3TBI_Exo_Ipsi_3TBI_Ipsi;3Sham_Ipsi_3TBI_Ipsi;3TBI_Exo_Ipsi_3TBI_Ipsi;3Sham_Ipsi_3TBI_Ipsi	Cluster -505	biological regulation;cell differentiation;cellular component organization;cellular component organization at cellular level;cellular component organization or biogenesis;cellular component organization or biogenesis at cellular level;cellular developmental process;cellular process;developmental process;fat cell differentiation;Golgi organization;negative regulation of biological process;negative…	binding;catalytic activity;coenzyme binding;cofactor binding;NAD binding;nucleic acid binding transcription factor activity;nucleotide binding;oxidoreductase activity;oxidoreductase activity, acting on CH-OH group of donors;oxidoreductase activity, acting on the CH-OH group of donors, NAD or NADP as acceptor;protein binding;protein binding transcription factor activity;protein domain specific bin…	cell part;cytoplasmic part;cytosol;intracellular membrane-bounded organelle;intracellular organelle;intracellular organelle part;intracellular part;macromolecular complex;membrane-bounded organelle;nuclear part;nucleoplasm;nucleoplasm part;nucleus;organelle;organelle part;protein complex;transcription factor complex;transcriptional repressor complex	Chronic myeloid leukemia;Notch signaling pathway;Pathways in cancer;Wnt signaling pathway	1.99544	2.11016	-2.11016	1.55578	O88712
P62814	P62814	P62814	VATB2_MOUSE	Atp6v1b2	Atp6v1b2	V-type proton ATPase subunit B, brain isoform	1.31988	1.2946	0.980844	51262.2	53139	56430.4	63947.3	59851.9	74870.2	75283	80553.7	80293.8	68607.2	85515.2	69299.6	61116.5	79210.2	15.6456	15.6975	15.7842	15.9646	15.8691	16.1921	16.2	16.2977	16.293	16.0661	16.3839	16.0806	15.8993	16.2734	+	3TBI_Exo_Ipsi_3Sham_Ipsi;3TBI_Ipsi_3Sham_Ipsi	Cluster -511	ATP hydrolysis coupled proton transport;ATP metabolic process;cation transport;cellular metabolic process;cellular nitrogen compound metabolic process;cellular process;energy coupled proton transport, against electrochemical gradient;establishment of localization;heterocycle metabolic process;hydrogen transport;ion transmembrane transport;ion transport;metabolic process;monovalent inorganic catio…	adenyl nucleotide binding;adenyl ribonucleotide binding;ATP binding;binding;catalytic activity;hydrolase activity;hydrolase activity, acting on acid anhydrides;hydrolase activity, acting on acid anhydrides, catalyzing transmembrane movement of substances;nucleotide binding;purine nucleotide binding;purine ribonucleoside triphosphate binding;purine ribonucleotide binding;ribonucleotide binding;tra…	cell part;cell projection;cytoplasm;cytoplasmic membrane-bounded vesicle;cytoplasmic part;cytoplasmic vesicle;cytosol;endomembrane system;extracellular membrane-bounded organelle;extracellular organelle;extracellular region part;extracellular vesicular exosome;integral to membrane;intracellular membrane-bounded organelle;intracellular organelle;intracellular organelle part;intracellular part;intr…	Collecting duct acid secretion;Epithelial cell signaling in Helicobacter pylori infection;Oxidative phosphorylation;Phagosome;Rheumatoid arthritis;Vibrio cholerae infection	1.97699	-1.85189	1.85189	1.65961	P62814
Q9JKP8	Q9JKP8;D3Z0U4	Q9JKP8	CHRC1_MOUSE	Chrac1	Chrac1	Chromatin accessibility complex protein 1	0.717646	0.904931	1.26097	17119.2	23021.4	17626.4	17966.7	12680.8	17606.9	14840.8	11492.4	11316.6	15053.1	17343.1	16959.9	18358.5	17952.6	14.0633	14.4907	14.1055	14.133	13.6304	14.1039	13.8573	13.4884	13.4662	13.8778	14.0821	14.0498	14.1642	14.1319	+	3TBI_Exo_Ipsi_3TBI_Ipsi;3Sham_Ipsi_3TBI_Ipsi	Cluster -505		binding;catalytic activity;DNA binding;DNA polymerase activity;DNA-directed DNA polymerase activity;nucleic acid binding;nucleotidyltransferase activity;sequence-specific DNA binding;transferase activity;transferase activity, transferring phosphorus-containing groups	cell part;intracellular membrane-bounded organelle;intracellular organelle;intracellular part;membrane-bounded organelle;nucleus;organelle		1.97567	1.95	-1.95	1.32019	Q9JKP8
Q9CXU1	Q9CXU1	Q9CXU1	MED31_MOUSE	Med31	Med31	Mediator of RNA polymerase II transcription subunit 31	1.09218	0.676159	0.619092	2377.1	2563.51	3836.95	4227.43	3208.56	4283.85	2849.81	3455.52	3956.98	2645.62	2563.33	1834.41	2193.05	1755.39	11.215	11.3239	11.9057	12.0456	11.6477	12.0647	11.4767	11.7547	11.9502	11.3694	11.3238	10.8411	11.0987	10.7776	+	3TBI_Ipsi_3TBI_Exo_Ipsi	Cluster -512	anatomical structure development;appendage development;biological regulation;cellular component assembly;cellular component organization;cellular component organization or biogenesis;developmental process;limb development;macromolecular complex assembly;macromolecular complex subunit organization;negative regulation of biological process;negative regulation of cell proliferation;negative regulati…	protein binding transcription factor activity;RNA polymerase II transcription cofactor activity;RNA polymerase II transcription factor binding transcription factor activity;transcription cofactor activity;transcription factor binding transcription factor activity	cell part;intracellular organelle part;intracellular part;macromolecular complex;mediator complex;nuclear part;nucleoplasm;nucleoplasm part;organelle part;protein complex		1.97341	0	1.9754	-1.9754	Q9CXU1
P55066	P55066;A0A0R4IZX5	P55066	NCAN_MOUSE	Ncan	Ncan	Neurocan core protein	1.80358	1.7572	0.974279	3755.23	3666.54	3675.04	1680.92	4120.36	8507.91	5979.91	4299.95	5899.01	5377.24	5507.69	6074.23	5266.19	5840.85	11.8747	11.8402	11.8435	10.715	12.0086	13.0546	12.5459	12.0701	12.5263	12.3927	12.4272	12.5685	12.3625	12.512	+	3TBI_Ipsi_3Sham_Ipsi;3TBI_Exo_Ipsi_3Sham_Ipsi	Cluster -511	anatomical structure development;biological adhesion;biological regulation;cell adhesion;cellular process;central nervous system development;developmental process;regulation of biological process;regulation of cellular component organization;regulation of cellular process;regulation of synapse organization;regulation of synapse structural plasticity;skeletal system development;system development	binding;calcium ion binding;carbohydrate binding;cation binding;extracellular matrix structural constituent;glycosaminoglycan binding;hyaluronic acid binding;ion binding;metal ion binding;pattern binding;polysaccharide binding;structural molecule activity	cell part;extracellular matrix;extracellular region part;membrane;plasma membrane;proteinaceous extracellular matrix		1.97061	-1.77248	1.74012	1.77248	P55066
P13405	P13405	P13405	RB_MOUSE	Rb1	Rb1	Retinoblastoma-associated protein	1.41281	1.38714	0.981826	3000.28	4525.71	3593.04	3194.02	4963.86	5837.44	4471.59	4709.63	5294.58	4169.21	4976.96	4136.68	5305.78	6229.08	11.5509	12.1439	11.811	11.6412	12.2772	12.5111	12.1266	12.2014	12.3703	12.0256	12.281	12.0143	12.3733	12.6048	+	3TBI_Exo_Ipsi_3Sham_Ipsi;3TBI_Ipsi_3Sham_Ipsi	Cluster -511	anatomical structure development;anatomical structure morphogenesis;apoptosis;attachment of spindle microtubules to chromosome;biological regulation;biosynthetic process;cell cycle arrest;cell cycle process;cell death;cell differentiation;cell division;cell maturation;cell morphogenesis;cell morphogenesis involved in differentiation;cell morphogenesis involved in neuron differentiation;cell proje…	activating transcription factor binding;binding;core promoter binding;DNA binding;enzyme binding;identical protein binding;kinase binding;nucleic acid binding;phosphoprotein binding;protein binding;regulatory region DNA binding;regulatory region nucleic acid binding;RNA polymerase II activating transcription factor binding;RNA polymerase II transcription factor binding;transcription factor bindin…	cell part;cytoskeletal part;intracellular membrane-bounded organelle;intracellular non-membrane-bounded organelle;intracellular organelle;intracellular organelle part;intracellular part;macromolecular complex;membrane-bounded organelle;non-membrane-bounded organelle;nuclear body;nuclear part;nucleoplasm part;nucleus;organelle;organelle part;PML body;protein complex;Rb-E2F complex;spindle;transcri…	Bladder cancer;Cell cycle;Chronic myeloid leukemia;Glioma;Melanoma;Non-small cell lung cancer;Pancreatic cancer;Pathways in cancer;Prostate cancer;Small cell lung cancer	1.96955	-1.84326	1.84326	1.65506	P13405
Q99K48	Q99K48;Q99K48-2	Q99K48	NONO_MOUSE	Nono	Nono	Non-POU domain-containing octamer-binding protein	0.831219	0.840581	1.01126	336363	371815	361578	326698	337903	259277	292305	262809	298655	283313	295170	272518	323319	292971	18.3597	18.5042	18.4639	18.3176	18.3662	17.9841	18.1571	18.0037	18.1881	18.112	18.1712	18.056	18.3026	18.1604	+	3Sham_Ipsi_3TBI_Ipsi;3Sham_Ipsi_3TBI_Exo_Ipsi	Cluster -505	biological regulation;biosynthetic process;cellular biosynthetic process;cellular macromolecule biosynthetic process;cellular macromolecule metabolic process;cellular metabolic process;cellular nitrogen compound metabolic process;cellular process;cellular response to stimulus;cellular response to stress;circadian rhythm;DNA metabolic process;DNA recombination;DNA repair;macromolecule biosynthetic…	binding;core promoter binding;DNA binding;identical protein binding;nucleic acid binding;nucleotide binding;protein binding;regulatory region DNA binding;regulatory region nucleic acid binding;transcription regulatory region DNA binding	cell part;intracellular membrane-bounded organelle;intracellular non-membrane-bounded organelle;intracellular organelle;intracellular organelle part;intracellular part;membrane;membrane-bounded organelle;non-membrane-bounded organelle;nuclear body;nuclear matrix;nuclear part;nuclear speck;nucleolus;nucleoplasm;nucleoplasm part;nucleus;organelle;organelle part;paraspeckles		1.96878	1.84519	-1.84519	-1.65085	Q99K48
Q6PB51	Q6PB51	Q6PB51	CC117_MOUSE	Ccdc117	Ccdc117	Coiled-coil domain-containing protein 117	0.646731	0.856164	1.32383	5917.08	5632.68	6464.71	4794.3	3859.79	3364.56	4271.63	3924.69	3018.25	4377.23	4462.62	4340.74	7213.32	4016.16	12.5307	12.4596	12.6584	12.2271	11.9143	11.7162	12.0606	11.9384	11.5595	12.0958	12.1237	12.0837	12.8164	11.9716	+	3Sham_Ipsi_3TBI_Ipsi	Cluster -505					1.96838	2.03472	-2.03472	0	Q6PB51
Q60737	Q60737;Q6NSS6;A2ANR6	Q60737	CSK21_MOUSE	Csnk2a1	Csnk2a1	Casein kinase II subunit alpha	0.826804	0.909575	1.10011	39656.6	41152.6	38581.6	44102.1	36828.5	30354.1	34555.6	34394.6	32838	38218.6	36558.8	32317.5	37175.4	41616.1	15.2753	15.3287	15.2356	15.4286	15.1685	14.8896	15.0766	15.0699	15.0031	15.222	15.1579	14.98	15.1821	15.3449	+	3Sham_Ipsi_3TBI_Ipsi	Cluster -505	biological regulation;biosynthetic process;cell cycle checkpoint;cell surface receptor linked signaling pathway;cellular biosynthetic process;cellular macromolecule biosynthetic process;cellular macromolecule metabolic process;cellular metabolic process;cellular nitrogen compound metabolic process;cellular process;cellular response to stimulus;macromolecule biosynthetic process;macromolecule meta…	adenyl nucleotide binding;adenyl ribonucleotide binding;ATP binding;binding;catalytic activity;kinase activity;nucleotide binding;phosphotransferase activity, alcohol group as acceptor;protein kinase activity;protein serine/threonine kinase activity;purine nucleotide binding;purine ribonucleoside triphosphate binding;purine ribonucleotide binding;ribonucleotide binding;transferase activity;transf…		Adherens junction;Circadian rhythm - plant;Measles;Ribosome biogenesis in eukaryotes;Tight junction;Wnt signaling pathway	1.9601	2.0704	-2.0704	0	Q60737
Q60766;Q60766-2	Q60766;Q60766-2	Q60766	IRGM1_MOUSE	Irgm1	Irgm1	Immunity-related GTPase family M protein 1	1.24021	1.34386	1.08358	5865.01	6398.77	5299.48	5054.44	6142.28	6535.83	8192.66	7560.88	6631.61	7480.61	8982.6	7369.14	6261.6	7899.8	12.5179	12.6436	12.3716	12.3033	12.5846	12.6742	13.0001	12.8843	12.6951	12.8689	13.1329	12.8473	12.6123	12.9476	+	3TBI_Exo_Ipsi_3Sham_Ipsi	Cluster -511	autophagy;catabolic process;cellular catabolic process;cellular metabolic process;cellular process;defense response;immune response;immune system process;innate immune response;metabolic process;response to stimulus;response to stress	binding;catalytic activity;GTP binding;guanyl nucleotide binding;guanyl ribonucleotide binding;hydrolase activity;nucleotide binding;purine nucleotide binding;purine ribonucleoside triphosphate binding;purine ribonucleotide binding;ribonucleotide binding	autophagic vacuole membrane;cell part;cell projection;cytoplasmic part;cytoplasmic vesicle membrane;cytoplasmic vesicle part;endocytic vesicle membrane;endoplasmic reticulum;endosomal part;endosome;endosome membrane;Golgi apparatus part;Golgi membrane;intracellular membrane-bounded organelle;intracellular organelle;intracellular organelle part;intracellular part;late endosome;late endosome membra…		1.95993	-2.01607	0	2.01607	Q60766;Q60766-2
Q9D0E1;Q9D0E1-2	Q9D0E1;Q9D0E1-2;A0A3Q4EH91;B8JK33;B8JK32	Q9D0E1	HNRPM_MOUSE	Hnrnpm	Hnrnpm	Heterogeneous nuclear ribonucleoprotein M	0.891623	0.952957	1.06879	835838	846885	788058	799900	750886	779396	678943	709288	726755	760923	748351	816326	823556	746868	19.6729	19.6918	19.5879	19.6095	19.5182	19.572	19.3729	19.436	19.4711	19.5374	19.5134	19.6388	19.6515	19.5105	+	3Sham_Ipsi_3TBI_Ipsi	Cluster -508	alternative nuclear mRNA splicing, via spliceosome;cellular macromolecule metabolic process;cellular metabolic process;cellular nitrogen compound metabolic process;cellular process;macromolecule metabolic process;metabolic process;mRNA metabolic process;mRNA processing;nitrogen compound metabolic process;nuclear mRNA splicing, via spliceosome;nucleic acid metabolic process;nucleobase-containing c…	binding;nucleotide binding;protein binding;protein domain specific binding	catalytic step 2 spliceosome;cell part;extracellular matrix;extracellular membrane-bounded organelle;extracellular organelle;extracellular region part;extracellular vesicular exosome;intracellular organelle part;intracellular part;macromolecular complex;membrane;membrane-bounded organelle;membrane-bounded vesicle;nuclear body;nuclear matrix;nuclear part;nucleoplasm;nucleoplasm part;organelle;orga…	Spliceosome	1.95603	2.03588	-2.03588	0	Q9D0E1;Q9D0E1-2
Q8BTZ7	Q8BTZ7	Q8BTZ7	GMPPB_MOUSE	Gmppb	Gmppb	Mannose-1-phosphate guanyltransferase beta	1.15795	1.37799	1.19003	11739.2	12455.5	16341.2	16188.1	14545.1	13732.6	19619.8	18020.5	16186.4	19526.5	21521.6	18466.3	18242.5	19949.8	13.519	13.6045	13.9962	13.9826	13.8282	13.7453	14.26	14.1374	13.9825	14.2531	14.3935	14.1726	14.155	14.2841	+	3TBI_Exo_Ipsi_3Sham_Ipsi	Cluster -513	alcohol biosynthetic process;alcohol metabolic process;biosynthetic process;carbohydrate biosynthetic process;carbohydrate metabolic process;cellular biosynthetic process;cellular carbohydrate biosynthetic process;cellular carbohydrate metabolic process;cellular metabolic process;cellular nitrogen compound metabolic process;cellular process;GDP-mannose biosynthetic process;GDP-mannose metabolic p…	binding;catalytic activity;GTP binding;guanyl nucleotide binding;guanyl ribonucleotide binding;guanylyltransferase activity;mannose-1-phosphate guanylyltransferase activity;mannose-phosphate guanylyltransferase activity;nucleotide binding;nucleotidyltransferase activity;purine nucleotide binding;purine ribonucleoside triphosphate binding;purine ribonucleotide binding;ribonucleotide binding;transf…	cell part;cytoplasm;cytoplasmic part;extracellular membrane-bounded organelle;extracellular organelle;extracellular region part;extracellular vesicular exosome;intracellular membrane-bounded organelle;intracellular organelle;intracellular part;membrane-bounded organelle;membrane-bounded vesicle;mitochondrion;organelle;vesicle	Amino sugar and nucleotide sugar metabolism;Fructose and mannose metabolism	1.95362	-2.0472	0	2.0472	Q8BTZ7
P14901	P14901	P14901	HMOX1_MOUSE	Hmox1	Hmox1	Heme oxygenase 1	1.63439	1.47396	0.901846	15334.3	23333.6	14452.5	17319.7	20247.2	32033	36091.3	27944.4	27592	26570.1	33732.5	20966.5	26289.9	22223.7	13.9045	14.5101	13.819	14.0801	14.3054	14.9673	15.1394	14.7703	14.752	14.6975	15.0419	14.3558	14.6822	14.4398	+	3TBI_Exo_Ipsi_3Sham_Ipsi;3TBI_Ipsi_3Sham_Ipsi	Cluster -511	anatomical structure formation involved in morphogenesis;angiogenesis;biological regulation;catabolic process;cation homeostasis;cell communication;cellular catabolic process;cellular cation homeostasis;cellular chemical homeostasis;cellular component assembly;cellular component organization;cellular component organization or biogenesis;cellular homeostasis;cellular ion homeostasis;cellular iron …	binding;catalytic activity;cation binding;heme binding;heme oxygenase (decyclizing) activity;hydrolase activity;hydrolase activity, acting on ester bonds;identical protein binding;ion binding;iron ion binding;lipase activity;metal ion binding;molecular transducer activity;oxidoreductase activity;oxidoreductase activity, acting on paired donors, with incorporation or reduction of molecular oxygen;…	caveola;cell part;cytoplasmic part;cytosol;endoplasmic reticulum;endoplasmic reticulum membrane;endoplasmic reticulum part;intracellular membrane-bounded organelle;intracellular non-membrane-bounded organelle;intracellular organelle;intracellular organelle part;intracellular part;membrane;membrane part;membrane raft;membrane-bounded organelle;non-membrane-bounded organelle;nuclear part;nucleolus;…	Mineral absorption;Porphyrin and chlorophyll metabolism	1.94587	-1.95066	1.95066	1.41094	P14901
P62889	P62889;A0A2I3BQF4	P62889	RL30_MOUSE	Rpl30	Rpl30	60S ribosomal protein L30	0.757688	0.914015	1.20632	54081.8	58587.4	57417.4	66234.6	49875.6	46939.8	46844.6	42175.2	37986.9	47904.1	47848.1	55805.5	51379.6	67064	15.7229	15.8383	15.8092	16.0153	15.606	15.5185	15.5156	15.3641	15.2132	15.5479	15.5462	15.7681	15.6489	16.0333	+	3Sham_Ipsi_3TBI_Ipsi	Cluster -505	biosynthetic process;cellular biosynthetic process;cellular macromolecule biosynthetic process;cellular macromolecule metabolic process;cellular metabolic process;cellular process;cellular protein metabolic process;macromolecule biosynthetic process;macromolecule metabolic process;metabolic process;primary metabolic process;protein metabolic process;translation	structural constituent of ribosome;structural molecule activity	adherens junction;anchoring junction;cell junction;cell part;cell-substrate adherens junction;cell-substrate junction;cytoplasm;cytosolic large ribosomal subunit;extracellular membrane-bounded organelle;extracellular organelle;extracellular region part;extracellular vesicular exosome;focal adhesion;intracellular membrane-bounded organelle;intracellular organelle;intracellular organelle part;intra…	Ribosome	1.94224	1.96974	-1.96974	0	P62889
Q8BTC1	Q8BTC1	Q8BTC1	BWNIN_MOUSE	Brawnin	Brawnin	Protein BRAWNIN	0.39911	0.819698	2.05381	4703.86	6175.17	2876.53	5675.6	2770.43	1296.26	574.996	2295.01	2757.27	3543.46	4037.01	3967.15	3216.25	5145.73	12.1996	12.5923	11.4901	12.4706	11.4359	10.3401	9.16741	11.1643	11.429	11.7909	11.9791	11.9539	11.6512	12.3292	+	3TBI_Exo_Ipsi_3TBI_Ipsi;3Sham_Ipsi_3TBI_Ipsi	Cluster -505			extracellular region		1.93521	1.79043	-1.79043	1.49817	Q8BTC1
Q5DU57	Q5DU57;Q5DU57-2;E9Q3I3;E0CYU0	Q5DU57	SPT13_MOUSE	Spata13	Spata13	Spermatogenesis-associated protein 13	1.1364	1.18048	1.03879	18874.3	19496.7	17583.5	18514.1	21356.9	18264.7	22585.1	21144.9	22430.9	21386.2	19906.3	23244.6	22191.5	23156.9	14.2041	14.2509	14.1019	14.1763	14.3824	14.1568	14.4631	14.368	14.4532	14.3844	14.2809	14.5046	14.4377	14.4992	+	3TBI_Ipsi_3Sham_Ipsi;3TBI_Exo_Ipsi_3Sham_Ipsi	Cluster -511	biological regulation;cell migration;cell motility;cell projection assembly;cell projection organization;cellular component assembly;cellular component assembly at cellular level;cellular component movement;cellular component organization;cellular component organization at cellular level;cellular component organization or biogenesis;cellular component organization or biogenesis at cellular level;…	enzyme regulator activity;GTPase regulator activity;guanyl-nucleotide exchange factor activity;nucleoside-triphosphatase regulator activity;Rac guanyl-nucleotide exchange factor activity;Ras guanyl-nucleotide exchange factor activity;Rho guanyl-nucleotide exchange factor activity;small GTPase regulator activity	cell part;cell projection;cell projection membrane;cell projection part;cytoplasm;filopodium;intracellular organelle part;intracellular part;lamellipodium;leading edge membrane;membrane part;nuclear part;nucleoplasm;organelle part;plasma membrane part;ruffle membrane		1.93505	-1.96846	1.33008	1.96846	Q5DU57
Q8R1T1	Q8R1T1;Q8R1T1-2	Q8R1T1	CHMP7_MOUSE	Chmp7	Chmp7	Charged multivesicular body protein 7	0.934279	0.756102	0.809289	6165.73	7852.22	7387.99	8020.09	5918.74	6652.66	7990.26	5834.57	7968.94	5997.17	5818.4	5209.21	5244.33	5542.25	12.5901	12.9389	12.851	12.9694	12.5311	12.6997	12.964	12.5104	12.9602	12.5501	12.5064	12.3468	12.3565	12.4363	+	3TBI_Ipsi_3TBI_Exo_Ipsi;3Sham_Ipsi_3TBI_Exo_Ipsi	Cluster -508	cell cycle process;cellular component organization;cellular component organization at cellular level;cellular component organization or biogenesis;cellular component organization or biogenesis at cellular level;cellular process;cytokinetic cell separation;cytokinetic process;endosome transport;establishment of chromosome localization;establishment of localization;establishment of localization in …	protein transporter activity;substrate-specific transporter activity;transporter activity	cell part;cytoplasmic part;endosomal part;ESCRT III complex;intracellular organelle part;intracellular part;macromolecular complex;membrane part;organelle part;protein complex		1.9338	1.89112	1.3256	-1.89112	Q8R1T1
Q3U0V1	Q3U0V1;A0A3B2WCD8	Q3U0V1	FUBP2_MOUSE	Khsrp	Khsrp	Far upstream element-binding protein 2	0.856802	0.897512	1.04751	336084	297813	312585	323369	312507	249985	264725	264437	268360	288610	296046	296582	277868	265528	18.3585	18.184	18.2539	18.3028	18.2535	17.9315	18.0141	18.0126	18.0338	18.1388	18.1755	18.1781	18.084	18.0185	+	3Sham_Ipsi_3TBI_Ipsi	Cluster -508	biological regulation;biosynthetic process;catabolic process;cellular biosynthetic process;cellular catabolic process;cellular macromolecule biosynthetic process;cellular macromolecule catabolic process;cellular macromolecule metabolic process;cellular metabolic process;cellular nitrogen compound metabolic process;cellular process;establishment of localization;establishment of RNA localization;ma…	binding;DNA binding;mRNA binding;nucleic acid binding;RNA binding	cell part;cytoplasmic part;cytosol;intracellular non-membrane-bounded organelle;intracellular organelle;intracellular organelle part;intracellular part;macromolecular complex;membrane;non-membrane-bounded organelle;nuclear part;nucleoplasm;organelle;organelle part;ribonucleoprotein complex;RNA granule;stress granule		1.93248	2.01126	-2.01126	0	Q3U0V1
Q8BYK6-3	Q8BYK6;Q8BYK6-2;Q8BYK6-3;P59326;A2AWN8	Q8BYK6	YTHD3_MOUSE	Ythdf3	Ythdf3	Isoform 3 of YTH domain-containing family protein 3	0.885008	0.971621	1.09787	39984	41928.4	40644.1	38494.6	34946.2	34702.4	38918.6	35777.9	33819.4	35694.3	39922.2	37679.1	41423.8	40881.5	15.2871	15.3556	15.3108	15.2324	15.0928	15.0827	15.2482	15.1268	15.0456	15.1234	15.2849	15.2015	15.3382	15.3192	+	3TBI_Exo_Ipsi_3TBI_Ipsi;3Sham_Ipsi_3TBI_Ipsi	Cluster -505					1.92909	0.933751	-0.933751	0.679409	Q8BYK6-3
Q9D7N3	Q9D7N3	Q9D7N3	RT09_MOUSE	Mrps9	Mrps9	28S ribosomal protein S9, mitochondrial	1.19825	1.11221	0.928199	10609.1	9863.89	9100.85	8437.21	10215.7	11912	11523.9	11456.8	11824.8	10627.9	11018.4	11124.4	10551.3	9523.31	13.373	13.2679	13.1518	13.0426	13.3185	13.5401	13.4923	13.4839	13.5295	13.3756	13.4276	13.4414	13.3651	13.2172	+	3TBI_Ipsi_3Sham_Ipsi	Cluster -511	biosynthetic process;cellular biosynthetic process;cellular macromolecule biosynthetic process;cellular macromolecule metabolic process;cellular metabolic process;cellular process;cellular protein metabolic process;macromolecule biosynthetic process;macromolecule metabolic process;metabolic process;primary metabolic process;protein metabolic process;translation	structural constituent of ribosome;structural molecule activity	cell part;cytoplasmic part;intracellular membrane-bounded organelle;intracellular non-membrane-bounded organelle;intracellular organelle;intracellular organelle part;intracellular part;macromolecular complex;membrane-bounded organelle;mitochondrion;non-membrane-bounded organelle;nuclear part;nucleolus;organelle;organelle part;ribonucleoprotein complex;ribosome		1.92729	-2.03848	2.03848	0	Q9D7N3
Q6P9Q6	Q6P9Q6;Q6P9Q6-2;A0A6I8MWZ0;Q80YW7;Q80YW6;Q80YW9	Q6P9Q6	FKB15_MOUSE	Fkbp15	Fkbp15	FK506-binding protein 15	1.13146	1.11226	0.983033	35132.9	34734.7	33644.4	32826.1	35404.7	42174	37344.2	40300.2	37602.9	40140.9	38440	38778.4	36026.5	36168.5	15.1005	15.0841	15.0381	15.0026	15.1117	15.3641	15.1886	15.2985	15.1986	15.2928	15.2303	15.243	15.1368	15.1424	+	3TBI_Exo_Ipsi_3Sham_Ipsi;3TBI_Ipsi_3Sham_Ipsi	Cluster -511	biological regulation;cellular component organization;cellular component organization or biogenesis;cellular macromolecule metabolic process;cellular membrane organization;cellular metabolic process;cellular process;cellular protein metabolic process;endocytosis;establishment of localization;macromolecule metabolic process;membrane invagination;membrane organization;metabolic process;negative reg…		axon;cell part;cell projection;cell projection part;cytoplasmic part;early endosome;endosome;growth cone;intracellular membrane-bounded organelle;intracellular organelle;intracellular part;membrane;membrane-bounded organelle;neuron projection;organelle;site of polarized growth		1.92119	-1.85998	1.85998	1.51984	Q6P9Q6
Q8VE22	Q8VE22;Q3TI14;A7M7Q8;F7ARZ1	Q8VE22	RT23_MOUSE	Mrps23	Mrps23	28S ribosomal protein S23, mitochondrial	1.14952	1.1067	0.962753	14325.8	13647	12830.1	12955.6	15647.9	17119.4	14925.1	14760.9	14792.4	15875.2	15643.2	14360.3	13968.7	14521.1	13.8063	13.7363	13.6472	13.6613	13.9337	14.0633	13.8655	13.8495	13.8526	13.9545	13.9332	13.8098	13.7699	13.8259	+	3TBI_Ipsi_3Sham_Ipsi	Cluster -511	biosynthetic process;cellular biosynthetic process;cellular macromolecule biosynthetic process;cellular macromolecule metabolic process;cellular metabolic process;cellular process;cellular protein metabolic process;macromolecule biosynthetic process;macromolecule metabolic process;metabolic process;primary metabolic process;protein metabolic process;translation	structural constituent of ribosome;structural molecule activity	cell part;cytoplasmic part;cytoskeleton;intermediate filament cytoskeleton;intracellular membrane-bounded organelle;intracellular non-membrane-bounded organelle;intracellular organelle;intracellular organelle part;intracellular part;macromolecular complex;membrane;membrane-bounded organelle;mitochondrial part;mitochondrial small ribosomal subunit;mitochondrion;non-membrane-bounded organelle;nucle…		1.91892	-1.97517	1.97517	0	Q8VE22
P59729	P59729;Q3U332	P59729	RIN3_MOUSE	Rin3	Rin3	Ras and Rab interactor 3	1.04034	1.13457	1.09057	12737.8	12171.9	12434.8	12253.2	12277.6	12008.8	13112.8	13656.1	13443	12699.5	13737.3	14533	15001.7	14368.3	13.6368	13.5713	13.6021	13.5809	13.5837	13.5518	13.6787	13.7373	13.7146	13.6325	13.7458	13.827	13.8728	13.8106	+	3TBI_Exo_Ipsi_3Sham_Ipsi	Cluster -513	biological regulation;cellular process;cellular response to stimulus;positive regulation of catalytic activity;positive regulation of GTPase activity;positive regulation of hydrolase activity;positive regulation of molecular function;regulation of biological process;regulation of catabolic process;regulation of catalytic activity;regulation of cellular catabolic process;regulation of cellular met…	binding;enzyme activator activity;enzyme binding;enzyme regulator activity;GTPase activator activity;GTPase binding;GTPase regulator activity;guanyl-nucleotide exchange factor activity;nucleoside-triphosphatase regulator activity;protein binding;Rab GTPase binding;Rab guanyl-nucleotide exchange factor activity;Ras GTPase binding;Ras guanyl-nucleotide exchange factor activity;small GTPase binding;…	cell part;cytoplasmic membrane-bounded vesicle;cytoplasmic part;cytoplasmic vesicle;early endosome;endosome;intracellular membrane-bounded organelle;intracellular organelle;intracellular part;membrane-bounded organelle;membrane-bounded vesicle;organelle;vesicle		1.91411	-1.91431	0	1.91431	P59729
Q91X78	Q91X78	Q91X78	ERLN1_MOUSE	Erlin1	Erlin1	Erlin-1	0.79928	0.710538	0.888972	17796.9	29446.1	19799.5	22978.1	20081.9	17269.1	16127.3	17267.2	19194.1	14756	17526.1	15243.4	16770.4	15657.9	14.1193	14.8458	14.2732	14.488	14.2936	14.0759	13.9772	14.0757	14.2284	13.849	14.0972	13.8959	14.0336	13.9346	+	3Sham_Ipsi_3TBI_Exo_Ipsi	Cluster -508	catabolic process;cellular catabolic process;cellular macromolecule catabolic process;cellular macromolecule metabolic process;cellular metabolic process;cellular process;ER-associated protein catabolic process;macromolecule catabolic process;macromolecule metabolic process;metabolic process;modification-dependent macromolecule catabolic process;modification-dependent protein catabolic process;pr…		cell part;cytoplasmic part;endoplasmic reticulum;endoplasmic reticulum membrane;endoplasmic reticulum part;integral to membrane;intracellular membrane-bounded organelle;intracellular organelle;intracellular organelle part;intracellular part;intrinsic to membrane;macromolecular complex;membrane;membrane part;membrane-bounded organelle;organelle;organelle membrane;organelle part;protein complex		1.90996	2.0088	0	-2.0088	Q91X78
Q3UGC7;Q66JS6	Q3UGC7;Q66JS6	Q3UGC7	EI3JA_MOUSE;EI3JB_MOUSE	Eif3j1;Eif3j2	Eif3j1	Eukaryotic translation initiation factor 3 subunit J-A	0.892305	0.808698	0.906302	79708.9	82136.6	81750.4	89489.6	59475.7	76108.8	80473.4	75308.3	80150.9	65076.6	71391.8	62777.6	66483.7	70977	16.2825	16.3257	16.3189	16.4494	15.86	16.2158	16.2962	16.2005	16.2904	15.9899	16.1235	15.938	16.0207	16.1151	+	3Sham_Ipsi_3TBI_Exo_Ipsi	Cluster -508	biological regulation;cellular component assembly;cellular component assembly at cellular level;cellular component organization;cellular component organization at cellular level;cellular component organization or biogenesis;cellular component organization or biogenesis at cellular level;cellular macromolecular complex assembly;cellular macromolecular complex subunit organization;cellular process;…	binding;nucleic acid binding;RNA binding;translation factor activity, nucleic acid binding;translation initiation factor activity	cell part;cytoplasmic part;eukaryotic 43S preinitiation complex;eukaryotic 48S preinitiation complex;eukaryotic translation initiation factor 3 complex;intracellular part;macromolecular complex;protein complex;ribonucleoprotein complex;translation preinitiation complex	RNA transport	1.90585	2.01908	0	-2.01908	Q3UGC7;Q66JS6
Q6XPS7	Q6XPS7	Q6XPS7	Q6XPS7_MOUSE	Tha1	Tha1	L-threonine aldolase	1.22138	1.16684	0.955343	12419.7	9923.12	10836.2	10474.9	14477.5	13592.4	11599.1	13860.1	13118.4	13835	12421.7	11521.5	12310.5	13582.5	13.6003	13.2766	13.4036	13.3546	13.8215	13.7305	13.5017	13.7586	13.6793	13.756	13.6006	13.492	13.5876	13.7295	+	3TBI_Exo_Ipsi_3Sham_Ipsi;3TBI_Ipsi_3Sham_Ipsi	Cluster -511	amine biosynthetic process;amine catabolic process;amine metabolic process;aspartate family amino acid catabolic process;aspartate family amino acid metabolic process;biosynthetic process;carboxylic acid biosynthetic process;carboxylic acid catabolic process;carboxylic acid metabolic process;catabolic process;cellular amine metabolic process;cellular amino acid biosynthetic process;cellular amino…	aldehyde-lyase activity;binding;carbon-carbon lyase activity;catalytic activity;cofactor binding;L-allo-threonine aldolase activity;lyase activity;pyridoxal phosphate binding;threonine aldolase activity;vitamin B6 binding;vitamin binding	cell part;cytoplasmic part;cytosol;intracellular part	Glycine, serine and threonine metabolism	1.9043	-1.9277	1.9277	1.33291	Q6XPS7
P43275	P43275	P43275	H11_MOUSE	H1-1	H1-1	Histone H1.1	1.71523	2.37706	1.38586	45707.4	67611.1	37528	37513.6	53136.6	76979	88809.3	104015	80910.8	79435.4	188201	134272	96083.6	61687	15.4801	16.045	15.1957	15.1951	15.6974	16.2322	16.4384	16.6664	16.304	16.2775	17.5219	17.0348	16.552	15.9127	+	3TBI_Exo_Ipsi_3TBI_Ipsi;3TBI_Exo_Ipsi_3Sham_Ipsi	Cluster -505;Cluster -511	cellular component assembly;cellular component assembly at cellular level;cellular component organization;cellular component organization at cellular level;cellular component organization or biogenesis;cellular component organization or biogenesis at cellular level;cellular macromolecular complex assembly;cellular macromolecular complex subunit organization;cellular process;chromatin organization…	binding;chromatin binding;chromatin DNA binding;DNA binding;nucleic acid binding;structure-specific DNA binding	cell part;chromatin;chromosomal part;euchromatin;intracellular organelle part;intracellular part;macromolecular complex;nuclear chromatin;nuclear chromosome part;nuclear euchromatin;nuclear part;nucleosome;organelle part;protein-DNA complex		1.89944	-0.994041	-0.824298	1.81834	P43275
Q8CJG0	Q8CJG0	Q8CJG0	AGO2_MOUSE	Ago2	Ago2	Protein argonaute-2	1.00838	1.22077	1.21062	3903.66	3866.82	3977.92	3965.6	3445.37	3831.53	4721.2	3570.04	4239.06	4429.18	4426.34	4569.16	5195.54	5358.84	11.9306	11.9169	11.9578	11.9533	11.7504	11.9037	12.2049	11.8017	12.0495	12.1128	12.1119	12.1577	12.3431	12.3877	+	3TBI_Exo_Ipsi_3Sham_Ipsi;3TBI_Exo_Ipsi_3TBI_Ipsi	Cluster -513	biological regulation;biosynthetic process;cell differentiation;cellular biosynthetic process;cellular component assembly;cellular component assembly at cellular level;cellular component organization;cellular component organization at cellular level;cellular component organization or biogenesis;cellular component organization or biogenesis at cellular level;cellular developmental process;cellular…	basal RNA polymerase II transcription machinery binding;basal transcription machinery binding;binding;catalytic activity;cation binding;core promoter binding;DNA binding;double-stranded RNA binding;endonuclease activity;endonuclease activity, active with either ribo- or deoxyribonucleic acids and producing 5'-phosphomonoesters;endoribonuclease activity;endoribonuclease activity, cleaving siRNA-pa…	cell part;cell projection;cytoplasm;cytoplasmic mRNA processing body;cytoplasmic part;cytosol;dendrite;intracellular membrane-bounded organelle;intracellular non-membrane-bounded organelle;intracellular organelle;intracellular part;macromolecular complex;membrane;membrane-bounded organelle;micro-ribonucleoprotein complex;mRNA cap binding complex;neuron projection;non-membrane-bounded organelle;nu…		1.89904	-0.781709	-0.840687	0.840687	Q8CJG0
Q9ET22	Q9ET22	Q9ET22	DPP2_MOUSE	Dpp7	Dpp7	Dipeptidyl peptidase 2	1.43877	1.13503	0.788889	32004.1	23282.1	22750.2	28192.9	35618.1	33143	41356.3	43413	37518.9	34721.8	33942.6	26933.3	22394.2	32724.8	14.966	14.5069	14.4736	14.783	15.1203	15.0164	15.3358	15.4058	15.1953	15.0836	15.0508	14.7171	14.4508	14.9981	+	3TBI_Ipsi_3Sham_Ipsi	Cluster -511		catalytic activity;dipeptidyl-peptidase activity;exopeptidase activity;hydrolase activity;peptidase activity;peptidase activity, acting on L-amino acid peptides;serine hydrolase activity;serine-type peptidase activity	cell part;cytoplasmic membrane-bounded vesicle;cytoplasmic part;cytoplasmic vesicle;cytosol;extracellular membrane-bounded organelle;extracellular organelle;extracellular region part;extracellular vesicular exosome;Golgi apparatus;intracellular membrane-bounded organelle;intracellular organelle;intracellular part;lysosome;lytic vacuole;membrane-bounded organelle;membrane-bounded vesicle;organelle…		1.89298	-1.9144	1.9144	0	Q9ET22
Q9Z2I8	Q9Z2I8;Q9Z2I8-2;A0A0N4SWD1	Q9Z2I8	SUCB2_MOUSE	Suclg2	Suclg2	Succinate--CoA ligase [GDP-forming] subunit beta, mitochondrial	1.18856	1.06907	0.899468	115345	100569	110901	94818.2	131728	139941	113447	123060	118242	117092	110632	116257	111463	107999	16.8156	16.6178	16.7589	16.5329	17.0072	17.0945	16.7917	16.909	16.8514	16.8373	16.7554	16.827	16.7662	16.7207	+	3TBI_Ipsi_3Sham_Ipsi	Cluster -504	acetyl-CoA catabolic process;acetyl-CoA metabolic process;carboxylic acid metabolic process;catabolic process;cellular catabolic process;cellular ketone metabolic process;cellular metabolic process;cellular process;coenzyme catabolic process;coenzyme metabolic process;cofactor catabolic process;cofactor metabolic process;dicarboxylic acid metabolic process;metabolic process;organic acid metabolic…	acid-thiol ligase activity;adenyl nucleotide binding;adenyl ribonucleotide binding;ATP binding;binding;catalytic activity;cation binding;CoA-ligase activity;GDP binding;GTP binding;guanyl nucleotide binding;guanyl ribonucleotide binding;ion binding;ligase activity;ligase activity, forming carbon-sulfur bonds;metal ion binding;nucleotide binding;oxidoreductase activity;oxidoreductase activity, act…	cell part;cytoplasmic part;intracellular membrane-bounded organelle;intracellular organelle;intracellular organelle part;intracellular part;macromolecular complex;membrane;membrane-bounded organelle;mitochondrial part;mitochondrial tricarboxylic acid cycle enzyme complex;mitochondrion;organelle;organelle part;plasma membrane;protein complex;succinate-CoA ligase complex;succinate-CoA ligase comple…	Citrate cycle (TCA cycle);Propanoate metabolism	1.88915	-1.95633	1.95633	0	Q9Z2I8
P28704;P28704-2	P28704;P28704-2;Q8VCR0;Q3TWJ1	P28704	RXRB_MOUSE	Rxrb	Rxrb	Retinoic acid receptor RXR-beta	0.838933	0.913126	1.08844	14178.6	15120.3	15885.4	14707.3	13995.6	11538.5	13310	12514.5	11447.7	13375.8	12203.1	13762.1	14668.7	14351	13.7914	13.8842	13.9554	13.8442	13.7727	13.4942	13.7002	13.6113	13.4828	13.7073	13.575	13.7484	13.8405	13.8089	+	3Sham_Ipsi_3TBI_Ipsi	Cluster -505	anatomical structure development;biological regulation;cardiac cell differentiation;cardiac muscle cell differentiation;cardiac muscle cell proliferation;cell communication;cell differentiation;cell proliferation;cellular developmental process;cellular process;cellular response to chemical stimulus;cellular response to external stimulus;cellular response to extracellular stimulus;cellular respons…	binding;cation binding;DNA binding;enhancer binding;enhancer sequence-specific DNA binding;identical protein binding;ion binding;ligand-dependent nuclear receptor activity;metal ion binding;molecular transducer activity;nucleic acid binding;protein binding;protein dimerization activity;protein homodimerization activity;receptor activity;regulatory region DNA binding;regulatory region nucleic acid…	cell part;intracellular membrane-bounded organelle;intracellular organelle;intracellular part;membrane-bounded organelle;nucleus;organelle	Adipocytokine signaling pathway;Non-small cell lung cancer;Pathways in cancer;PPAR signaling pathway;Small cell lung cancer;Thyroid cancer	1.889	1.9989	-1.9989	0	P28704;P28704-2
P12382	P12382	P12382	PFKAL_MOUSE	Pfkl	Pfkl	ATP-dependent 6-phosphofructokinase, liver type	1.24936	1.28511	1.02861	14538.3	16500	17201	15090.7	19741.8	17284.9	21471.2	21633.5	18771.1	24529.7	18326	18572.7	18033.3	22270.7	13.8276	14.0102	14.0702	13.8814	14.269	14.0772	14.3901	14.401	14.1962	14.5822	14.1616	14.1809	14.1384	14.4429	+	3TBI_Ipsi_3Sham_Ipsi;3TBI_Exo_Ipsi_3Sham_Ipsi	Cluster -511	alcohol catabolic process;alcohol metabolic process;biological regulation;carbohydrate catabolic process;carbohydrate metabolic process;carbohydrate phosphorylation;catabolic process;cellular carbohydrate catabolic process;cellular carbohydrate metabolic process;cellular component assembly;cellular component organization;cellular component organization or biogenesis;cellular metabolic process;cel…	6-phosphofructokinase activity;adenyl nucleotide binding;adenyl ribonucleotide binding;ATP binding;binding;carbohydrate binding;carbohydrate kinase activity;catalytic activity;cation binding;enzyme binding;fructose binding;fructose-6-phosphate binding;identical protein binding;ion binding;kinase activity;kinase binding;metal ion binding;monosaccharide binding;nucleotide binding;phosphofructokinas…	6-phosphofructokinase complex;cell part;cytoplasmic part;cytosol;cytosolic part;extracellular membrane-bounded organelle;extracellular organelle;extracellular region part;extracellular vesicular exosome;intracellular part;macromolecular complex;membrane;membrane-bounded organelle;membrane-bounded vesicle;organelle;protein complex;vesicle	Fructose and mannose metabolism;Galactose metabolism;Glycolysis / Gluconeogenesis;Methane metabolism;Pentose phosphate pathway	1.88749	-1.79132	1.5466	1.79132	P12382
A0A075B603;A0A075B621;A0A075B6A6;A0A075B6B0	A0A075B603;A0A075B6A6;A0A075B6B0;A0A075B621	A0A075B603	A0A075B603_MOUSE;A0A075B621_MOUSE;A0A075B6A6_MOUSE;A0A075B6B0_MOUSE	Trav6-6;Trav6d-7;Trav6n-5;Trav6n-7	Trav6-6	T cell receptor alpha variable 6-6 (Fragment)	0.233805	0.648327	2.77294	19229	15435.2	10296.5	21158.1	1540.47	3131.61	839.211	6212.26	7600.05	14224.3	2503.44	11773.8	13833.2	11248.5	14.231	13.9139	13.3299	14.3689	10.5892	11.6127	9.71289	12.6009	12.8918	13.7961	11.2897	13.5233	13.7558	13.4574	+	3Sham_Ipsi_3TBI_Ipsi	Cluster -505					1.88199	1.89335	-1.89335	0	A0A075B603;A0A075B621;A0A075B6A6;A0A075B6B0
Q9CWK3	Q9CWK3;A0A0U1RP07;A0A0U1RNG1;A0A0U1RPR4;A0A0U1RNN2	Q9CWK3	CD2B2_MOUSE	Cd2bp2	Cd2bp2	CD2 antigen cytoplasmic tail-binding protein 2	0.736368	0.874901	1.18813	227715	218053	235518	213927	183078	149538	186359	165728	139305	192672	165123	253544	196337	171352	17.7969	17.7343	17.8455	17.7068	17.4821	17.1902	17.5077	17.3385	17.0879	17.5558	17.3332	17.9519	17.583	17.3866	+	3Sham_Ipsi_3TBI_Ipsi	Cluster -508	biological regulation;cellular macromolecule metabolic process;cellular metabolic process;cellular nitrogen compound metabolic process;cellular process;macromolecule metabolic process;metabolic process;mRNA metabolic process;mRNA processing;negative regulation of catalytic activity;negative regulation of hydrolase activity;negative regulation of molecular function;negative regulation of phosphata…	binding;ribonucleoprotein binding	cell part;cytoplasm;intracellular membrane-bounded organelle;intracellular organelle;intracellular organelle part;intracellular part;macromolecular complex;membrane-bounded organelle;nuclear body;nuclear part;nuclear speck;nucleoplasm;nucleoplasm part;nucleus;organelle;organelle part;ribonucleoprotein complex;small nuclear ribonucleoprotein complex;U5 snRNP		1.87971	1.97607	-1.97607	0	Q9CWK3
Q924Z4	Q924Z4;D3Z0Z2;D3Z4M2;D3YTM0	Q924Z4	CERS2_MOUSE	Cers2	Cers2	Ceramide synthase 2	0.740087	0.981334	1.32597	15883	22821.3	21588	19212.6	13080.3	13074	12201.7	17079.3	18115.4	18034.4	17473.5	20862.8	19347.4	21808	13.9552	14.4781	14.3979	14.2298	13.6751	13.6744	13.5748	14.06	14.1449	14.1385	14.0929	14.3486	14.2399	14.4126	+	3TBI_Exo_Ipsi_3TBI_Ipsi;3Sham_Ipsi_3TBI_Ipsi	Cluster -505	biosynthetic process;cellular biosynthetic process;cellular lipid metabolic process;cellular metabolic process;cellular process;ceramide biosynthetic process;ceramide metabolic process;lipid biosynthetic process;lipid metabolic process;membrane lipid biosynthetic process;membrane lipid metabolic process;metabolic process;primary metabolic process;sphingoid biosynthetic process;sphingoid metabolic…	binding;catalytic activity;DNA binding;N-acyltransferase activity;nucleic acid binding;sphingosine N-acyltransferase activity;transferase activity;transferase activity, transferring acyl groups;transferase activity, transferring acyl groups other than amino-acyl groups	cell part;cytoplasmic part;endoplasmic reticulum;endoplasmic reticulum membrane;endoplasmic reticulum part;integral to membrane;intracellular membrane-bounded organelle;intracellular organelle;intracellular organelle part;intracellular part;intrinsic to membrane;membrane;membrane part;membrane-bounded organelle;nuclear membrane;nuclear part;organelle;organelle membrane;organelle part		1.86929	1.58	-1.61533	1.61533	Q924Z4
Q8K3C3	Q8K3C3	Q8K3C3	LZIC_MOUSE	Lzic	Lzic	Protein LZIC	0.879909	0.832684	0.946329	128797	146899	129833	154257	110706	125858	138581	128160	112396	118665	116497	119514	111191	116789	16.9747	17.1645	16.9863	17.235	16.7564	16.9414	17.0804	16.9676	16.7782	16.8565	16.8299	16.8668	16.7627	16.8335	+	3Sham_Ipsi_3TBI_Exo_Ipsi	Cluster -508	response to abiotic stimulus;response to ionizing radiation;response to radiation;response to stimulus				1.86817	1.93385	0	-1.93385	Q8K3C3
P14234	P14234	P14234	FGR_MOUSE	Fgr	Fgr	Tyrosine-protein kinase Fgr	4.36478	3.04953	0.698669	1361.57	1522.1	991.142	1969.7	3364.39	4474.32	8017.52	6991.55	9039.73	5075.61	7493.23	3585.86	5301.73	822.375	10.4111	10.5718	9.95295	10.9438	11.7161	12.1275	12.9689	12.7714	13.1421	12.3094	12.8714	11.8081	12.3722	9.68365	+	3TBI_Ipsi_3Sham_Ipsi	Cluster -511	biological regulation;cell differentiation;cell surface receptor linked signaling pathway;cellular developmental process;cellular macromolecule metabolic process;cellular metabolic process;cellular process;cellular protein metabolic process;cellular response to chemical stimulus;cellular response to endogenous stimulus;cellular response to hormone stimulus;cellular response to organic substance;c…	adenyl nucleotide binding;adenyl ribonucleotide binding;ATP binding;binding;catalytic activity;enzyme binding;Fc-gamma receptor I complex binding;immunoglobulin receptor binding;kinase activity;kinase binding;non-membrane spanning protein tyrosine kinase activity;nucleotide binding;phosphoprotein binding;phosphotransferase activity, alcohol group as acceptor;phosphotyrosine binding;protein bindin…	cell part;cell projection membrane;cell projection part;cytoplasmic part;cytoskeleton;cytosol;extracellular membrane-bounded organelle;extracellular organelle;extracellular region part;extracellular vesicular exosome;extrinsic to internal side of plasma membrane;extrinsic to membrane;extrinsic to plasma membrane;intracellular non-membrane-bounded organelle;intracellular organelle;intracellular or…	Chemokine signaling pathway	1.86741	-1.96396	1.96396	0	P14234
P49117	P49117;G3X9W4;Q3ZAR9	P49117	NR2C2_MOUSE	Nr2c2	Nr2c2	Nuclear receptor subfamily 2 group C member 2	0.816242	0.888775	1.08886	78727.4	74913.4	81056.3	81218.4	81101.3	57825.4	64090.1	61219.8	58092.8	71648	70704.2	69368	70847.5	68404.5	16.2646	16.1929	16.3066	16.3095	16.3074	15.8194	15.9678	15.9017	15.8261	16.1286	16.1095	16.082	16.1124	16.0618	+	3Sham_Ipsi_3TBI_Ipsi	Cluster -508	anatomical structure development;biological regulation;biosynthetic process;cell cycle;cell differentiation;cellular biosynthetic process;cellular developmental process;cellular macromolecule biosynthetic process;cellular macromolecule metabolic process;cellular metabolic process;cellular nitrogen compound metabolic process;cellular process;cerebellum development;developmental process;gamete gene…	binding;cation binding;DNA binding;ion binding;ligand-dependent nuclear receptor activity;metal ion binding;molecular transducer activity;nucleic acid binding;nucleic acid binding transcription factor activity;protein binding;protein dimerization activity;protein heterodimerization activity;receptor activity;sequence-specific DNA binding;sequence-specific DNA binding transcription factor activity…	cell part;intracellular organelle part;intracellular part;nuclear part;nucleoplasm;organelle part		1.86511	1.97701	-1.97701	0	P49117
Q9QYE6	Q9QYE6;A0A1Y7VMD3	Q9QYE6	GOGA5_MOUSE	Golga5	Golga5	Golgin subfamily A member 5	0.927413	0.880901	0.949848	31425.8	27540	26802	27802.5	27272	25531.4	27397.3	25964.7	25492.8	25471.9	23807.7	25991.3	26206.4	23578	14.9397	14.7492	14.7101	14.7629	14.7351	14.64	14.7417	14.6643	14.6378	14.6366	14.5391	14.6657	14.6776	14.5252	+	3Sham_Ipsi_3TBI_Exo_Ipsi	Cluster -508	cellular component organization;cellular component organization at cellular level;cellular component organization or biogenesis;cellular component organization or biogenesis at cellular level;cellular process;establishment of localization;establishment of localization in cell;Golgi organization;Golgi vesicle transport;intracellular transport;organelle organization;transport;vesicle-mediated trans…	binding;enzyme binding;GTPase binding;identical protein binding;protein binding;protein dimerization activity;protein homodimerization activity;Rab GTPase binding;Ras GTPase binding;small GTPase binding	cell part;cis-Golgi network;cytoplasmic part;Golgi apparatus;Golgi apparatus part;Golgi cisterna;Golgi membrane;integral to membrane;intracellular membrane-bounded organelle;intracellular organelle;intracellular organelle part;intracellular part;intrinsic to membrane;membrane;membrane part;membrane-bounded organelle;organelle;organelle membrane;organelle part;organelle subcompartment		1.86173	1.97157	0	-1.97157	Q9QYE6
P47738	P47738;Q62148;D3YYF3;A0A0G2JEU1;A0A0G2JFQ0	P47738	ALDH2_MOUSE	Aldh2	Aldh2	Aldehyde dehydrogenase, mitochondrial	1.25375	1.10968	0.88509	187827	166675	151573	145952	185526	210657	210760	217672	197234	186526	211193	167216	160040	179453	17.519	17.3467	17.2097	17.1551	17.5013	17.6845	17.6852	17.7318	17.5895	17.509	17.6882	17.3514	17.2881	17.4532	+	3TBI_Ipsi_3Sham_Ipsi	Cluster -511	alcohol catabolic process;alcohol metabolic process;catabolic process;ethanol catabolic process;ethanol metabolic process;metabolic process;primary alcohol catabolic process;primary alcohol metabolic process;small molecule catabolic process;small molecule metabolic process	aldehyde dehydrogenase (NAD) activity;catalytic activity;oxidoreductase activity;oxidoreductase activity, acting on the aldehyde or oxo group of donors;oxidoreductase activity, acting on the aldehyde or oxo group of donors, NAD or NADP as acceptor	cell part;cytoplasmic part;extracellular membrane-bounded organelle;extracellular organelle;extracellular region part;extracellular vesicular exosome;intracellular membrane-bounded organelle;intracellular organelle;intracellular organelle lumen;intracellular organelle part;intracellular part;membrane-bounded organelle;membrane-bounded vesicle;membrane-enclosed lumen;mitochondrial matrix;mitochond…	Arginine and proline metabolism;Ascorbate and aldarate metabolism;beta-Alanine metabolism;Chloroalkane and chloroalkene degradation;Fatty acid metabolism;Glycerolipid metabolism;Glycolysis / Gluconeogenesis;Histidine metabolism;Limonene and pinene degradation;Lysine degradation;Pentose and glucuronate interconversions;Propanoate metabolism;Pyruvate metabolism;Tryptophan metabolism;Valine, leucine…	1.86157	-1.95381	1.95381	0	P47738
Q6ZQ58	Q6ZQ58;Z4YJT3	Q6ZQ58	LARP1_MOUSE	Larp1	Larp1	La-related protein 1	1.21224	1.17928	0.972817	163106	172145	185861	196422	185251	206375	226635	219279	249735	200638	206629	220620	223648	206185	17.3155	17.3933	17.5039	17.5836	17.4991	17.6549	17.79	17.7424	17.93	17.6142	17.6567	17.7512	17.7709	17.6536	+	3TBI_Exo_Ipsi_3Sham_Ipsi;3TBI_Ipsi_3Sham_Ipsi	Cluster -511	biological regulation;cell proliferation;cellular process;cellular response to stimulus;intracellular signal transduction;positive regulation of autophagy;positive regulation of biological process;positive regulation of biosynthetic process;positive regulation of catabolic process;positive regulation of cell communication;positive regulation of cellular biosynthetic process;positive regulation of…	binding;eukaryotic initiation factor 4E binding;mRNA 3'-UTR binding;mRNA 5'-UTR binding;mRNA binding;nucleic acid binding;protein binding;RNA binding;RNA cap binding;translation activator activity;translation initiation factor binding;translation regulator activity;translation regulator activity, nucleic acid binding	cell part;cytoplasm;intracellular organelle part;intracellular part;macromolecular complex;membrane;nuclear part;nucleoplasm;organelle part;protein complex;TORC1 complex		1.85897	-1.79134	1.79134	1.48033	Q6ZQ58
Q9DCM0	Q9DCM0	Q9DCM0	ETHE1_MOUSE	Ethe1	Ethe1	Persulfide dioxygenase ETHE1, mitochondrial	1.36034	1.4495	1.06554	37515.2	27829	29611.1	22216	36022.3	43144.6	46292.1	31467.4	42314.6	52058.5	40386.4	38930.7	37476.1	43448.4	15.1952	14.7643	14.8539	14.4393	15.1366	15.3969	15.4985	14.9416	15.3689	15.6678	15.3016	15.2486	15.1937	15.407	+	3TBI_Ipsi_3Sham_Ipsi;3TBI_Exo_Ipsi_3Sham_Ipsi	Cluster -511	amine metabolic process;carboxylic acid metabolic process;cellular amine metabolic process;cellular amino acid metabolic process;cellular ketone metabolic process;cellular metabolic process;cellular modified amino acid metabolic process;cellular nitrogen compound metabolic process;cellular process;glutathione metabolic process;hydrogen sulfide metabolic process;metabolic process;nitrogen compound…	binding;catalytic activity;cation binding;dioxygenase activity;ion binding;iron ion binding;metal ion binding;oxidoreductase activity;oxidoreductase activity, acting on single donors with incorporation of molecular oxygen;oxidoreductase activity, acting on single donors with incorporation of molecular oxygen, incorporation of two atoms of oxygen;sulfur dioxygenase activity;transition metal ion bi…	cell part;cytoplasm;cytoplasmic part;intracellular membrane-bounded organelle;intracellular organelle;intracellular organelle lumen;intracellular organelle part;intracellular part;membrane-bounded organelle;membrane-enclosed lumen;mitochondrial matrix;mitochondrial part;mitochondrion;nuclear part;nucleoplasm;organelle;organelle lumen;organelle part		1.85714	-1.8367	1.39493	1.8367	Q9DCM0
P48999	P48999;E9Q6H6;A0A0N4SW45;E9QA93	P48999	LOX5_MOUSE	Alox5	Alox5	Polyunsaturated fatty acid 5-lipoxygenase	0.760569	0.797018	1.04792	54966.4	45992	54887.5	52558.7	45309.2	35984.5	38332	37390.2	41116.7	34811	35261.3	43547.2	42432	51576.3	15.7463	15.4891	15.7442	15.6816	15.4675	15.1351	15.2263	15.1904	15.3274	15.0873	15.1058	15.4103	15.3729	15.6544	+	3Sham_Ipsi_3TBI_Ipsi;3Sham_Ipsi_3TBI_Exo_Ipsi	Cluster -505	alkene biosynthetic process;arachidonic acid metabolite production involved in inflammatory response;biosynthetic process;carboxylic acid biosynthetic process;carboxylic acid metabolic process;cellular alkene metabolic process;cellular biosynthetic process;cellular ketone metabolic process;cellular lipid metabolic process;cellular metabolic process;cellular process;defense response;fatty acid bio…	arachidonate 5-lipoxygenase activity;binding;catalytic activity;cation binding;dioxygenase activity;ion binding;iron ion binding;metal ion binding;oxidoreductase activity;oxidoreductase activity, acting on single donors with incorporation of molecular oxygen;oxidoreductase activity, acting on single donors with incorporation of molecular oxygen, incorporation of two atoms of oxygen;transition met…	cell part;cytoplasm;cytoplasmic part;cytosol;envelope;extracellular region part;extracellular space;intracellular membrane-bounded organelle;intracellular organelle;intracellular organelle part;intracellular part;membrane;membrane-bounded organelle;membrane-enclosed lumen;nuclear envelope;nuclear envelope lumen;nuclear matrix;nuclear membrane;nuclear part;nucleus;organelle;organelle envelope;orga…	Arachidonic acid metabolism;Toxoplasmosis	1.85556	1.80737	-1.80737	-1.44519	P48999
Q921M4;Q921M4-2	Q921M4;Q921M4-2;A0A6I8MX07;Z4YJU8;A0A6I8MWY5;E9PUQ5	Q921M4	GOGA2_MOUSE	Golga2	Golga2	Golgin subfamily A member 2	0.933008	0.83182	0.891546	265968	229166	251148	229666	223154	266847	207077	227017	214115	195721	206666	206085	217700	188594	18.0209	17.806	17.9382	17.8092	17.7677	18.0257	17.6598	17.7924	17.708	17.5784	17.6569	17.6529	17.732	17.5249	+	3Sham_Ipsi_3TBI_Exo_Ipsi	Cluster -512	biological regulation;cellular localization;cellular process;Golgi localization;localization;negative regulation of binding;negative regulation of molecular function;negative regulation of protein binding;organelle localization;positive regulation of axonogenesis;positive regulation of biological process;positive regulation of cell development;positive regulation of cell differentiation;positive …	binding;enzyme binding;kinase binding;protein binding;protein kinase binding;SNARE binding;syntaxin binding	cell part;cis-Golgi network;coated vesicle;cytoplasmic membrane-bounded vesicle;cytoplasmic part;cytoplasmic vesicle;ER to Golgi transport vesicle;Golgi apparatus;Golgi apparatus part;Golgi cis cisterna;Golgi cisterna;Golgi cisterna membrane;Golgi membrane;intracellular membrane-bounded organelle;intracellular organelle;intracellular organelle part;intracellular part;membrane;membrane-bounded org…		1.85266	1.91207	0	-1.91207	Q921M4;Q921M4-2
Q9QX96	Q9QX96;A0A2I3BQV4	Q9QX96	SALL2_MOUSE	Sall2	Sall2	Sal-like protein 2	0.818377	0.80236	0.980427	14046.9	13061.3	10622.7	10682.5	9516.41	9785.17	10259	10154.1	9810.87	8763.04	9546.25	10568.7	10856.5	8821.71	13.778	13.673	13.3749	13.383	13.2162	13.2564	13.3246	13.3098	13.2602	13.0972	13.2207	13.3675	13.4063	13.1068	+	3Sham_Ipsi_3TBI_Exo_Ipsi;3Sham_Ipsi_3TBI_Ipsi	Cluster -508	anatomical structure development;biological regulation;biosynthetic process;cellular biosynthetic process;cellular macromolecule biosynthetic process;cellular macromolecule metabolic process;cellular metabolic process;cellular nitrogen compound metabolic process;cellular process;developmental process;eye development;macromolecule biosynthetic process;macromolecule metabolic process;metabolic proc…	binding;cation binding;DNA binding;ion binding;metal ion binding;nucleic acid binding	cell part;intracellular membrane-bounded organelle;intracellular organelle;intracellular part;membrane-bounded organelle;nucleus;organelle		1.85127	1.76744	-1.49919	-1.76744	Q9QX96
P63038	P63038;P63038-2	P63038	CH60_MOUSE	Hspd1	Hspd1	60 kDa heat shock protein, mitochondrial	1.26092	1.15996	0.919929	275747	246882	251971	206509	287717	349956	302657	328499	277550	321501	273365	290753	274341	262599	18.073	17.9135	17.9429	17.6558	18.1343	18.4168	18.2073	18.3255	18.0824	18.2945	18.0605	18.1494	18.0656	18.0025	+	3TBI_Ipsi_3Sham_Ipsi	Cluster -511	activation of caspase activity;activation of immune response;activation of innate immune response;adaptive immune response;adaptive immune response based on somatic recombination of immune receptors built from immunoglobulin superfamily domains;B cell activation;B cell activation involved in immune response;B cell cytokine production;B cell mediated immunity;B cell proliferation;biological regula…	adenyl nucleotide binding;adenyl ribonucleotide binding;ATP binding;binding;chaperone binding;double-stranded RNA binding;enzyme binding;lipopolysaccharide binding;nucleic acid binding;nucleotide binding;p53 binding;protein binding;purine nucleotide binding;purine ribonucleoside triphosphate binding;purine ribonucleotide binding;ribonucleotide binding;RNA binding;ubiquitin protein ligase binding	cell part;cell surface;coated pit;coated vesicle;cyclin-dependent protein kinase activating kinase holoenzyme complex;cytoplasm;cytoplasmic membrane-bounded vesicle;cytoplasmic part;cytoplasmic vesicle;cytosol;early endosome;endosome;extracellular membrane-bounded organelle;extracellular organelle;extracellular region part;extracellular space;extracellular vesicular exosome;intracellular membrane…	ko05152;RNA degradation;Type I diabetes mellitus	1.84999	-1.94526	1.94526	0	P63038
O70439	O70439;Q8BH40	O70439	STX7_MOUSE	Stx7	Stx7	Syntaxin-7	1.12191	0.948999	0.84588	338403	330019	287600	286817	345309	401508	313265	343633	339221	302501	302607	280333	300792	288082	18.3684	18.3322	18.1337	18.1298	18.3975	18.6151	18.257	18.3905	18.3719	18.2066	18.2071	18.0968	18.1984	18.1361	+	3TBI_Ipsi_3TBI_Exo_Ipsi	Cluster -504	biological regulation;cellular component assembly;cellular component assembly at cellular level;cellular component organization;cellular component organization at cellular level;cellular component organization or biogenesis;cellular component organization or biogenesis at cellular level;cellular localization;cellular membrane fusion;cellular membrane organization;cellular process;establishment of…	binding;channel inhibitor activity;channel regulator activity;chloride channel inhibitor activity;chloride channel regulator activity;ion channel inhibitor activity;protein binding;SNAP receptor activity;SNARE binding;syntaxin binding	azurophil granule;cell part;cytoplasmic membrane-bounded vesicle;cytoplasmic part;cytoplasmic vesicle;early endosome;early endosome membrane;endocytic vesicle;endomembrane system;endosomal part;endosome;endosome membrane;extracellular membrane-bounded organelle;extracellular organelle;extracellular region part;extracellular vesicular exosome;immunological synapse;integral to membrane;intracellula…		1.84972	0	1.90411	-1.90411	O70439
P52480	P52480;P52480-2	P52480	KPYM_MOUSE	Pkm	Pkm	Pyruvate kinase PKM	1.28731	1.43125	1.11181	399567	466229	492432	551550	527061	457699	731519	671447	685373	716741	662922	598962	655929	782150	18.6081	18.8307	18.9096	19.0731	19.0076	18.804	19.4805	19.3569	19.3865	19.4511	19.3385	19.1921	19.3232	19.5771	+	3TBI_Exo_Ipsi_3Sham_Ipsi	Cluster -511	alcohol catabolic process;alcohol metabolic process;carbohydrate catabolic process;carbohydrate metabolic process;catabolic process;cell death;cellular carbohydrate catabolic process;cellular carbohydrate metabolic process;cellular metabolic process;cellular process;death;generation of precursor metabolites and energy;glucose catabolic process;glucose metabolic process;glycolysis;hexose catabolic…	adenyl nucleotide binding;adenyl ribonucleotide binding;alkali metal ion binding;antigen binding;ATP binding;binding;catalytic activity;cation binding;ion binding;kinase activity;magnesium ion binding;metal ion binding;MHC class II protein complex binding;MHC protein complex binding;nucleotide binding;phosphotransferase activity, alcohol group as acceptor;potassium ion binding;purine nucleotide b…	cell part;cell projection;cilium;cytoplasm;cytoplasmic part;extracellular matrix;extracellular membrane-bounded organelle;extracellular organelle;extracellular region part;extracellular vesicular exosome;intracellular membrane-bounded organelle;intracellular organelle;intracellular part;membrane;membrane-bounded organelle;membrane-bounded vesicle;mitochondrion;myelin sheath;nucleus;organelle;plas…	Carbon fixation in photosynthetic organisms;Glycolysis / Gluconeogenesis;Purine metabolism;Pyruvate metabolism;Type II diabetes mellitus	1.84662	-0.965411	0	0.965411	P52480
Q9CT10	Q9CT10;A0A3B2WCL5	Q9CT10	RANB3_MOUSE	Ranbp3	Ranbp3	Ran-binding protein 3	0.84906	1.05422	1.24163	63548.1	73933.4	75025.6	80567.4	58467.9	54924.6	68245.4	62427.7	66981.6	83088.3	70692.1	88519.6	69634.5	74270.8	15.9556	16.1739	16.1951	16.2979	15.8354	15.7452	16.0584	15.9299	16.0315	16.3424	16.1093	16.4337	16.0875	16.1805	+	3TBI_Exo_Ipsi_3TBI_Ipsi	Cluster -505	establishment of localization;establishment of localization in cell;establishment of protein localization;intracellular transport;protein transport;transport	binding;protein binding;R-SMAD binding;SMAD binding	cell part;cytoplasm;intracellular membrane-bounded organelle;intracellular organelle;intracellular organelle part;intracellular part;membrane-bounded organelle;nuclear part;nucleoplasm;nucleus;organelle;organelle part		1.84378	0	-1.8589	1.8589	Q9CT10
P27641	P27641	P27641	XRCC5_MOUSE	Xrcc5	Xrcc5	X-ray repair cross-complementing protein 5	0.766513	0.843581	1.10054	15120.5	17544.3	18232.9	18393.7	16297.2	11435	13201.1	12053.3	13404.4	13084.5	13462.6	17024.7	14971.2	14523.1	13.8842	14.0987	14.1543	14.1669	13.9923	13.4812	13.6884	13.5571	13.7104	13.6756	13.7167	14.0553	13.8699	13.8261	+	3Sham_Ipsi_3TBI_Ipsi	Cluster -505	anatomical structure development;anatomical structure homeostasis;biological regulation;biosynthetic process;brain development;cell differentiation;cell proliferation;cellular biosynthetic process;cellular component organization;cellular component organization at cellular level;cellular component organization or biogenesis;cellular component organization or biogenesis at cellular level;cellular d…	5'-deoxyribose-5-phosphate lyase activity;adenyl nucleotide binding;adenyl ribonucleotide binding;ATP binding;ATPase activity;ATPase activity, coupled;ATP-dependent DNA helicase activity;ATP-dependent helicase activity;binding;carbon-oxygen lyase activity;catalytic activity;damaged DNA binding;DNA binding;DNA helicase activity;DNA-dependent ATPase activity;double-stranded DNA binding;double-stran…	cell part;chromosomal part;chromosome, telomeric region;cytoplasm;intracellular membrane-bounded organelle;intracellular non-membrane-bounded organelle;intracellular organelle;intracellular organelle part;intracellular part;Ku70:Ku80 complex;macromolecular complex;membrane;membrane-bounded organelle;nonhomologous end joining complex;non-membrane-bounded organelle;nuclear chromosome part;nuclear c…	Non-homologous end-joining	1.84132	1.94072	-1.94072	0	P27641
A2AJ72	Q3TIX6;A0A0A6YVV5;F7AM43;A2AJ72	Q3TIX6	A2AJ72_MOUSE	Fubp3	Fubp3	Far upstream element (FUSE)-binding protein 3	0.882315	0.876452	0.993355	92746.7	96034.5	91531.1	97792.6	91962.3	88587.4	81716	77216.5	77527.5	76642.4	86556.8	82200.6	88849	79989.8	16.501	16.5513	16.482	16.5774	16.4888	16.4348	16.3183	16.2366	16.2424	16.2259	16.4014	16.3269	16.4391	16.2875	+	3Sham_Ipsi_3TBI_Exo_Ipsi;3Sham_Ipsi_3TBI_Ipsi	Cluster -508	biological regulation;biosynthetic process;cellular biosynthetic process;cellular macromolecule biosynthetic process;cellular macromolecule metabolic process;cellular metabolic process;cellular nitrogen compound metabolic process;cellular process;macromolecule biosynthetic process;macromolecule metabolic process;metabolic process;nitrogen compound metabolic process;nucleic acid metabolic process;…	binding;core promoter proximal region DNA binding;core promoter proximal region sequence-specific DNA binding;DNA binding;nucleic acid binding;nucleic acid binding transcription factor activity;regulatory region DNA binding;regulatory region nucleic acid binding;RNA polymerase II core promoter proximal region sequence-specific DNA binding;RNA polymerase II core promoter proximal region sequence-s…	cell part;cytoplasm;intracellular membrane-bounded organelle;intracellular organelle;intracellular part;membrane;membrane-bounded organelle;nucleus;organelle		1.83908	1.68404	-1.58308	-1.68404	A2AJ72
P17183	P17183;A0A0N4SUX5;D3Z6E4	P17183	ENOG_MOUSE	Eno2	Eno2	Gamma-enolase	1.53099	1.23312	0.805438	17714.3	16883.2	21855.9	24267.2	22488.7	27353.9	40243.9	30305.1	34086.1	28198.3	22120.8	27679	22387.6	24036.6	14.1126	14.0433	14.4157	14.5667	14.4569	14.7395	15.2965	14.8873	15.0569	14.7833	14.4331	14.7565	14.4504	14.5529	+	3TBI_Ipsi_3Sham_Ipsi	Cluster -511	alcohol catabolic process;alcohol metabolic process;carbohydrate catabolic process;carbohydrate metabolic process;catabolic process;cellular carbohydrate catabolic process;cellular carbohydrate metabolic process;cellular metabolic process;cellular process;generation of precursor metabolites and energy;glucose catabolic process;glucose metabolic process;glycolysis;hexose catabolic process;hexose m…	binding;carbon-oxygen lyase activity;catalytic activity;cation binding;hydro-lyase activity;ion binding;lyase activity;magnesium ion binding;metal ion binding;phosphopyruvate hydratase activity	cell body;cell part;cytoplasm;cytoplasmic part;cytosolic part;extracellular membrane-bounded organelle;extracellular organelle;extracellular region part;extracellular space;extracellular vesicular exosome;intracellular;intracellular part;macromolecular complex;membrane;membrane-bounded organelle;membrane-bounded vesicle;myelin sheath;neuronal cell body;organelle;perikaryon;phosphopyruvate hydrata…	Glycolysis / Gluconeogenesis;Methane metabolism;RNA degradation	1.83849	-1.94642	1.94642	0	P17183
Q62465	Q62465	Q62465	VAT1_MOUSE	Vat1	Vat1	Synaptic vesicle membrane protein VAT-1 homolog	1.87131	1.60995	0.860335	47655	57950.9	37708.5	37192.3	57005	70949.5	92180.8	123027	79066.9	73190.4	104695	52666	57336.9	75370.3	15.5403	15.8225	15.2026	15.1827	15.7988	16.1145	16.4922	16.9086	16.2708	16.1594	16.6758	15.6846	15.8072	16.2017	+	3TBI_Ipsi_3Sham_Ipsi	Cluster -511	biological regulation;negative regulation of biological process;negative regulation of cellular component organization;negative regulation of cellular process;negative regulation of developmental process;negative regulation of mitochondrial fusion;negative regulation of mitochondrion organization;negative regulation of organelle organization;regulation of anatomical structure morphogenesis;regula…	binding;catalytic activity;cation binding;ion binding;metal ion binding;oxidoreductase activity;transition metal ion binding;zinc ion binding	cell part;cytoplasmic part;extracellular membrane-bounded organelle;extracellular organelle;extracellular region part;extracellular vesicular exosome;intracellular organelle part;intracellular part;membrane;membrane-bounded organelle;membrane-bounded vesicle;mitochondrial membrane;mitochondrial outer membrane;mitochondrial part;organelle;organelle membrane;organelle outer membrane;organelle part;…		1.83786	-1.87212	1.87212	0	Q62465
P60879	P60879;P60879-2	P60879	SNP25_MOUSE	Snap25	Snap25	Synaptosomal-associated protein 25	0.761715	0.719386	0.944429	231839	189092	187346	181760	163597	183963	150361	131282	123026	159381	128646	156125	154177	112098	17.8228	17.5287	17.5153	17.4717	17.3198	17.4891	17.1981	17.0023	16.9086	17.2821	16.973	17.2523	17.2342	16.7744	+	3Sham_Ipsi_3TBI_Exo_Ipsi;3Sham_Ipsi_3TBI_Ipsi	Cluster -508	associative learning;behavior;biological regulation;cellular component assembly;cellular component assembly at cellular level;cellular component organization;cellular component organization at cellular level;cellular component organization or biogenesis;cellular component organization or biogenesis at cellular level;cellular macromolecular complex assembly;cellular macromolecular complex subunit …	binding;calcium-dependent protein binding;protein binding;SNAP receptor activity;SNARE binding;syntaxin binding;syntaxin-1 binding	axon;axon part;axonal growth cone;BLOC complex;BLOC-1 complex;cell junction;cell part;cell projection;cell projection part;cytoplasm;cytoplasmic part;cytosolic part;Golgi apparatus part;growth cone;intracellular organelle part;intracellular part;macromolecular complex;membrane;membrane part;myelin sheath;neuron projection;organelle;organelle part;perinuclear region of cytoplasm;plasma membrane;pr…	SNARE interactions in vesicular transport	1.83695	1.8112	-1.38938	-1.8112	P60879
Q61074	Q61074;A0A0J9YUB0;A0A0J9YVG0	Q61074	PPM1G_MOUSE	Ppm1g	Ppm1g	Protein phosphatase 1G	0.780568	0.950511	1.21772	93015	102805	87400	112837	63224	78882.1	84486.8	73227.9	86616.1	81737.5	89923	103295	92414.4	103201	16.5052	16.6496	16.4153	16.7839	15.9482	16.2674	16.3664	16.1601	16.4023	16.3187	16.4564	16.6564	16.4958	16.6551	+	3TBI_Exo_Ipsi_3TBI_Ipsi;3Sham_Ipsi_3TBI_Ipsi	Cluster -505	biological regulation;cell cycle arrest;cell cycle process;cellular macromolecule metabolic process;cellular metabolic process;cellular process;cellular protein metabolic process;dephosphorylation;macromolecule metabolic process;macromolecule modification;metabolic process;negative regulation of biological process;negative regulation of cell cycle;negative regulation of cellular process;peptidyl-…	binding;catalytic activity;cation binding;hydrolase activity;hydrolase activity, acting on ester bonds;ion binding;metal ion binding;phosphatase activity;phosphoprotein phosphatase activity;phosphoric ester hydrolase activity;protein serine/threonine phosphatase activity	cell part;intracellular membrane-bounded organelle;intracellular organelle;intracellular organelle part;intracellular part;membrane-bounded organelle;nuclear part;nucleoplasm;nucleus;organelle;organelle part		1.83149	1.7287	-1.7287	1.35795	Q61074
O35295	O35295	O35295	PURB_MOUSE	Purb	Purb	Transcriptional activator protein Pur-beta	0.759182	0.754594	0.993957	69821.7	72750.4	76012.4	71369.7	49594.4	77406.4	45974.2	51171.1	51013.9	47643	51733.4	59782.4	56510.9	57827.5	16.0914	16.1507	16.2139	16.123	15.5979	16.2402	15.4885	15.643	15.6386	15.54	15.6588	15.8674	15.7862	15.8195	+	3Sham_Ipsi_3TBI_Ipsi;3Sham_Ipsi_3TBI_Exo_Ipsi	Cluster -508	apoptosis;biological regulation;cell death;cell differentiation;cell proliferation;cellular developmental process;cellular macromolecule metabolic process;cellular metabolic process;cellular nitrogen compound metabolic process;cellular process;death;developmental process;DNA conformation change;DNA duplex unwinding;DNA geometric change;DNA metabolic process;DNA unwinding involved in replication;m…	binding;DNA binding;double-stranded DNA binding;double-stranded telomeric DNA binding;mRNA binding;nucleic acid binding;nucleic acid binding transcription factor activity;protein binding;regulatory region DNA binding;regulatory region nucleic acid binding;RNA binding;RNA polymerase II regulatory region DNA binding;RNA polymerase II regulatory region sequence-specific DNA binding;sequence-specific…	cell part;chromosomal part;DNA replication factor A complex;intracellular membrane-bounded organelle;intracellular organelle;intracellular organelle part;intracellular part;macromolecular complex;membrane-bounded organelle;nuclear chromosome part;nuclear part;nucleoplasm;nucleus;organelle;organelle part;protein complex		1.83127	1.6632	-1.6632	-1.59145	O35295
Q6RHR9;Q6RHR9-2;Q6RHR9-3	Q6RHR9;Q6RHR9-2;Q6RHR9-3;Q4VBG2;A0A0R4J0S6;A0A0N4SUZ0	Q6RHR9	MAGI1_MOUSE	Magi1	Magi1	Membrane-associated guanylate kinase, WW and PDZ domain-containing protein 1	2.65494	2.28942	0.862322	10138.9	1187.78	7959.57	971.864	13875.3	16602.5	13628.7	12120	11003.7	10922.8	9824.15	10954.4	10887.6	15385.1	13.3076	10.214	12.9585	9.92461	13.7602	14.0191	13.7344	13.5651	13.4257	13.4151	13.2621	13.4192	13.4104	13.9092	+	3TBI_Exo_Ipsi_3Sham_Ipsi;3TBI_Ipsi_3Sham_Ipsi	Cluster -511	cell death;cellular process;death;neuron death	actinin binding;adenyl nucleotide binding;adenyl ribonucleotide binding;alpha-actinin binding;ATP binding;binding;cytoskeletal protein binding;nucleotide binding;protein binding;purine nucleotide binding;purine ribonucleoside triphosphate binding;purine ribonucleotide binding;ribonucleotide binding	cell junction;cell part;cell projection;cell-cell junction;cytoplasm;intracellular organelle part;intracellular part;membrane;nuclear part;nucleoplasm;occluding junction;organelle part;plasma membrane;tight junction	Tight junction	1.83056	-1.74312	1.74312	1.48786	Q6RHR9;Q6RHR9-2;Q6RHR9-3
Q3UPF5	Q3UPF5;Q3UPF5-2;D3Z5I1;G3X9X5	Q3UPF5	ZCCHV_MOUSE	Zc3hav1	Zc3hav1	Zinc finger CCCH-type antiviral protein 1	1.17029	1.07819	0.9213	21818.4	19674.5	16255.1	19640.8	23491.1	22872.7	21453.4	22445.3	22946.4	21125.5	20635.9	21351.1	20374	20812.9	14.4133	14.264	13.9886	14.2616	14.5198	14.4813	14.3889	14.4541	14.486	14.3667	14.3329	14.382	14.3144	14.3452	+	3TBI_Ipsi_3Sham_Ipsi	Cluster -511	biological regulation;cellular process;cellular response to chemical stimulus;cellular response to dsRNA;cellular response to exogenous dsRNA;cellular response to organic substance;cellular response to stimulus;defense response;defense response to virus;immune effector process;immune response;immune system process;innate immune response;interaction with host;interspecies interaction between organ…	binding;catalytic activity;cation binding;DEAD/H-box RNA helicase binding;enzyme binding;ion binding;metal ion binding;NAD+ ADP-ribosyltransferase activity;protein binding;transferase activity;transferase activity, transferring glycosyl groups;transferase activity, transferring pentosyl groups	cell part;cytoplasm;cytoplasmic part;endosome;Golgi apparatus;intracellular membrane-bounded organelle;intracellular organelle;intracellular part;late endosome;lysosome;lytic vacuole;membrane-bounded organelle;nucleus;organelle;vacuole		1.82852	-0.966332	0.966332	0	Q3UPF5
Q3UKR0	Q3UKR0	Q3UKR0	Q3UKR0_MOUSE	Daxx	Daxx	Daxx	0.74211	0.57876	0.779884	3926.8	7035.75	6944.8	7117.31	4951.38	5466.73	4836.22	3989.01	3970.49	3591.77	2743.61	5274.1	3140.03	3354.59	11.9391	12.7805	12.7617	12.7971	12.2736	12.4165	12.2397	11.9618	11.9551	11.8105	11.4219	12.3647	11.6166	11.7119	+	3Sham_Ipsi_3TBI_Exo_Ipsi	Cluster -508	androgen receptor signaling pathway;biological regulation;cell cycle cytokinesis;cell cycle process;cellular component assembly;cellular component assembly at cellular level;cellular component organization;cellular component organization at cellular level;cellular component organization or biogenesis;cellular component organization or biogenesis at cellular level;cellular macromolecular complex a…	androgen receptor binding;binding;enzyme activator activity;enzyme binding;enzyme regulator activity;histone binding;hormone receptor binding;identical protein binding;kinase activator activity;kinase binding;kinase regulator activity;nuclear hormone receptor binding;p53 binding;protein binding;protein binding transcription factor activity;protein dimerization activity;protein homodimerization ac…	cell part;chromatin;chromatin remodeling complex;chromosomal part;chromosome, centromeric region;heterochromatin;intracellular membrane-bounded organelle;intracellular organelle;intracellular organelle part;intracellular part;macromolecular complex;membrane-bounded organelle;nuclear body;nuclear part;nucleoplasm part;nucleus;organelle;organelle part;PML body;protein complex;SWI/SNF-type complex	Amyotrophic lateral sclerosis (ALS);MAPK signaling pathway	1.82205	0.964301	0	-0.964301	Q3UKR0
Q61458	Q61458;Q3UUW5;E9PWD3	Q61458	CCNH_MOUSE	Ccnh	Ccnh	Cyclin-H	0.532966	1.01687	1.90794	3301.83	4325.04	5716.3	5474.75	3664.18	1668.49	3261.52	2839.41	1103.02	4167.56	4261.27	4290.42	4239.98	6959.94	11.689	12.0785	12.4809	12.4186	11.8393	10.7043	11.6713	11.4714	10.1072	12.025	12.0571	12.0669	12.0498	12.7649	+	3Sham_Ipsi_3TBI_Ipsi;3TBI_Exo_Ipsi_3TBI_Ipsi	Cluster -505	biological regulation;biosynthetic process;cell cycle;cellular biosynthetic process;cellular macromolecule biosynthetic process;cellular macromolecule metabolic process;cellular metabolic process;cellular nitrogen compound metabolic process;cellular process;cellular protein metabolic process;macromolecule biosynthetic process;macromolecule metabolic process;macromolecule modification;metabolic pr…	ATPase activity;ATPase activity, coupled;catalytic activity;cyclin-dependent protein kinase activity;cyclin-dependent protein kinase regulator activity;DNA-dependent ATPase activity;enzyme regulator activity;hydrolase activity;hydrolase activity, acting on acid anhydrides;hydrolase activity, acting on acid anhydrides, in phosphorus-containing anhydrides;kinase activity;kinase regulator activity;n…	cell part;cyclin-dependent protein kinase activating kinase holoenzyme complex;holo TFIIH complex;intracellular membrane-bounded organelle;intracellular organelle;intracellular organelle part;intracellular part;macromolecular complex;membrane-bounded organelle;nuclear part;nucleoplasm;nucleoplasm part;nucleus;organelle;organelle part;protein complex;TFIIK complex;transcription factor complex	Basal transcription factors;Cell cycle;Nucleotide excision repair	1.81947	1.45237	-1.64333	1.64333	Q61458
P12265	P12265	P12265	BGLR_MOUSE	Gusb	Gusb	Beta-glucuronidase	1.22998	1.15373	0.93801	30187.3	27583.3	29727.9	27530.2	33969.8	38316.7	33696.6	38817.1	32053	37694.4	35508.9	30771.1	28628.5	33287.1	14.8817	14.7515	14.8595	14.7487	15.052	15.2257	15.0403	15.2444	14.9682	15.2021	15.1159	14.9093	14.8052	15.0227	+	3TBI_Ipsi_3Sham_Ipsi	Cluster -511	carbohydrate metabolic process;metabolic process;primary metabolic process	beta-glucuronidase activity;binding;catalytic activity;hydrolase activity;hydrolase activity, acting on glycosyl bonds;hydrolase activity, hydrolyzing O-glycosyl compounds;protein binding;protein domain specific binding;receptor binding	cell part;cytoplasmic part;endoplasmic reticulum;extracellular membrane-bounded organelle;extracellular organelle;extracellular region part;extracellular vesicular exosome;intracellular membrane-bounded organelle;intracellular organelle;intracellular part;lysosome;lytic vacuole;membrane;membrane-bounded organelle;membrane-bounded vesicle;organelle;vacuole;vesicle	Drug metabolism - other enzymes;Flavone and flavonol biosynthesis;Glycosaminoglycan degradation;Lysosome;Pentose and glucuronate interconversions;Porphyrin and chlorophyll metabolism;Starch and sucrose metabolism	1.81292	-1.8948	1.8948	0	P12265
Q9WV32	Q9WV32;Q91Z25;F6VVE6	Q9WV32	ARC1B_MOUSE	Arpc1b	Arpc1b	Actin-related protein 2/3 complex subunit 1B	1.17779	1.3147	1.11624	65986.8	60267.1	76841.1	79037.5	71928	74614.7	86336.6	87267.2	95219.3	97642	91399.2	85164.9	82351.3	107092	16.0099	15.8791	16.2296	16.2703	16.1343	16.1872	16.3977	16.4132	16.539	16.5752	16.4799	16.378	16.3295	16.7085	+	3TBI_Exo_Ipsi_3Sham_Ipsi	Cluster -511	actin cytoskeleton organization;actin filament organization;actin filament-based process;actin nucleation;Arp2/3 complex-mediated actin nucleation;biological regulation;cellular component organization;cellular component organization at cellular level;cellular component organization or biogenesis;cellular component organization or biogenesis at cellular level;cellular process;cytoskeleton organiza…	actin binding;actin filament binding;binding;cytoskeletal protein binding;protein binding;structural constituent of cytoskeleton;structural molecule activity	adherens junction;anchoring junction;Arp2/3 protein complex;cell junction;cell part;cell-substrate adherens junction;cell-substrate junction;cytoplasm;cytoskeletal part;extracellular membrane-bounded organelle;extracellular organelle;extracellular region part;extracellular vesicular exosome;focal adhesion;intracellular organelle part;intracellular part;macromolecular complex;membrane-bounded orga…	Bacterial invasion of epithelial cells;Fc gamma R-mediated phagocytosis;Pathogenic Escherichia coli infection;Regulation of actin cytoskeleton;Shigellosis	1.81002	-1.9168	0	1.9168	Q9WV32
Q9QXT1	Q9QXT1;Q3TEK6	Q9QXT1	DAPP1_MOUSE	Dapp1	Dapp1	Dual adapter for phosphotyrosine and 3-phosphotyrosine and 3-phosphoinositide	0.841716	0.801835	0.952619	12445.5	11534.6	10928.4	10999.9	10290.3	9916.65	10058.8	8885.46	9151.1	11421.8	9024.37	7865.88	9340.22	8361.43	13.6033	13.4937	13.4158	13.4252	13.329	13.2756	13.2962	13.1172	13.1597	13.4795	13.1396	12.9414	13.1892	13.0295	+	3Sham_Ipsi_3TBI_Exo_Ipsi	Cluster -508		binding;enzyme regulator activity;kinase regulator activity;lipid binding;phosphatidylinositol 3-kinase regulator activity;phosphatidylinositol binding;phosphatidylinositol-3,4,5-trisphosphate binding;phosphatidylinositol-3,4-bisphosphate binding;phospholipid binding	cell part;cytoplasm;cytoplasmic part;cytosolic part;intracellular part;macromolecular complex;membrane;phosphatidylinositol 3-kinase complex;plasma membrane;protein complex	B cell receptor signaling pathway	1.80978	1.84555	0	-1.84555	Q9QXT1
P04441-2	P04441;P04441-2	P04441	HG2A_MOUSE	Cd74	Cd74	Isoform Short of H-2 class II histocompatibility antigen gamma chain	3.56957	3.85958	1.08124	11994.4	13489.2	10371.6	12795.4	26889.5	20299.9	70219.6	68595.5	31072.7	110983	42380	24863.9	16865.3	39621.3	13.5501	13.7195	13.3404	13.6433	14.7148	14.3092	16.0996	16.0658	14.9234	16.76	15.3711	14.6018	14.0418	15.274	+	3TBI_Exo_Ipsi_3Sham_Ipsi;3TBI_Ipsi_3Sham_Ipsi	Cluster -511	activation of MAPK activity;adaptive immune response;adaptive immune response based on somatic recombination of immune receptors built from immunoglobulin superfamily domains;antigen processing and presentation;antigen processing and presentation of exogenous antigen;antigen processing and presentation of exogenous peptide antigen;antigen processing and presentation of exogenous peptide antigen v…	antigen binding;beta-amyloid binding;binding;cytokine binding;cytokine receptor activity;enzyme binding;macrophage migration inhibitory factor binding;MHC class II protein binding;MHC class II protein binding, via antigen binding groove;MHC class II protein complex binding;MHC protein binding;MHC protein complex binding;molecular transducer activity;nitric-oxide synthase binding;protein binding;p…	cell part;cell surface;cytoplasmic part;endoplasmic reticulum;endosome;external side of plasma membrane;extracellular membrane-bounded organelle;extracellular organelle;extracellular region part;extracellular vesicular exosome;Golgi apparatus;integral to membrane;integral to plasma membrane;intracellular membrane-bounded organelle;intracellular organelle;intracellular part;intrinsic to membrane;i…	Antigen processing and presentation;ko05152	1.80567	-1.61375	1.61375	1.59571	P04441-2
Q8BWD8	Q8BWD8;G5E8L1	Q8BWD8	CDK19_MOUSE	Cdk19	Cdk19	Cyclin-dependent kinase 19	0.756953	0.784592	1.03651	10570.1	11326.7	13646.3	12363.1	10560.7	8144.07	9002.86	8898.25	8722.52	8149.96	8669.78	8364.11	9705.3	12094.4	13.3677	13.4674	13.7362	13.5938	13.3664	12.9915	13.1362	13.1193	13.0905	12.9926	13.0818	13.03	13.2446	13.5621	+	3Sham_Ipsi_3TBI_Ipsi;3Sham_Ipsi_3TBI_Exo_Ipsi	Cluster -505		adenyl nucleotide binding;adenyl ribonucleotide binding;ATP binding;binding;catalytic activity;cyclin-dependent protein kinase activity;kinase activity;nucleotide binding;phosphotransferase activity, alcohol group as acceptor;protein kinase activity;protein serine/threonine kinase activity;purine nucleotide binding;purine ribonucleoside triphosphate binding;purine ribonucleotide binding;ribonucle…			1.80121	1.71456	-1.71456	-1.46305	Q8BWD8
Q8K4Z5	Q8K4Z5	Q8K4Z5	SF3A1_MOUSE	Sf3a1	Sf3a1	Splicing factor 3A subunit 1	0.904861	0.949893	1.04977	159691	161401	169770	174478	150219	148219	157323	149642	147147	149205	159221	162829	169032	149715	17.2849	17.3003	17.3732	17.4127	17.1967	17.1774	17.2634	17.1912	17.1669	17.1869	17.2807	17.313	17.3669	17.1919	+	3Sham_Ipsi_3TBI_Ipsi	Cluster -505	biological regulation;cellular component assembly;cellular component assembly at cellular level;cellular component organization;cellular component organization at cellular level;cellular component organization or biogenesis;cellular component organization or biogenesis at cellular level;cellular macromolecular complex assembly;cellular macromolecular complex subunit organization;cellular macromol…	binding;nucleic acid binding;RNA binding	catalytic step 2 spliceosome;cell part;intracellular organelle part;intracellular part;macromolecular complex;nuclear part;nucleoplasm;organelle part;prespliceosome;ribonucleoprotein complex;small nuclear ribonucleoprotein complex;spliceosomal complex;U2 snRNP;U2-type prespliceosome;U2-type spliceosomal complex	Spliceosome	1.79521	1.90253	-1.90253	0	Q8K4Z5
Q8C407;Q8C407-2	Q8C407;Q8C407-2	Q8C407	YIPF4_MOUSE	Yipf4	Yipf4	Protein YIPF4	0.996154	0.79112	0.794175	15306.9	16963.6	16214.8	15086.8	13465.8	16984.1	15254.4	17093.9	16361.3	13524.2	14851.4	9623.58	13485.4	11381.9	13.9019	14.0502	13.985	13.881	13.717	14.0519	13.8969	14.0612	13.998	13.7233	13.8583	13.2324	13.7191	13.4745	+	3TBI_Ipsi_3TBI_Exo_Ipsi;3Sham_Ipsi_3TBI_Exo_Ipsi	Cluster -512			cell part;cytoplasmic part;endoplasmic reticulum;Golgi apparatus;integral to membrane;intracellular membrane-bounded organelle;intracellular organelle;intracellular part;intrinsic to membrane;membrane;membrane part;membrane-bounded organelle;organelle;plasma membrane		1.79455	1.49489	1.56587	-1.56587	Q8C407;Q8C407-2
Q91VA7	Q91VA7;V9GXV0	Q91VA7	Q91VA7_MOUSE	Idh3b	Idh3b	Isocitrate dehydrogenase [NAD] subunit, mitochondrial	1.24907	1.08709	0.870318	42499.5	47584	44973.1	41383.2	50599.6	69379.6	52984.9	51605.6	50912.4	50682.6	44684.3	50281	48574.8	45534.3	15.3752	15.5382	15.4568	15.3368	15.6268	16.0822	15.6933	15.6552	15.6357	15.6292	15.4475	15.6177	15.5679	15.4747	+	3TBI_Ipsi_3Sham_Ipsi	Cluster -511	2-oxoglutarate metabolic process;acetyl-CoA catabolic process;acetyl-CoA metabolic process;carboxylic acid metabolic process;catabolic process;cellular catabolic process;cellular ketone metabolic process;cellular metabolic process;cellular nitrogen compound metabolic process;cellular process;coenzyme catabolic process;coenzyme metabolic process;cofactor catabolic process;cofactor metabolic proces…	binding;catalytic activity;cation binding;coenzyme binding;cofactor binding;ion binding;isocitrate dehydrogenase (NAD+) activity;isocitrate dehydrogenase activity;magnesium ion binding;metal ion binding;NAD binding;nucleotide binding;oxidoreductase activity;oxidoreductase activity, acting on CH-OH group of donors;oxidoreductase activity, acting on the CH-OH group of donors, NAD or NADP as acceptor	cell part;cytoplasmic part;intracellular membrane-bounded organelle;intracellular organelle;intracellular part;membrane-bounded organelle;mitochondrion;nucleus;organelle	Citrate cycle (TCA cycle)	1.79145	-1.84873	1.84873	0	Q91VA7
Q9WUM4	Q9WUM4	Q9WUM4	COR1C_MOUSE	Coro1c	Coro1c	Coronin-1C	1.42533	1.53234	1.07508	20749	22751.9	29553.9	29907.4	25568.4	29442.6	38483.3	46834.2	43115.5	39915	44591.7	33847.2	38308.9	40553.9	14.3408	14.4737	14.8511	14.8682	14.6421	14.8456	15.2319	15.5153	15.3959	15.2846	15.4445	15.0467	15.2254	15.3076	+	3TBI_Exo_Ipsi_3Sham_Ipsi	Cluster -511	actin cortical patch assembly;actin cytoskeleton organization;actin filament-based process;biological regulation;cellular component assembly;cellular component assembly at cellular level;cellular component organization;cellular component organization at cellular level;cellular component organization or biogenesis;cellular component organization or biogenesis at cellular level;cellular membrane or…	actin binding;actin filament binding;binding;cytoskeletal protein binding;enzyme binding;GTPase binding;protein binding;Rac GTPase binding;Ras GTPase binding;Rho GTPase binding;small GTPase binding	actin cytoskeleton;adherens junction;anchoring junction;cell junction;cell part;cell projection;cell-substrate adherens junction;cell-substrate junction;cytoplasm;cytoskeleton;flotillin complex;focal adhesion;intracellular non-membrane-bounded organelle;intracellular organelle;intracellular part;lamellipodium;macromolecular complex;membrane part;non-membrane-bounded organelle;organelle;plasma mem…		1.79026	-1.80618	0	1.80618	Q9WUM4
Q9QXH4	Q9QXH4	Q9QXH4	ITAX_MOUSE	Itgax	Itgax	Integrin alpha-X	3.25026	2.2787	0.701083	11728.2	4108.11	2581.39	1786.17	7945.93	10075.9	24163.4	23999.2	15900.3	10318.3	21482.7	6452.44	8155.48	11139.3	13.5177	12.0043	11.3339	10.8027	12.956	13.2986	14.5605	14.5507	13.9568	13.3329	14.3909	12.6556	12.9936	13.4434	+	3TBI_Ipsi_3Sham_Ipsi	Cluster -511	biological adhesion;biological regulation;cell adhesion;cell surface receptor linked signaling pathway;cell-cell adhesion;cellular process;cellular response to stimulus;defense response;defense response to virus;heterotypic cell-cell adhesion;immune effector process;immune system process;integrin-mediated signaling pathway;multi-organism process;regulation of biological process;regulation of cell…	binding;cation binding;ion binding;metal ion binding	cell part;cell surface;external side of plasma membrane;integrin complex;macromolecular complex;membrane;membrane part;plasma membrane part;protein complex;receptor complex	ko05152;Regulation of actin cytoskeleton	1.78931	-1.83482	1.83482	0	Q9QXH4
Q91YP3	Q91YP3;A0A0N4SVH5;A0A0N4SV34	Q91YP3	DEOC_MOUSE	Dera	Dera	Deoxyribose-phosphate aldolase	1.0872	1.29394	1.19016	9031.61	9904.01	10748.5	10720.7	10868.5	10018.2	11669.2	13280.8	9073.54	13589.1	12023	12491.8	12097.2	15150.8	13.1408	13.2738	13.3918	13.3881	13.4079	13.2903	13.5104	13.6971	13.1474	13.7302	13.5535	13.6087	13.5624	13.8871	+	3TBI_Exo_Ipsi_3Sham_Ipsi	Cluster -513	carbohydrate catabolic process;carbohydrate metabolic process;catabolic process;cellular catabolic process;cellular metabolic process;cellular nitrogen compound catabolic process;cellular nitrogen compound metabolic process;cellular process;deoxyribonucleoside catabolic process;deoxyribonucleoside metabolic process;deoxyribonucleotide catabolic process;deoxyribonucleotide metabolic process;deoxyr…	aldehyde-lyase activity;carbon-carbon lyase activity;catalytic activity;deoxyribose-phosphate aldolase activity;lyase activity	cell part;cytoplasm;extracellular membrane-bounded organelle;extracellular organelle;extracellular region part;extracellular vesicular exosome;intracellular membrane-bounded organelle;intracellular organelle;intracellular part;membrane-bounded organelle;membrane-bounded vesicle;nucleus;organelle;vesicle	Pentose phosphate pathway	1.78919	-1.78574	0	1.78574	Q91YP3
P55194	P55194;S4R2T6;A2A5V2;A2A5V3;S4R2D3	P55194	3BP1_MOUSE	Sh3bp1	Sh3bp1	SH3 domain-binding protein 1	1.16541	1.15268	0.989079	37232.6	41068.4	38788.9	35727.1	49475.2	43228	42880.5	44368	42666.3	47874.5	43055.1	46482.4	38313.7	44461.2	15.1843	15.3257	15.2434	15.1247	15.5944	15.3997	15.388	15.4372	15.3808	15.547	15.3939	15.5044	15.2256	15.4403	+	3TBI_Exo_Ipsi_3Sham_Ipsi;3TBI_Ipsi_3Sham_Ipsi	Cluster -511	biological regulation;cellular process;cellular response to stimulus;regulation of biological process;regulation of cellular process;response to stimulus;signal transduction	enzyme activator activity;enzyme regulator activity;GTPase activator activity;GTPase regulator activity;nucleoside-triphosphatase regulator activity	cell part;cytoplasm;intracellular part		1.78454	-1.67505	1.67505	1.48166	P55194
Q149L6	Q149L6;Q149L6-2	Q149L6	DJB14_MOUSE	Dnajb14	Dnajb14	DnaJ homolog subfamily B member 14	1.32493	1.14281	0.862541	9108.73	7730.35	7806.97	8488.97	10291.5	9288.22	12305.7	13089.6	9902.14	10641.3	10207.3	8244.53	9675.81	8564.86	13.153	12.9163	12.9305	13.0514	13.3292	13.1812	13.587	13.6761	13.2735	13.3774	13.3173	13.0092	13.2402	13.0642	+	3TBI_Ipsi_3Sham_Ipsi	Cluster -511			cell part;cytoplasmic part;endoplasmic reticulum membrane;endoplasmic reticulum part;integral to membrane;intracellular organelle part;intracellular part;intrinsic to membrane;membrane;membrane part;organelle membrane;organelle part		1.78032	-1.87758	1.87758	0	Q149L6
Q5U3K5	Q5U3K5	Q5U3K5	RABL6_MOUSE	Rabl6	Rabl6	Rab-like protein 6	1.20078	1.26092	1.05009	41617.1	47825.3	31551.9	39110	42640.8	47034.4	47036	50212	53388.5	46900.8	50774.3	50101.2	51136.7	53435.4	15.3449	15.5455	14.9454	15.2552	15.3799	15.5214	15.5215	15.6157	15.7042	15.5173	15.6318	15.6126	15.6421	15.7055	+	3TBI_Exo_Ipsi_3Sham_Ipsi	Cluster -511	biological regulation;cellular process;cellular response to stimulus;intracellular signal transduction;regulation of biological process;regulation of cellular process;response to stimulus;signal transduction;small GTPase mediated signal transduction	binding;GTP binding;guanyl nucleotide binding;guanyl ribonucleotide binding;nucleotide binding;purine nucleotide binding;purine ribonucleoside triphosphate binding;purine ribonucleotide binding;ribonucleotide binding	cell part;centrosome;cytoplasm;cytoplasmic part;cytoskeletal part;intracellular membrane-bounded organelle;intracellular non-membrane-bounded organelle;intracellular organelle;intracellular organelle part;intracellular part;membrane-bounded organelle;microtubule organizing center;non-membrane-bounded organelle;nuclear part;nucleolus;nucleus;organelle;organelle part		1.77965	-1.79098	0	1.79098	Q5U3K5
Q8BU31	Q8BU31;P61226;Q80ZJ1;Q80ZJ1-2	Q8BU31	RAP2C_MOUSE	Rap2c	Rap2c	Ras-related protein Rap-2c	1.20677	1.15732	0.959022	66574.7	54826.3	61448.2	63159.9	66828.7	73916.3	74873.6	81748.6	73727.2	76747.8	75923.9	62306.5	66064.4	74845.2	16.0227	15.7426	15.9071	15.9467	16.0282	16.1736	16.1922	16.3189	16.1699	16.2278	16.2123	15.9271	16.0116	16.1916	+	3TBI_Exo_Ipsi_3Sham_Ipsi;3TBI_Ipsi_3Sham_Ipsi;3TBI_Ipsi_3Sham_Ipsi	Cluster -511	biological regulation;cellular process;cellular response to stimulus;intracellular signal transduction;negative regulation of biological process;negative regulation of cell migration;negative regulation of cell motility;negative regulation of cellular component movement;negative regulation of cellular process;negative regulation of locomotion;positive regulation of biological process;positive reg…	binding;GDP binding;GTP binding;guanyl nucleotide binding;guanyl ribonucleotide binding;nucleotide binding;protein binding transcription factor activity;purine nucleotide binding;purine ribonucleoside triphosphate binding;purine ribonucleotide binding;ribonucleotide binding;transcription coactivator activity;transcription cofactor activity;transcription factor binding transcription factor activity	cell junction;cell part;cell-cell contact zone;cell-cell junction;cytoplasm;cytoplasmic part;cytosol;endosomal part;endosome;endosome membrane;extracellular membrane-bounded organelle;extracellular organelle;extracellular region part;extracellular vesicular exosome;intracellular membrane-bounded organelle;intracellular organelle;intracellular organelle part;intracellular part;membrane;membrane-bo…		1.77657	-1.80304	1.80304	0	Q8BU31
G3X8S2	G3X8S2	G3X8S2	G3X8S2_MOUSE	Brf1	Brf1	B-related factor 1	0.615492	0.765366	1.2435	5192.47	4067.73	3609.71	2983.81	2271.81	2539.88	2856.46	2180.83	2348.32	3313.17	2212.06	4173.61	2921.01	2547.52	12.3422	11.99	11.8177	11.5429	11.1496	11.3105	11.48	11.0907	11.1974	11.694	11.1112	12.0271	11.5123	11.3149	+	3Sham_Ipsi_3TBI_Ipsi	Cluster -508	biological regulation;biosynthetic process;cellular biosynthetic process;cellular macromolecule metabolic process;cellular metabolic process;cellular nitrogen compound metabolic process;cellular process;macromolecule metabolic process;metabolic process;mRNA metabolic process;nitrogen compound metabolic process;nucleic acid metabolic process;nucleobase-containing compound metabolic process;posttra…	binding;cation binding;ion binding;metal ion binding;nucleic acid binding;RNA binding;transition metal ion binding;translation factor activity, nucleic acid binding;translation initiation factor activity;zinc ion binding	cell part;intracellular organelle part;intracellular part;macromolecular complex;nuclear part;nucleoplasm part;organelle part;protein complex;transcription factor complex;transcription factor TFIIIB complex		1.77442	1.88232	-1.88232	0	G3X8S2
Q9DCS3	Q9DCS3;A2A845	Q9DCS3	MECR_MOUSE	Mecr	Mecr	Enoyl-[acyl-carrier-protein] reductase, mitochondrial	1.38	1.10933	0.803868	16415.2	10541.4	14815.2	9969.86	17089.9	21595.5	17719.4	16775.5	16073.8	15285.5	13685	14282.5	14677.2	13818.3	14.0027	13.3638	13.8548	13.2834	14.0609	14.3984	14.113	14.0341	13.9724	13.8999	13.7403	13.802	13.8413	13.7543	+	3TBI_Ipsi_3Sham_Ipsi	Cluster -504	biosynthetic process;carboxylic acid biosynthetic process;carboxylic acid metabolic process;cellular biosynthetic process;cellular ketone metabolic process;cellular lipid metabolic process;cellular metabolic process;cellular process;fatty acid biosynthetic process;fatty acid metabolic process;lipid biosynthetic process;lipid metabolic process;metabolic process;monocarboxylic acid metabolic proces…	binding;catalytic activity;cation binding;ion binding;ligand-dependent nuclear receptor binding;metal ion binding;oxidoreductase activity;oxidoreductase activity, acting on the CH-CH group of donors;oxidoreductase activity, acting on the CH-CH group of donors, NAD or NADP as acceptor;protein binding;receptor binding;trans-2-enoyl-CoA reductase (NADPH) activity;transition metal ion binding;zinc io…	cell part;cytoplasmic part;cytosol;intracellular membrane-bounded organelle;intracellular organelle;intracellular part;membrane-bounded organelle;mitochondrion;nucleus;organelle	Fatty acid elongation in mitochondria	1.7737	-1.8205	1.8205	0	Q9DCS3
O54950	O54950;A0A2R8VHU2	O54950	AAKG1_MOUSE	Prkag1	Prkag1	5'-AMP-activated protein kinase subunit gamma-1	0.837124	0.746789	0.892089	109785	154461	150722	140837	113538	123507	113551	117911	113090	79409.7	108501	119002	103540	108384	16.7443	17.2369	17.2015	17.1037	16.7928	16.9142	16.793	16.8473	16.7871	16.277	16.7273	16.8606	16.6598	16.7258	+	3Sham_Ipsi_3TBI_Exo_Ipsi	Cluster -508	biological regulation;biosynthetic process;carboxylic acid biosynthetic process;carboxylic acid metabolic process;cellular biosynthetic process;cellular component assembly;cellular component organization;cellular component organization or biogenesis;cellular ketone metabolic process;cellular lipid metabolic process;cellular macromolecule metabolic process;cellular metabolic process;cellular proce…	adenyl nucleotide binding;adenyl ribonucleotide binding;ADP binding;AMP binding;AMP-activated protein kinase activity;ATP binding;binding;catalytic activity;enzyme binding;kinase activity;kinase binding;nucleotide binding;phosphotransferase activity, alcohol group as acceptor;protein binding;protein kinase activity;protein kinase binding;protein serine/threonine kinase activity;purine nucleotide …	AMP-activated protein kinase complex;cell part;cytoplasmic part;cytosol;extracellular membrane-bounded organelle;extracellular organelle;extracellular region part;extracellular vesicular exosome;intracellular membrane-bounded organelle;intracellular organelle;intracellular organelle part;intracellular part;macromolecular complex;membrane;membrane-bounded organelle;membrane-bounded vesicle;nuclear…	Adipocytokine signaling pathway;Hypertrophic cardiomyopathy (HCM);Insulin signaling pathway	1.77089	1.87841	0	-1.87841	O54950
P47856;P47856-2	P47856;P47856-2	P47856	GFPT1_MOUSE	Gfpt1	Gfpt1	Glutamine--fructose-6-phosphate aminotransferase [isomerizing] 1	1.36405	1.35439	0.992914	5486.78	6002.97	5630.63	5192.42	7590.58	5883.93	8546.24	8645.6	7378.48	7970.56	6840.08	6053.12	7247.77	9663.72	12.4217	12.5515	12.4591	12.3422	12.89	12.5226	13.0611	13.0778	12.8491	12.9605	12.7398	12.5635	12.8233	13.2384	+	3TBI_Exo_Ipsi_3Sham_Ipsi;3TBI_Ipsi_3Sham_Ipsi	Cluster -511	alcohol biosynthetic process;alcohol metabolic process;amine metabolic process;amino sugar biosynthetic process;amino sugar metabolic process;biological regulation;biosynthetic process;carbohydrate biosynthetic process;carbohydrate metabolic process;carboxylic acid metabolic process;cellular amine metabolic process;cellular amino acid metabolic process;cellular biosynthetic process;cellular carbo…	amine binding;amino acid binding;binding;carbohydrate binding;carboxylic acid binding;catalytic activity;glutamine-fructose-6-phosphate transaminase (isomerizing) activity;transaminase activity;transferase activity;transferase activity, transferring nitrogenous groups	extracellular membrane-bounded organelle;extracellular organelle;extracellular region part;extracellular vesicular exosome;membrane-bounded organelle;membrane-bounded vesicle;organelle;vesicle	Alanine, aspartate and glutamate metabolism;Amino sugar and nucleotide sugar metabolism	1.76773	-1.60882	1.60882	1.52874	P47856;P47856-2
Q62393-2;Q62393-3	Q62393;Q62393-2;Q62393-3;F8WHQ1;D3Z2U2;D3Z125;D3Z637;D3Z7X7;E9PUA7	Q62393	TPD52_MOUSE	Tpd52	Tpd52	Isoform 2 of Tumor protein D52	1.28623	1.24877	0.970877	403301	389080	359846	327164	413694	508647	484703	541161	430334	483144	520678	499297	428739	377410	18.6215	18.5697	18.457	18.3197	18.6582	18.9563	18.8867	19.0457	18.7151	18.8821	18.99	18.9295	18.7097	18.5258	+	3TBI_Exo_Ipsi_3Sham_Ipsi;3TBI_Ipsi_3Sham_Ipsi	Cluster -511	B cell activation;B cell differentiation;biological regulation;cell activation;cell differentiation;cellular developmental process;cellular process;developmental process;immune system process;leukocyte activation;leukocyte differentiation;lymphocyte activation;lymphocyte differentiation;positive regulation of biological process;positive regulation of cell proliferation;positive regulation of cell…	binding;calcium ion binding;cation binding;identical protein binding;ion binding;metal ion binding;protein binding;protein dimerization activity;protein heterodimerization activity;protein homodimerization activity	cell part;cytoplasm;cytoplasmic part;endoplasmic reticulum;intracellular membrane-bounded organelle;intracellular organelle;intracellular part;membrane-bounded organelle;organelle;perinuclear region of cytoplasm		1.76769	-1.70363	1.70363	1.40165	Q62393-2;Q62393-3
Q9D7M1	Q9D7M1	Q9D7M1	GID8_MOUSE	Gid8	Gid8	Glucose-induced degradation protein 8 homolog	0.881872	0.871889	0.98868	17245.6	17408	18527.4	17114.1	15699.5	14054.4	17565.5	15117.9	15051.8	16274.8	15565.8	16089.3	14580.4	14101.6	14.0739	14.0875	14.1774	14.0629	13.9384	13.7787	14.1005	13.884	13.8776	13.9904	13.9261	13.9738	13.8317	13.7836	+	3Sham_Ipsi_3TBI_Exo_Ipsi;3Sham_Ipsi_3TBI_Ipsi	Cluster -508			cell junction;cell part;intracellular organelle part;intracellular part;nuclear part;nucleoplasm;organelle part		1.76721	1.65129	-1.47612	-1.65129	Q9D7M1
Q3U319	Q3U319;A0A0X1KG60;A0A0U1RPJ4	Q3U319	BRE1B_MOUSE	Rnf40	Rnf40	E3 ubiquitin-protein ligase BRE1B	0.84095	0.911342	1.0837	16890.6	19567.7	19316.4	20296.1	15886	14508.5	15867.5	16885.4	16817.3	15385.9	16849.1	18675.4	18627.9	17119.8	14.0439	14.2562	14.2375	14.3089	13.9555	13.8246	13.9538	14.0435	14.0377	13.9093	14.0404	14.1889	14.1852	14.0634	+	3Sham_Ipsi_3TBI_Ipsi	Cluster -505	catabolic process;cellular catabolic process;cellular component organization;cellular component organization at cellular level;cellular component organization or biogenesis;cellular component organization or biogenesis at cellular level;cellular macromolecule catabolic process;cellular macromolecule metabolic process;cellular metabolic process;cellular process;cellular protein metabolic process;c…	acid-amino acid ligase activity;binding;catalytic activity;cation binding;enzyme binding;identical protein binding;ion binding;ligase activity;ligase activity, forming carbon-nitrogen bonds;metal ion binding;mRNA 3'-UTR binding;mRNA binding;nucleic acid binding;protein binding;protein dimerization activity;protein homodimerization activity;RNA binding;small conjugating protein ligase activity;tra…	cell part;cell projection;chromosomal part;HULC complex;intracellular membrane-bounded organelle;intracellular organelle;intracellular organelle part;intracellular part;macromolecular complex;membrane;membrane-bounded organelle;neuron projection;nuclear part;nucleoplasm;nucleus;organelle;organelle part;protein complex;ubiquitin conjugating enzyme complex;ubiquitin ligase complex		1.76716	1.87525	-1.87525	0	Q3U319
Q9JHS4	Q9JHS4;Q6P8N8;F7BB92	Q9JHS4	CLPX_MOUSE	Clpx	Clpx	ATP-dependent Clp protease ATP-binding subunit clpX-like, mitochondrial	1.1794	1.10721	0.938787	14776.5	16162.8	15202.8	12733.3	16806.3	18056.4	16376.5	18404.3	17153.9	14806.9	16862.6	16861.1	17338.1	15615.6	13.851	13.9804	13.892	13.6363	14.0367	14.1402	13.9993	14.1678	14.0662	13.854	14.0415	14.0414	14.0817	13.9307	+	3TBI_Ipsi_3Sham_Ipsi	Cluster -511	biological regulation;cellular macromolecule metabolic process;cellular metabolic process;cellular process;cellular protein metabolic process;macromolecule metabolic process;metabolic process;positive regulation of catalytic activity;positive regulation of hydrolase activity;positive regulation of molecular function;positive regulation of peptidase activity;primary metabolic process;protein foldi…	adenyl nucleotide binding;adenyl ribonucleotide binding;ATP binding;ATPase activity;ATPase activity, coupled;ATP-dependent peptidase activity;binding;catalytic activity;cation binding;enzyme activator activity;enzyme regulator activity;hydrolase activity;hydrolase activity, acting on acid anhydrides;hydrolase activity, acting on acid anhydrides, in phosphorus-containing anhydrides;ion binding;met…	cell part;cytoplasm;cytoplasmic part;endopeptidase Clp complex;intracellular membrane-bounded organelle;intracellular non-membrane-bounded organelle;intracellular organelle;intracellular organelle lumen;intracellular organelle part;intracellular part;macromolecular complex;membrane;membrane-bounded organelle;membrane-enclosed lumen;mitochondrial endopeptidase Clp complex;mitochondrial inner membr…	Cell cycle - Caulobacter	1.76692	-1.86793	1.86793	0	Q9JHS4
Q9ESP1	Q9ESP1	Q9ESP1	SDF2L_MOUSE	Sdf2l1	Sdf2l1	Stromal cell-derived factor 2-like protein 1	1.21952	0.981131	0.804524	78347.9	83808	75813.6	75970.7	85188.3	110428	101233	94223.2	87496.6	67353.1	83594.3	66330.8	75785	91957.3	16.2576	16.3548	16.2102	16.2132	16.3784	16.7527	16.6273	16.5238	16.4169	16.0395	16.3511	16.0174	16.2096	16.4887	+	3TBI_Ipsi_3TBI_Exo_Ipsi	Cluster -504	biological regulation;catabolic process;cellular catabolic process;cellular macromolecule catabolic process;cellular macromolecule metabolic process;cellular metabolic process;cellular process;cellular response to chemical stimulus;cellular response to misfolded protein;cellular response to organic substance;cellular response to stimulus;cellular response to stress;cellular response to topologica…	ATPase binding;binding;chaperone binding;enzyme binding;misfolded protein binding;protein binding	cell part;cytoplasmic part;endoplasmic reticulum;endoplasmic reticulum chaperone complex;endoplasmic reticulum lumen;endoplasmic reticulum part;intracellular membrane-bounded organelle;intracellular organelle;intracellular organelle lumen;intracellular organelle part;intracellular part;macromolecular complex;membrane;membrane-bounded organelle;membrane-enclosed lumen;organelle;organelle lumen;org…		1.76237	0	1.67899	-1.67899	Q9ESP1
P70419	P70419	P70419	GALT3_MOUSE	Galnt3	Galnt3	Polypeptide N-acetylgalactosaminyltransferase 3	2.30857	1.74186	0.754518	1221.72	856.91	3060.56	3200.24	5403.93	4566.69	4927.49	4939.94	4227.2	3170.9	3731.88	4777.62	4714.55	1762.71	10.2547	9.743	11.5796	11.644	12.3998	12.1569	12.2666	12.2703	12.0455	11.6307	11.8657	12.2221	12.2029	10.7836	+	3TBI_Ipsi_3Sham_Ipsi	Cluster -511	carbohydrate metabolic process;cellular carbohydrate metabolic process;cellular macromolecule metabolic process;cellular metabolic process;cellular process;cellular protein metabolic process;glycosylation;macromolecule glycosylation;macromolecule metabolic process;macromolecule modification;metabolic process;peptidyl-amino acid modification;peptidyl-serine modification;peptidyl-threonine modifica…	acetylgalactosaminyltransferase activity;binding;calcium ion binding;carbohydrate binding;catalytic activity;cation binding;ion binding;manganese ion binding;metal ion binding;polypeptide N-acetylgalactosaminyltransferase activity;transferase activity;transferase activity, transferring glycosyl groups;transferase activity, transferring hexosyl groups;transition metal ion binding;UDP-glycosyltrans…	cell part;cytoplasmic part;extracellular membrane-bounded organelle;extracellular organelle;extracellular region part;extracellular vesicular exosome;Golgi apparatus part;Golgi cisterna membrane;Golgi membrane;integral to membrane;intracellular organelle part;intracellular part;intrinsic to membrane;membrane;membrane part;membrane-bounded organelle;membrane-bounded vesicle;organelle;organelle mem…	Mucin type O-Glycan biosynthesis	1.75872	-1.84772	1.84772	0	P70419
Q9R1C7;Q9R1C7-2	Q9R1C7;Q9R1C7-2;A0A1B0GRU8;A0A6Q6PUT5	Q9R1C7	PR40A_MOUSE	Prpf40a	Prpf40a	Pre-mRNA-processing factor 40 homolog A	0.858697	0.930509	1.08363	102809	87084.9	98150.3	94283.1	87147.6	77037.6	83841.6	87628.2	74724	84338	95048.4	89675.8	92037.9	83598.5	16.6496	16.4101	16.5827	16.5247	16.4112	16.2333	16.3554	16.4191	16.1893	16.3639	16.5364	16.4524	16.4899	16.3512	+	3Sham_Ipsi_3TBI_Ipsi	Cluster -508	biological regulation;cell migration;cell motility;cellular component movement;cellular component organization;cellular component organization at cellular level;cellular component organization or biogenesis;cellular component organization or biogenesis at cellular level;cellular macromolecule metabolic process;cellular metabolic process;cellular nitrogen compound metabolic process;cellular proces…	binding;proline-rich region binding;protein binding	cell part;cytoplasm;intracellular organelle part;intracellular part;membrane;nuclear body;nuclear matrix;nuclear part;nuclear speck;nucleoplasm;nucleoplasm part;organelle part	Spliceosome	1.75322	1.84714	-1.84714	0	Q9R1C7;Q9R1C7-2
Q9ESN9;Q9ESN9-2;Q9ESN9-3;Q9ESN9-4;Q9ESN9-5;Q9ESN9-6	Q9ESN9;Q9ESN9-2;Q9ESN9-3;Q9ESN9-4;Q9ESN9-5;Q9ESN9-6;E9Q6E0;K3W4S4;E9Q6B6;J3QNR6	Q9ESN9	JIP3_MOUSE	Mapk8ip3	Mapk8ip3	C-Jun-amino-terminal kinase-interacting protein 3	0.771976	1.08947	1.41127	3096.04	2951.13	3122.18	3522.74	2104.59	3237.57	2529.72	2047.01	2328.6	3598.35	3030.71	3759.55	2621.15	4274.77	11.5962	11.5271	11.6083	11.7825	11.0393	11.6607	11.3048	10.9993	11.1852	11.8131	11.5654	11.8763	11.356	12.0616	+	3TBI_Exo_Ipsi_3TBI_Ipsi	Cluster -505	activation of JUN kinase activity;activation of MAPK activity;anatomical structure development;anatomical structure morphogenesis;axon guidance;biological regulation;cellular macromolecule metabolic process;cellular metabolic process;cellular process;cellular protein metabolic process;cellular response to stimulus;cellular response to stress;chemotaxis;chordate embryonic development;developmental…	binding;binding, bridging;cytoskeletal protein binding;enzyme binding;JUN kinase binding;kinase binding;kinesin binding;MAP-kinase scaffold activity;mitogen-activated protein kinase kinase binding;mitogen-activated protein kinase kinase kinase binding;protein binding;protein complex scaffold;protein kinase binding;receptor signaling complex scaffold activity;signaling adaptor activity;structural …	axolemma;axon part;cell part;cell projection;cell projection membrane;cell projection part;cytoplasm;cytoplasmic membrane-bounded vesicle;cytoplasmic part;cytoplasmic vesicle;dendrite;endoplasmic reticulum;Golgi apparatus part;Golgi membrane;growth cone;intracellular membrane-bounded organelle;intracellular organelle;intracellular organelle part;intracellular part;leading edge membrane;membrane;m…	MAPK signaling pathway	1.75245	0	-1.7475	1.7475	Q9ESN9;Q9ESN9-2;Q9ESN9-3;Q9ESN9-4;Q9ESN9-5;Q9ESN9-6
Q63850	Q63850	Q63850	NUP62_MOUSE	Nup62	Nup62	Nuclear pore glycoprotein p62	1.23121	1.01924	0.827841	55263.5	49170.5	45892.4	41149.2	58378.9	62219.2	58481.8	67270.5	48331.8	51648.4	47411.6	49662.4	49280.3	45947.3	15.754	15.5855	15.486	15.3286	15.8332	15.9251	15.8357	16.0377	15.5607	15.6564	15.533	15.5999	15.5887	15.4877	+	3TBI_Ipsi_3Sham_Ipsi;3TBI_Ipsi_3TBI_Exo_Ipsi	Cluster -511	aging;biological regulation;biosynthetic process;cell aging;cell death;cell migration;cell motility;cell surface receptor linked signaling pathway;cellular biosynthetic process;cellular component movement;cellular macromolecule biosynthetic process;cellular macromolecule metabolic process;cellular metabolic process;cellular nitrogen compound metabolic process;cellular process;cellular response to…	binding;hormone receptor binding;nuclear hormone receptor binding;protein binding;protein complex scaffold;protein domain specific binding;PTB domain binding;receptor binding;receptor signaling complex scaffold activity;SH2 domain binding;small conjugating protein binding;structural constituent of nuclear pore;structural molecule activity;thyroid hormone receptor binding;transcription factor bind…	cell part;cytoplasm;cytoskeletal part;envelope;intracellular membrane-bounded organelle;intracellular organelle;intracellular organelle part;intracellular part;macromolecular complex;membrane;membrane part;membrane-bounded organelle;nuclear envelope;nuclear membrane;nuclear part;nuclear pore;organelle;organelle envelope;organelle membrane;organelle part;pore complex;protein complex;ribonucleoprot…	RNA transport	1.75086	-1.55941	1.55941	-1.41902	Q63850
Q61390	Q61390;B1AT05	Q61390	TCPW_MOUSE	Cct6b	Cct6b	T-complex protein 1 subunit zeta-2	1.1086	1.20572	1.0876	16858.6	20363.9	19812.8	19678.8	19284.6	19826.9	22840.7	22988.6	21366.2	25734	22509.5	20714	23089.6	23572.4	14.0412	14.3137	14.2741	14.2644	14.2352	14.2752	14.4793	14.4886	14.383	14.6514	14.4582	14.3383	14.495	14.5248	+	3TBI_Exo_Ipsi_3Sham_Ipsi	Cluster -511	cellular macromolecule metabolic process;cellular metabolic process;cellular process;cellular protein metabolic process;macromolecule metabolic process;metabolic process;primary metabolic process;protein folding;protein metabolic process	adenyl nucleotide binding;adenyl ribonucleotide binding;ATP binding;binding;nucleotide binding;purine nucleotide binding;purine ribonucleoside triphosphate binding;purine ribonucleotide binding;ribonucleotide binding	cell part;chaperonin-containing T-complex;cytoplasmic part;cytosolic part;intracellular part;macromolecular complex;protein complex		1.74957	-1.85747	0	1.85747	Q61390
P61164	P61164;A0A494BB86	P61164	ACTZ_MOUSE	Actr1a	Actr1a	Alpha-centractin	1.15784	1.20233	1.03842	69990.2	84094.8	87185.1	78581.6	79524.6	85648.5	101798	100572	95378.4	98267.3	94639.9	99208.4	96660.2	91931.7	16.0949	16.3597	16.4118	16.2619	16.2791	16.3861	16.6353	16.6179	16.5414	16.5844	16.5302	16.5982	16.5606	16.4883	+	3TBI_Exo_Ipsi_3Sham_Ipsi	Cluster -511		adenyl nucleotide binding;adenyl ribonucleotide binding;ATP binding;binding;nucleotide binding;purine nucleotide binding;purine ribonucleoside triphosphate binding;purine ribonucleotide binding;ribonucleotide binding	cell part;centrosome;cytoplasm;cytoplasmic part;cytoskeletal part;dynactin complex;extracellular membrane-bounded organelle;extracellular organelle;extracellular region part;extracellular vesicular exosome;intracellular non-membrane-bounded organelle;intracellular organelle;intracellular organelle part;intracellular part;macromolecular complex;membrane-bounded organelle;membrane-bounded vesicle;m…		1.74513	-1.76669	0	1.76669	P61164
Q9QXA1	Q9QXA1	Q9QXA1	CYHR1_MOUSE	Cyhr1	Cyhr1	Cysteine and histidine-rich protein 1	0.657561	0.998839	1.51901	5481.86	4030.31	7209.99	9151.7	5014.9	3498.37	4062.74	3648.01	5043.02	6001.65	6211.76	6873.34	6586.67	6631.36	12.4204	11.9767	12.8158	13.1598	12.292	11.7725	11.9882	11.8329	12.3001	12.5511	12.6008	12.7468	12.6853	12.6951	+	3TBI_Exo_Ipsi_3TBI_Ipsi	Cluster -505		binding;cation binding;ion binding;metal ion binding;transition metal ion binding;zinc ion binding	cell part;cytoplasm;cytoplasmic part;envelope;intracellular organelle part;intracellular part;nuclear envelope;nuclear part;nucleoplasm;organelle envelope;organelle part;perinuclear region of cytoplasm		1.7418	0	-1.64386	1.64386	Q9QXA1
Q64339	Q64339	Q64339	ISG15_MOUSE	Isg15	Isg15	Ubiquitin-like protein ISG15	1.36762	1.63342	1.19435	6929.41	13049.8	8569.23	12110.5	12488.1	13209.9	15285.1	14720.8	13803.5	20120.8	16216.7	14513.1	11447.3	20718.4	12.7585	13.6717	13.0649	13.564	13.6083	13.6893	13.8998	13.8456	13.7527	14.2964	13.9852	13.8251	13.4827	14.3386	+	3TBI_Exo_Ipsi_3Sham_Ipsi	Cluster -511	biological regulation;catabolic process;cellular catabolic process;cellular macromolecule catabolic process;cellular macromolecule metabolic process;cellular metabolic process;cellular process;cellular protein metabolic process;defense response;defense response to bacterium;defense response to virus;immune effector process;immune system process;ISG15-protein conjugation;macromolecule catabolic pr…	protein tag	cell part;cytoplasm;extracellular region;intracellular part	RIG-I-like receptor signaling pathway	1.73711	-1.81377	0	1.81377	Q64339
Q91YT7	Q91YT7	Q91YT7	YTHD2_MOUSE	Ythdf2	Ythdf2	YTH domain-containing family protein 2	0.896036	0.974103	1.08713	43922.4	46282.9	42608.4	43225.6	38014.2	39444.4	41463.7	40969.5	37280.1	43822.2	42382.8	41085.2	47114.6	39945.8	15.4227	15.4982	15.3788	15.3996	15.2143	15.2675	15.3396	15.3223	15.1861	15.4194	15.3712	15.3263	15.5239	15.2858	+	3Sham_Ipsi_3TBI_Ipsi	Cluster -505	biological regulation;cellular macromolecule metabolic process;cellular metabolic process;cellular nitrogen compound metabolic process;cellular process;macromolecule metabolic process;metabolic process;mRNA metabolic process;nitrogen compound metabolic process;nucleic acid metabolic process;nucleobase-containing compound metabolic process;posttranscriptional regulation of gene expression;primary …		cell part;cytoplasmic mRNA processing body;cytoplasmic part;intracellular non-membrane-bounded organelle;intracellular organelle;intracellular part;macromolecular complex;non-membrane-bounded organelle;organelle;ribonucleoprotein complex;RNA granule		1.73447	1.68363	-1.68363	0	Q91YT7
Q8BVK9	Q8BVK9	Q8BVK9	SP110_MOUSE	Sp110	Sp110	Sp110 nuclear body protein	1.09791	1.24567	1.13458	15242.5	14661.9	10955.1	14232.6	14391.7	16299	14116	15017.6	15783.2	15123.3	18114.8	16797.4	18567.7	17179.7	13.8958	13.8398	13.4193	13.7969	13.8129	13.9925	13.785	13.8744	13.9461	13.8845	14.1449	14.036	14.1805	14.0684	+	3TBI_Exo_Ipsi_3Sham_Ipsi	Cluster -511	apoptosis;biological regulation;biosynthetic process;cell death;cellular biosynthetic process;cellular component organization;cellular component organization at cellular level;cellular component organization or biogenesis;cellular component organization or biogenesis at cellular level;cellular macromolecule biosynthetic process;cellular macromolecule metabolic process;cellular metabolic process;c…	binding;chromatin binding;DNA binding;nucleic acid binding	cell part;intracellular membrane-bounded organelle;intracellular non-membrane-bounded organelle;intracellular organelle;intracellular organelle part;intracellular part;membrane-bounded organelle;non-membrane-bounded organelle;nuclear part;nucleolus;nucleus;organelle;organelle part		1.73337	-1.81802	0	1.81802	Q8BVK9
Q7TSG1	Q7TSG1;Q7TSG1-2;Q7TSG1-3	Q7TSG1	CE120_MOUSE	Cep120	Cep120	Centrosomal protein of 120 kDa	0.835867	0.797305	0.953866	7429.88	6705.83	7014.55	8119.45	6429.85	6835.25	6370.74	5830.64	5115.49	5438.42	5838.25	6991.02	5373.11	5530.3	12.8591	12.7112	12.7761	12.9872	12.6506	12.7388	12.6372	12.5094	12.3207	12.409	12.5113	12.7713	12.3915	12.4331	+	3Sham_Ipsi_3TBI_Exo_Ipsi	Cluster -508	anatomical structure development;astral microtubule organization;biological regulation;cell differentiation;cell proliferation;cellular component organization;cellular component organization at cellular level;cellular component organization or biogenesis;cellular component organization or biogenesis at cellular level;cellular developmental process;cellular localization;cellular process;cerebral c…	binding;protein binding;protein C-terminus binding	cell part;centrosome;cytoplasm;cytoplasmic part;cytoskeletal part;intracellular non-membrane-bounded organelle;intracellular organelle;intracellular organelle part;intracellular part;microtubule organizing center;non-membrane-bounded organelle;organelle;organelle part		1.73242	1.7409	0	-1.7409	Q7TSG1
A2ANX3	A2ANX3	A2ANX3	A2ANX3_MOUSE	Atp8b4	Atp8b4	Phospholipid-transporting ATPase	1.66807	1.67253	1.00267	6260.54	4417.68	3391.04	1927.02	5701.6	7937.14	6695.13	6848.46	6171.35	5597.43	5706.39	6703.73	8811.29	6624.04	12.6121	12.1091	11.7275	10.9122	12.4772	12.9544	12.7089	12.7416	12.5914	12.4505	12.4784	12.7107	13.1051	12.6935	+	3TBI_Exo_Ipsi_3Sham_Ipsi;3TBI_Ipsi_3Sham_Ipsi	Cluster -511	biological regulation;cellular component organization;cellular component organization at cellular level;cellular component organization or biogenesis;cellular component organization or biogenesis at cellular level;cellular membrane organization;cellular process;establishment of localization;Golgi organization;lipid translocation;lipid transport;membrane organization;organelle organization;organic…	adenyl nucleotide binding;adenyl ribonucleotide binding;ATP binding;ATPase activity;ATPase activity, coupled;ATPase activity, coupled to movement of substances;binding;catalytic activity;cation binding;hydrolase activity;hydrolase activity, acting on acid anhydrides;hydrolase activity, acting on acid anhydrides, in phosphorus-containing anhydrides;ion binding;lipid transporter activity;magnesium …	cell part;cytoplasmic part;Golgi apparatus;integral to membrane;intracellular membrane-bounded organelle;intracellular organelle;intracellular part;intrinsic to membrane;membrane;membrane part;membrane-bounded organelle;organelle;plasma membrane		1.73082	-1.54543	1.54543	1.52684	A2ANX3
Q91VK1	Q91VK1;A0A1Y7VKZ4	Q91VK1	5MP1_MOUSE	Bzw2	Bzw2	eIF5-mimic protein 1	0.697168	0.782614	1.12256	17100.8	17229.8	18763.8	17565.4	10004.1	16545.7	11883.7	9992.21	13151.5	10141.6	14935	13648.9	14503.2	15895.5	14.0618	14.0726	14.1957	14.1004	13.2883	14.0142	13.5367	13.2866	13.6829	13.308	13.8664	13.7365	13.8241	13.9563	+	3Sham_Ipsi_3TBI_Ipsi	Cluster -508	anatomical structure development;cell differentiation;cellular developmental process;cellular process;developmental process;nervous system development;system development		cell part;membrane		1.72605	1.80656	-1.80656	0	Q91VK1
P06800;P06800-5;P06800-6	P06800;P06800-5;P06800-6;S4R1M0	P06800	PTPRC_MOUSE	Ptprc	Ptprc	Receptor-type tyrosine-protein phosphatase C	1.24553	1.10731	0.889029	57483.8	47707.7	58364.3	55948.9	65135.1	75505.9	67162.9	72744.3	61201.1	65410.7	60422.2	53286.1	55396.5	69309.6	15.8109	15.5419	15.8328	15.7718	15.9911	16.2043	16.0354	16.1505	15.9013	15.9972	15.8828	15.7015	15.7575	16.0808	+	3TBI_Ipsi_3Sham_Ipsi	Cluster -511	activation of immune response;activation of MAPK activity;anatomical structure development;antigen receptor-mediated signaling pathway;B cell activation;B cell differentiation;B cell proliferation;B cell receptor signaling pathway;biological adhesion;biological regulation;biosynthetic process;bone marrow development;calcium ion homeostasis;calcium ion transport;calcium ion transport into cytosol;…	binding;carbohydrate binding;catalytic activity;enzyme binding;glycoprotein binding;glycosaminoglycan binding;heparan sulfate proteoglycan binding;heparin binding;hydrolase activity;hydrolase activity, acting on ester bonds;kinase binding;pattern binding;phosphatase activity;phosphoprotein phosphatase activity;phosphoric ester hydrolase activity;polysaccharide binding;protein binding;protein kina…	adherens junction;anchoring junction;cell junction;cell part;cell periphery;cell-substrate adherens junction;cell-substrate junction;external side of plasma membrane;extracellular membrane-bounded organelle;extracellular organelle;extracellular region part;extracellular vesicular exosome;focal adhesion;integral to membrane;integral to plasma membrane;intrinsic to membrane;intrinsic to plasma memb…		1.7245	-1.81345	1.81345	0	P06800;P06800-5;P06800-6
Q924T2	Q924T2	Q924T2	RT02_MOUSE	Mrps2	Mrps2	28S ribosomal protein S2, mitochondrial	1.30517	1.19214	0.913399	6018.03	5784.99	6627.27	4411.52	6546.8	8498.85	7193.05	7578.91	7447.97	6791.04	6902.26	7243.04	5812.04	7289.96	12.5551	12.4981	12.6942	12.1071	12.6766	13.0531	12.8124	12.8878	12.8626	12.7294	12.7529	12.8224	12.5048	12.8317	+	3TBI_Ipsi_3Sham_Ipsi	Cluster -511	biosynthetic process;cellular biosynthetic process;cellular macromolecule biosynthetic process;cellular macromolecule metabolic process;cellular metabolic process;cellular process;cellular protein metabolic process;macromolecule biosynthetic process;macromolecule metabolic process;metabolic process;primary metabolic process;protein metabolic process;translation	structural constituent of ribosome;structural molecule activity	cell part;cytoplasmic part;intracellular membrane-bounded organelle;intracellular organelle;intracellular organelle part;intracellular part;macromolecular complex;membrane-bounded organelle;mitochondrial part;mitochondrial small ribosomal subunit;mitochondrion;organellar small ribosomal subunit;organelle;organelle part;ribonucleoprotein complex;small ribosomal subunit		1.72337	-1.80654	1.80654	0	Q924T2
E9Q236;E9Q236-2;E9Q236-3	E9Q236;E9Q236-2;E9Q236-3;E9Q467	E9Q236	MRP4_MOUSE	Abcc4	Abcc4	ATP-binding cassette sub-family C member 4	1.4679	1.35847	0.92545	1283.05	1175.2	2125.88	1524.75	2719.51	2295.78	2116.5	2331.86	1745.35	2407.17	2265.27	2005.32	1909.58	1786.03	10.3254	10.1987	11.0538	10.5744	11.4091	11.1648	11.0475	11.1873	10.7693	11.2331	11.1455	10.9696	10.899	10.8025	+	3TBI_Ipsi_3Sham_Ipsi	Cluster -511	biological regulation;cellular process;drug transmembrane transport;drug transport;establishment of localization;positive regulation of biological process;positive regulation of cell proliferation;positive regulation of cellular process;positive regulation of smooth muscle cell proliferation;regulation of biological process;regulation of cell proliferation;regulation of cellular process;regulatio…	active transmembrane transporter activity;adenyl nucleotide binding;adenyl ribonucleotide binding;ATP binding;ATPase activity;ATPase activity, coupled;ATPase activity, coupled to movement of substances;ATPase activity, coupled to transmembrane movement of substances;binding;catalytic activity;drug transmembrane transporter activity;hydrolase activity;hydrolase activity, acting on acid anhydrides;…	basolateral plasma membrane;cell part;cytoplasmic part;cytoplasmic vesicle membrane;cytoplasmic vesicle part;integral to membrane;intracellular organelle part;intracellular part;intrinsic to membrane;membrane;membrane part;organelle membrane;organelle part;plasma membrane;plasma membrane part;platelet dense granule membrane;secretory granule membrane;vesicle membrane	ABC transporters;Bile secretion	1.72189	-1.71153	1.71153	0	E9Q236;E9Q236-2;E9Q236-3
O35892;O35892-2	O35892;O35892-2;Q8C405;D6RIJ4;E9Q4Y0;A0A668KM38;E9QA05;A0A1B0GX24	O35892	SP100_MOUSE	Sp100	Sp100	Nuclear autoantigen Sp-100	1.24726	1.45002	1.16256	4637.04	6792.44	4705.05	5436.4	5671.14	6769.04	5559.34	6491.19	9140.07	6872.67	8306.05	6935.67	8207.77	8775.76	12.179	12.7297	12.2	12.4084	12.4694	12.7247	12.4407	12.6643	13.158	12.7467	13.0199	12.7598	13.0028	13.0993	+	3TBI_Exo_Ipsi_3Sham_Ipsi	Cluster -511	anatomical structure homeostasis;biological regulation;biosynthetic process;cellular biosynthetic process;cellular component organization;cellular component organization at cellular level;cellular component organization or biogenesis;cellular component organization or biogenesis at cellular level;cellular macromolecule biosynthetic process;cellular macromolecule metabolic process;cellular metabol…	binding;chromatin binding;DNA binding;nucleic acid binding	cell part;cytoplasm;intracellular membrane-bounded organelle;intracellular organelle;intracellular organelle part;intracellular part;membrane-bounded organelle;nuclear body;nuclear part;nucleoplasm part;nucleus;organelle;organelle part;PML body		1.71464	-1.82087	0	1.82087	O35892;O35892-2
Q8CGF7;Q8CGF7-2	Q8CGF7;Q8CGF7-2	Q8CGF7	TCRG1_MOUSE	Tcerg1	Tcerg1	Transcription elongation regulator 1	0.858587	0.925149	1.07753	47503.2	47234.2	53276.5	49581.4	48225.4	42178.7	43649.5	38628.6	39383.7	43437.2	48214.5	44119.7	48292.7	44442.3	15.5357	15.5275	15.7012	15.5975	15.5575	15.3642	15.4137	15.2374	15.2653	15.4066	15.5572	15.4291	15.5595	15.4396	+	3Sham_Ipsi_3TBI_Ipsi	Cluster -508	biological regulation;biosynthetic process;cellular biosynthetic process;cellular macromolecule biosynthetic process;cellular macromolecule metabolic process;cellular metabolic process;cellular nitrogen compound metabolic process;cellular process;macromolecule biosynthetic process;macromolecule metabolic process;metabolic process;negative regulation of biological process;negative regulation of bi…	binding;nucleic acid binding transcription factor activity;proline-rich region binding;protein binding;protein binding transcription factor activity;repressing transcription factor binding;RNA polymerase II repressing transcription factor binding;RNA polymerase II transcription cofactor activity;RNA polymerase II transcription corepressor activity;RNA polymerase II transcription factor binding;RN…	actin cytoskeleton;cell part;cytoskeleton;intracellular membrane-bounded organelle;intracellular non-membrane-bounded organelle;intracellular organelle;intracellular organelle part;intracellular part;membrane-bounded organelle;non-membrane-bounded organelle;nuclear part;nucleolus;nucleus;organelle;organelle part	Spliceosome	1.70091	1.80204	-1.80204	0	Q8CGF7;Q8CGF7-2
Q9JHF5	Q9JHF5;F6XRE6	Q9JHF5	Q9JHF5_MOUSE	Tcirg1	Tcirg1	V-type proton ATPase subunit a	1.25591	1.07501	0.855959	44959.1	43842.9	43278.6	40656.4	48534.4	51839.2	54281.2	54890.7	61632	42941	55588.6	37696.6	47467.9	48422.7	15.4563	15.4201	15.4014	15.3112	15.5667	15.6618	15.7282	15.7443	15.9114	15.3901	15.7625	15.2021	15.5347	15.5634	+	3TBI_Ipsi_3Sham_Ipsi	Cluster -504	ATP biosynthetic process;ATP hydrolysis coupled proton transport;ATP metabolic process;ATP synthesis coupled proton transport;biological regulation;biosynthetic process;cation homeostasis;cation transport;cellular biosynthetic process;cellular cation homeostasis;cellular chemical homeostasis;cellular component assembly;cellular component assembly at cellular level;cellular component organization;…	active transmembrane transporter activity;ATPase activity;ATPase activity, coupled;ATPase activity, coupled to movement of substances;ATPase activity, coupled to transmembrane movement of ions;ATPase activity, coupled to transmembrane movement of substances;ATPase binding;binding;catalytic activity;cation transmembrane transporter activity;cation-transporting ATPase activity;enzyme binding;hydrog…	apical plasma membrane;cell part;cytoplasmic part;integral to membrane;intracellular membrane-bounded organelle;intracellular organelle;intracellular organelle part;intracellular part;intrinsic to membrane;lysosomal membrane;macromolecular complex;membrane;membrane part;membrane-bounded organelle;mitochondrion;organelle;organelle membrane;organelle part;plasma membrane;plasma membrane part;protei…	Collecting duct acid secretion;Epithelial cell signaling in Helicobacter pylori infection;ko05152;Lysosome;Oxidative phosphorylation;Phagosome;Rheumatoid arthritis;Vibrio cholerae infection	1.70071	-1.68462	1.68462	0	Q9JHF5
Q8CHG3	Q8CHG3;B2RSU7;E9PWI6;E0CYI9	Q8CHG3	GCC2_MOUSE	Gcc2	Gcc2	GRIP and coiled-coil domain-containing protein 2	0.95676	0.874073	0.913576	11304.6	11342.6	11521.6	12004.2	10663.6	12346.6	11206.8	10366.5	10637.1	9625.8	10968.9	9375.41	9670.23	10807.9	13.4646	13.4695	13.4921	13.5513	13.3804	13.5918	13.4521	13.3396	13.3768	13.2327	13.4211	13.1947	13.2393	13.3998	+	3Sham_Ipsi_3TBI_Exo_Ipsi	Cluster -508	biological regulation;cellular component organization;cellular component organization at cellular level;cellular component organization or biogenesis;cellular component organization or biogenesis at cellular level;cellular localization;cellular macromolecule localization;cellular process;cellular protein localization;cytoskeleton organization;endosome transport;establishment of localization;estab…	binding;identical protein binding;protein binding	cell part;cytoplasm;cytoplasmic part;Golgi apparatus;Golgi apparatus part;intracellular membrane-bounded organelle;intracellular organelle;intracellular organelle part;intracellular part;membrane;membrane-bounded organelle;nuclear part;nucleoplasm;nucleus;organelle;organelle part;trans-Golgi network		1.69977	1.72252	0	-1.72252	Q8CHG3
O35684	O35684	O35684	NEUS_MOUSE	Serpini1	Serpini1	Neuroserpin	0.815422	0.822201	1.00831	24064.3	22033.1	23878.6	26180.3	18853.1	23898.5	19903.4	16735.8	18619.1	19003.7	17153.7	20767.7	21098.8	20800.8	14.5546	14.4274	14.5434	14.6762	14.2025	14.5446	14.2807	14.0307	14.1845	14.214	14.0662	14.3421	14.3649	14.3444	+	3Sham_Ipsi_3TBI_Ipsi;3Sham_Ipsi_3TBI_Exo_Ipsi	Cluster -508	biological regulation;negative regulation of catalytic activity;negative regulation of endopeptidase activity;negative regulation of hydrolase activity;negative regulation of molecular function;negative regulation of peptidase activity;regulation of biological process;regulation of catalytic activity;regulation of cell adhesion;regulation of cellular process;regulation of endopeptidase activity;r…	endopeptidase inhibitor activity;endopeptidase regulator activity;enzyme inhibitor activity;enzyme regulator activity;peptidase inhibitor activity;peptidase regulator activity;serine-type endopeptidase inhibitor activity	extracellular membrane-bounded organelle;extracellular organelle;extracellular region part;extracellular space;extracellular vesicular exosome;membrane-bounded organelle;membrane-bounded vesicle;organelle;vesicle		1.69674	1.56852	-1.56852	-1.43459	O35684
Q8VE95	Q8VE95	Q8VE95	CH082_MOUSE			UPF0598 protein C8orf82 homolog	1.16876	0.922785	0.789541	6125.43	5260.86	5858.83	5751.41	6751.86	8493.8	5858.05	6570.95	5922.16	6028.14	5168.22	4757.15	5261.36	5311.19	12.5806	12.3611	12.5164	12.4897	12.7211	13.0522	12.5162	12.6819	12.5319	12.5575	12.3355	12.2159	12.3612	12.3748	+	3TBI_Ipsi_3TBI_Exo_Ipsi	Cluster -504					1.69498	0	0.885754	-0.885754	Q8VE95
O35459	O35459;F7B227	O35459	ECH1_MOUSE	Ech1	Ech1	Delta(3,5)-Delta(2,4)-dienoyl-CoA isomerase, mitochondrial	1.17306	0.955629	0.814645	49669.4	50294.3	47304.1	40867	52320.9	68256	51648.1	54817	48825.3	42137.8	47879.4	43512.9	46517.9	44685.8	15.6001	15.6181	15.5297	15.3186	15.6751	16.0587	15.6564	15.7423	15.5753	15.3628	15.5471	15.4092	15.5055	15.4475	+	3TBI_Ipsi_3TBI_Exo_Ipsi	Cluster -504	carboxylic acid catabolic process;carboxylic acid metabolic process;catabolic process;cellular catabolic process;cellular ketone metabolic process;cellular lipid catabolic process;cellular lipid metabolic process;cellular metabolic process;cellular process;fatty acid beta-oxidation;fatty acid catabolic process;fatty acid metabolic process;fatty acid oxidation;lipid catabolic process;lipid metabol…	binding;catalytic activity;isomerase activity;protein binding;receptor binding	cell part;cytoplasmic part;extracellular membrane-bounded organelle;extracellular organelle;extracellular region part;extracellular vesicular exosome;intracellular membrane-bounded organelle;intracellular organelle;intracellular part;membrane;membrane-bounded organelle;membrane-bounded vesicle;microbody;mitochondrion;organelle;peroxisome;vesicle	Peroxisome	1.69309	0	1.69087	-1.69087	O35459
P16110	P16110;Q8C253	P16110	LEG3_MOUSE	Lgals3	Lgals3	Galectin-3	3.34158	2.48406	0.74338	7797.85	34514.3	11218	19804.2	23948.3	33364.2	92844.9	96921.5	59236.9	45441.8	77231.8	26781.2	29529.3	48724.8	12.9289	15.0749	13.4535	14.2735	14.5476	15.026	16.5025	16.5645	15.8542	15.4717	16.2369	14.7089	14.8499	15.5724	+	3TBI_Ipsi_3Sham_Ipsi	Cluster -511	anatomical structure development;biological regulation;cell chemotaxis;cell differentiation;cell migration;cell motility;cellular component movement;cellular component organization;cellular component organization at cellular level;cellular component organization or biogenesis;cellular component organization or biogenesis at cellular level;cellular developmental process;cellular macromolecule meta…	binding;carbohydrate binding;chemoattractant activity;extracellular matrix binding;IgE binding;immunoglobulin binding;laminin binding;protein binding;protein complex binding	cell part;cell surface;cytoplasm;cytoplasmic part;external side of plasma membrane;extracellular matrix;extracellular membrane-bounded organelle;extracellular organelle;extracellular region part;extracellular space;extracellular vesicular exosome;immunological synapse;intracellular membrane-bounded organelle;intracellular organelle;intracellular organelle part;intracellular part;macromolecular co…		1.69257	-1.68619	1.68619	0	P16110
Q8K209	Q8K209;A0A1D5RLN4;A0A1D5RLE2	Q8K209	AGRG1_MOUSE	Adgrg1	Adgrg1	Adhesion G-protein coupled receptor G1	0.847322	0.74781	0.882556	6995.51	9155.85	8478.35	7430.35	6443.03	8831.8	6673.67	6066.9	5941.1	6351.28	6757.75	5494.72	5829.44	5535.34	12.7722	13.1605	13.0496	12.8592	12.6535	13.1085	12.7043	12.5667	12.5365	12.6328	12.7223	12.4238	12.5091	12.4345	+	3Sham_Ipsi_3TBI_Exo_Ipsi	Cluster -508	anatomical structure development;anatomical structure formation involved in morphogenesis;angiogenesis;biological adhesion;biological regulation;brain development;cell adhesion;cell migration;cell motility;cellular component movement;cellular process;cellular response to stimulus;cerebral cortex cell migration;cerebral cortex radial glia guided migration;cerebral cortex radially oriented cell mig…	binding;collagen binding;extracellular matrix binding;G-protein coupled receptor activity;molecular transducer activity;protein binding;receptor activity;signal transducer activity;signaling receptor activity;transmembrane signaling receptor activity	cell part;extracellular membrane-bounded organelle;extracellular organelle;extracellular region part;extracellular vesicular exosome;integral to membrane;intrinsic to membrane;membrane;membrane part;membrane-bounded organelle;membrane-bounded vesicle;organelle;plasma membrane;vesicle		1.69221	1.79558	0	-1.79558	Q8K209
Q9D0F9	Q9D0F9;A2CEK3	Q9D0F9	PGM1_MOUSE	Pgm1	Pgm1	Phosphoglucomutase-1	1.19771	1.25078	1.04431	14684.3	21482.8	18814.3	19511.7	20710.7	20451.9	23118.8	22697.8	24547.1	22047	25045.6	25463.8	22177	21734.7	13.842	14.3909	14.1995	14.2521	14.3381	14.3199	14.4968	14.4703	14.5833	14.4283	14.6123	14.6362	14.4368	14.4077	+	3TBI_Exo_Ipsi_3Sham_Ipsi	Cluster -511	alcohol catabolic process;alcohol metabolic process;biosynthetic process;carbohydrate biosynthetic process;carbohydrate catabolic process;carbohydrate metabolic process;catabolic process;cellular biosynthetic process;cellular carbohydrate biosynthetic process;cellular carbohydrate catabolic process;cellular carbohydrate metabolic process;cellular glucan metabolic process;cellular macromolecule bi…	binding;catalytic activity;cation binding;intramolecular transferase activity;intramolecular transferase activity, phosphotransferases;ion binding;isomerase activity;magnesium ion binding;metal ion binding;phosphoglucomutase activity	actin cytoskeleton;cell part;cytoplasmic part;cytoskeleton;cytosol;extracellular membrane-bounded organelle;extracellular organelle;extracellular region part;extracellular vesicular exosome;intracellular non-membrane-bounded organelle;intracellular organelle;intracellular part;membrane-bounded organelle;membrane-bounded vesicle;non-membrane-bounded organelle;organelle;vesicle	Amino sugar and nucleotide sugar metabolism;Galactose metabolism;Glycolysis / Gluconeogenesis;Pentose phosphate pathway;Purine metabolism;Starch and sucrose metabolism;Streptomycin biosynthesis	1.69159	-1.68556	0	1.68556	Q9D0F9
Q8VCT3	Q8VCT3;E9PYF1	Q8VCT3	AMPB_MOUSE	Rnpep	Rnpep	Aminopeptidase B	1.11196	1.36846	1.23067	38088.4	37725.4	50413	50780.9	48320.2	36850.8	49450	56335.5	55076.4	63465.9	62320.1	60953.4	50679.6	65366.8	15.2171	15.2032	15.6215	15.632	15.5603	15.1694	15.5937	15.7818	15.7491	15.9537	15.9274	15.8954	15.6291	15.9963	+	3TBI_Exo_Ipsi_3Sham_Ipsi	Cluster -513	alkene biosynthetic process;biosynthetic process;carboxylic acid biosynthetic process;carboxylic acid metabolic process;cellular alkene metabolic process;cellular biosynthetic process;cellular ketone metabolic process;cellular lipid metabolic process;cellular metabolic process;cellular process;fatty acid biosynthetic process;fatty acid metabolic process;icosanoid biosynthetic process;icosanoid me…	aminopeptidase activity;binding;catalytic activity;cation binding;exopeptidase activity;hydrolase activity;ion binding;metal ion binding;metallopeptidase activity;peptidase activity;peptidase activity, acting on L-amino acid peptides;transition metal ion binding;zinc ion binding	cell part;extracellular membrane-bounded organelle;extracellular organelle;extracellular region;extracellular region part;extracellular space;extracellular vesicular exosome;membrane;membrane-bounded organelle;membrane-bounded vesicle;organelle;plasma membrane;vesicle		1.68662	-1.70469	0	1.70469	Q8VCT3
P23780	P23780	P23780	BGAL_MOUSE	Glb1	Glb1	Beta-galactosidase	1.37584	1.24356	0.903852	46795.6	45481.4	44804.6	47220.4	48794.1	69243.3	61650.8	73798.5	63476.9	54548.1	72626.7	50064.9	48192.1	61056.4	15.5141	15.473	15.4514	15.5271	15.5744	16.0794	15.9118	16.1713	15.9539	15.7352	16.1482	15.6115	15.5565	15.8979	+	3TBI_Ipsi_3Sham_Ipsi	Cluster -511	alcohol catabolic process;alcohol metabolic process;carbohydrate catabolic process;carbohydrate metabolic process;catabolic process;cellular carbohydrate catabolic process;cellular carbohydrate metabolic process;cellular metabolic process;cellular process;galactose catabolic process;galactose metabolic process;hexose catabolic process;hexose metabolic process;metabolic process;monosaccharide cata…	beta-galactosidase activity;binding;carbohydrate binding;catalytic activity;galactosidase activity;galactoside binding;hydrolase activity;hydrolase activity, acting on glycosyl bonds;hydrolase activity, hydrolyzing O-glycosyl compounds;monosaccharide binding;sugar binding	cell part;cytoplasm;cytoplasmic part;extracellular membrane-bounded organelle;extracellular organelle;extracellular region part;extracellular vesicular exosome;Golgi apparatus;intracellular membrane-bounded organelle;intracellular organelle;intracellular part;lysosome;lytic vacuole;membrane-bounded organelle;membrane-bounded vesicle;organelle;vacuole;vesicle	Galactose metabolism;Glycosaminoglycan degradation;Glycosphingolipid biosynthesis - ganglio series;Lysosome;Other glycan degradation;Sphingolipid metabolism	1.6856	-1.76858	1.76858	0	P23780
P54310;P54310-2	P54310;P54310-2;E9Q4M2	P54310	LIPS_MOUSE	Lipe	Lipe	Hormone-sensitive lipase	0.789813	0.895159	1.13338	7869.65	7184.36	8312.23	9377.64	6812.26	5130.57	6135.71	6665.13	7583.24	7461.87	7513.78	7221.17	7494.54	6947.38	12.9421	12.8106	13.021	13.195	12.7339	12.3249	12.583	12.7024	12.8886	12.8653	12.8753	12.818	12.8716	12.7623	+	3Sham_Ipsi_3TBI_Ipsi	Cluster -505	acylglycerol catabolic process;acylglycerol metabolic process;alcohol metabolic process;biosynthetic process;carboxylic acid catabolic process;carboxylic acid metabolic process;catabolic process;cellular biosynthetic process;cellular catabolic process;cellular ketone metabolic process;cellular lipid catabolic process;cellular lipid metabolic process;cellular macromolecule metabolic process;cellul…	binding;carboxylic ester hydrolase activity;catalytic activity;enzyme binding;hormone-sensitive lipase activity;hydrolase activity;hydrolase activity, acting on ester bonds;kinase binding;lipase activity;nucleic acid binding;protein binding;protein kinase binding;RNA binding;rRNA binding;rRNA primary transcript binding;triglyceride lipase activity	caveola;cell part;cytoplasm;cytoplasmic part;cytosol;intracellular membrane-bounded organelle;intracellular organelle;intracellular part;lipid particle;membrane part;membrane raft;membrane-bounded organelle;mitochondrion;nucleus;organelle;plasma membrane part	Insulin signaling pathway	1.6849	1.7685	-1.7685	0	P54310;P54310-2
Q9Z1N5	Q9Z1N5	Q9Z1N5	DX39B_MOUSE	Ddx39b	Ddx39b	Spliceosome RNA helicase Ddx39b	0.800236	0.889894	1.11204	352377	384421	391629	361492	298796	332001	306457	316305	236800	294305	310226	379431	334640	338736	18.4268	18.5523	18.5791	18.4636	18.1888	18.3408	18.2253	18.271	17.8533	18.167	18.243	18.5335	18.3523	18.3698	+	3Sham_Ipsi_3TBI_Ipsi	Cluster -505	biological regulation;cellular component assembly;cellular component assembly at cellular level;cellular component organization;cellular component organization at cellular level;cellular component organization or biogenesis;cellular component organization or biogenesis at cellular level;cellular macromolecular complex assembly;cellular macromolecular complex subunit organization;cellular macromol…	adenyl nucleotide binding;adenyl ribonucleotide binding;ATP binding;ATPase activity;ATPase activity, coupled;ATP-dependent helicase activity;ATP-dependent protein binding;ATP-dependent RNA helicase activity;binding;catalytic activity;helicase activity;hydrolase activity;hydrolase activity, acting on acid anhydrides;hydrolase activity, acting on acid anhydrides, in phosphorus-containing anhydrides…	cell part;cytoplasm;intracellular membrane-bounded organelle;intracellular non-membrane-bounded organelle;intracellular organelle;intracellular organelle part;intracellular part;macromolecular complex;membrane-bounded organelle;non-membrane-bounded organelle;nuclear body;nuclear part;nuclear speck;nucleolus;nucleoplasm;nucleoplasm part;nucleus;organelle;organelle part;protein complex;ribonucleopr…	mRNA surveillance pathway;RNA transport;Spliceosome	1.68446	1.78812	-1.78812	0	Q9Z1N5
Q9CZH7	Q9CZH7	Q9CZH7	MXRA7_MOUSE	Mxra7	Mxra7	Matrix-remodeling-associated protein 7	0.595018	0.558708	0.938976	3899.23	4289.37	2847.12	4472.8	2358.36	2931.07	2388.77	1465.23	2391.38	2444.29	3062.43	1224.62	1608.82	2490.75	11.929	12.0666	11.4753	12.127	11.2036	11.5172	11.2221	10.5169	11.2236	11.2552	11.5805	10.2581	10.6518	11.2824	+	3Sham_Ipsi_3TBI_Exo_Ipsi	Cluster -508			cell part;integral to membrane;intrinsic to membrane;membrane part		1.68066	1.63941	0	-1.63941	Q9CZH7
D3YYR5;D3Z5U5;Q9Z256;Q9Z257	D3Z5U5;Q9Z257;Q9Z256;D3YYR5	D3Z5U5	D3YYR5_MOUSE;D3Z5U5_MOUSE;Q9Z256_MOUSE;Q9Z257_MOUSE	P2rx4	P2rx4	ATP receptor	1.52257	1.51133	0.992622	19850.7	10524.3	16603	16096.1	20117.7	18181.9	27243.4	33630.3	20869.8	25946.9	25518.6	20294.3	24548.6	22849	14.2769	13.3614	14.0192	13.9744	14.2962	14.1502	14.7336	15.0375	14.3491	14.6633	14.6393	14.3088	14.5834	14.4798	+	3TBI_Ipsi_3Sham_Ipsi;3TBI_Exo_Ipsi_3Sham_Ipsi;3TBI_Exo_Ipsi_3Sham_Ipsi;3TBI_Ipsi_3Sham_Ipsi	Cluster -511	biological regulation;biosynthetic process;calcium ion transport;cation transport;cell surface receptor linked signaling pathway;cellular biosynthetic process;cellular chemical homeostasis;cellular homeostasis;cellular ion homeostasis;cellular metabolic process;cellular nitrogen compound biosynthetic process;cellular nitrogen compound metabolic process;cellular process;cellular response to ATP;ce…	adenyl nucleotide binding;adenyl ribonucleotide binding;ATP binding;ATP-gated ion channel activity;binding;cadherin binding;cation channel activity;cation transmembrane transporter activity;cell adhesion molecule binding;channel activity;excitatory extracellular ligand-gated ion channel activity;extracellular ATP-gated cation channel activity;extracellular ligand-gated ion channel activity;gated …	apical part of cell;cell junction;cell part;cytoplasmic part;extracellular membrane-bounded organelle;extracellular organelle;extracellular region part;extracellular vesicular exosome;integral to membrane;integral to nuclear inner membrane;integral to organelle membrane;integral to plasma membrane;intracellular organelle part;intracellular part;intrinsic to membrane;intrinsic to nuclear inner mem…		1.67923	-2.13701	2.09844	1.91847	D3YYR5;D3Z5U5;Q9Z256;Q9Z257
Q8VIB3	Q8VIB3	Q8VIB3	SIA10_MOUSE	St3gal6	St3gal6	Type 2 lactosamine alpha-2,3-sialyltransferase	0.86619	0.862746	0.996024	28406.3	27636.8	28549.2	25897.9	28252.8	23970	24377.8	21752.8	21278.5	22952.4	24268.2	24920.8	23810.9	23204	14.7939	14.7543	14.8012	14.6605	14.7861	14.5489	14.5733	14.4089	14.3771	14.4864	14.5668	14.6051	14.5393	14.5021	+	3Sham_Ipsi_3TBI_Ipsi;3Sham_Ipsi_3TBI_Exo_Ipsi	Cluster -508	carbohydrate metabolic process;cellular carbohydrate metabolic process;cellular lipid metabolic process;cellular macromolecule metabolic process;cellular metabolic process;cellular process;cellular protein metabolic process;cellular response to chemical stimulus;cellular response to cytokine stimulus;cellular response to interleukin-6;cellular response to organic substance;cellular response to st…	catalytic activity;sialyltransferase activity;transferase activity;transferase activity, transferring glycosyl groups	cell part;cytoplasmic part;extracellular membrane-bounded organelle;extracellular organelle;extracellular region part;extracellular vesicular exosome;Golgi apparatus part;integral to Golgi membrane;integral to membrane;integral to organelle membrane;intracellular organelle part;intracellular part;intrinsic to Golgi membrane;intrinsic to membrane;intrinsic to organelle membrane;membrane part;membr…	Glycosphingolipid biosynthesis - lacto and neolacto series	1.67863	1.4939	-1.4939	-1.483	Q8VIB3
Q8VEE4	Q8VEE4;Q5SWN2	Q8VEE4	RFA1_MOUSE	Rpa1	Rpa1	Replication protein A 70 kDa DNA-binding subunit	0.771406	0.904666	1.17275	9779.46	10818.6	10827	11414.1	9357.88	6939.81	8619.58	8900.53	7490.18	8079.98	8671.9	10355.5	9720.43	11616.1	13.2555	13.4012	13.4023	13.4785	13.192	12.7607	13.0734	13.1197	12.8708	12.9801	13.0821	13.3381	13.2468	13.5038	+	3Sham_Ipsi_3TBI_Ipsi	Cluster -505	anatomical structure development;anatomical structure homeostasis;base-excision repair;biological regulation;biosynthetic process;cell cycle phase;cell cycle process;cellular biosynthetic process;cellular component organization;cellular component organization at cellular level;cellular component organization or biogenesis;cellular component organization or biogenesis at cellular level;cellular ma…	binding;cation binding;chromatin binding;damaged DNA binding;DNA binding;ion binding;metal ion binding;nucleic acid binding;single-stranded DNA binding;structure-specific DNA binding	cell part;chromosomal part;chromosome;condensed chromosome;condensed nuclear chromosome;DNA replication factor A complex;germ cell nucleus;intracellular membrane-bounded organelle;intracellular non-membrane-bounded organelle;intracellular organelle;intracellular organelle part;intracellular part;lateral element;macromolecular complex;male germ cell nucleus;membrane-bounded organelle;non-membrane-…	DNA replication;Homologous recombination;Mismatch repair;Nucleotide excision repair	1.67597	1.74106	-1.74106	0	Q8VEE4
F7BJB9	F7BJB9;A0A0J9YU83	F7BJB9	MORC3_MOUSE	Morc3	Morc3	MORC family CW-type zinc finger protein 3	0.861673	0.893979	1.03749	35079.1	32183.4	33185.1	35307.7	33697.3	27347.7	27593.2	30207.1	27375.5	29457.2	32199.4	29813.5	28146.5	32086.3	15.0983	14.974	15.0182	15.1077	15.0403	14.7391	14.752	14.8826	14.7406	14.8463	14.9747	14.8637	14.7807	14.9697	+	3Sham_Ipsi_3TBI_Ipsi	Cluster -505	aging;biological regulation;cell aging;cellular macromolecule metabolic process;cellular metabolic process;cellular process;cellular protein metabolic process;developmental process;macromolecule metabolic process;macromolecule modification;maintenance of location;maintenance of location in cell;maintenance of protein localization to organelle;maintenance of protein location;maintenance of protein…	binding;cation binding;ion binding;metal ion binding;transition metal ion binding;zinc ion binding	cell part;cytoskeleton;intermediate filament cytoskeleton;intracellular membrane-bounded organelle;intracellular non-membrane-bounded organelle;intracellular organelle;intracellular organelle part;intracellular part;membrane-bounded organelle;non-membrane-bounded organelle;nuclear body;nuclear part;nucleoplasm;nucleoplasm part;nucleus;organelle;organelle part;PML body		1.67552	1.71929	-1.71929	0	F7BJB9
P47809	P47809;M0QW52	P47809	MP2K4_MOUSE	Map2k4	Map2k4	Dual specificity mitogen-activated protein kinase kinase 4	1.04203	1.14838	1.10206	7154.7	8885.45	7884.89	7085.23	8538.05	8001.47	7574.76	7893.05	8384.76	9075.5	8903.43	8356.6	9017.05	9161.79	12.8047	13.1172	12.9449	12.7906	13.0597	12.966	12.887	12.9464	13.0336	13.1478	13.1201	13.0287	13.1384	13.1614	+	3TBI_Exo_Ipsi_3Sham_Ipsi	Cluster -513	activation of JUN kinase activity;activation of MAPK activity;apoptosis;biological regulation;cell death;cell growth;cell growth involved in cardiac muscle cell development;cellular macromolecule metabolic process;cellular metabolic process;cellular process;cellular protein metabolic process;cellular response to abiotic stimulus;cellular response to external stimulus;cellular response to mechanic…	adenyl nucleotide binding;adenyl ribonucleotide binding;ATP binding;binding;catalytic activity;JUN kinase kinase activity;kinase activity;MAP kinase kinase activity;nucleotide binding;phosphotransferase activity, alcohol group as acceptor;protein kinase activity;protein serine/threonine kinase activity;protein serine/threonine/tyrosine kinase activity;protein tyrosine kinase activity;purine nucle…	axon;cell part;cell projection;cell projection cytoplasm;cell projection part;cytoplasmic part;cytosol;dendrite cytoplasm;intracellular membrane-bounded organelle;intracellular organelle;intracellular part;membrane-bounded organelle;neuron projection;nucleus;organelle;perikaryon	Chagas disease (American trypanosomiasis);Epithelial cell signaling in Helicobacter pylori infection;ErbB signaling pathway;Fc epsilon RI signaling pathway;GnRH signaling pathway;MAPK signaling pathway;Toll-like receptor signaling pathway	1.67348	-1.67887	0	1.67887	P47809
Q8BFT2	Q8BFT2;A0A2I3BQW1	Q8BFT2	HAUS4_MOUSE	Haus4	Haus4	HAUS augmin-like complex subunit 4	0.712719	0.821187	1.15219	4088.62	4183.68	3474.58	3670.82	2998.78	3361.39	2589.97	2411.02	2374.45	2872.28	2747.78	2551.01	3963.19	3691.77	11.9974	12.0306	11.7626	11.8419	11.5502	11.7148	11.3387	11.2354	11.2134	11.488	11.4241	11.3169	11.9524	11.8501	+	3Sham_Ipsi_3TBI_Ipsi	Cluster -505	cell cycle phase;cell cycle process;cell division;cellular component assembly;cellular component assembly at cellular level;cellular component organization;cellular component organization at cellular level;cellular component organization or biogenesis;cellular component organization or biogenesis at cellular level;cellular process;centrosome organization;cytoskeleton organization;microtubule cyto…		cell part;centrosome;cytoplasm;cytoplasmic part;cytoskeletal part;HAUS complex;intracellular non-membrane-bounded organelle;intracellular organelle;intracellular organelle part;intracellular part;macromolecular complex;microtubule;microtubule associated complex;microtubule organizing center;non-membrane-bounded organelle;organelle;organelle part;protein complex;spindle		1.67045	1.77084	-1.77084	0	Q8BFT2
P16045	P16045	P16045	LEG1_MOUSE	Lgals1	Lgals1	Galectin-1	3.25623	2.27161	0.69762	6251.51	11437.1	7042.18	6589.23	12747.3	11244.7	30443.6	49136	23910	13173.8	32679.5	11576.5	11010.8	20493.1	12.61	13.4814	12.7818	12.6859	13.6379	13.457	14.8939	15.5845	14.5453	13.6854	14.9961	13.4989	13.4266	14.3229	+	3TBI_Ipsi_3Sham_Ipsi	Cluster -511	apoptosis;B cell activation;B cell activation involved in immune response;B cell differentiation;biological adhesion;biological regulation;carbohydrate homeostasis;cell activation;cell activation involved in immune response;cell adhesion;cell death;cell differentiation;cell-cell adhesion;cellular chemical homeostasis;cellular developmental process;cellular glucose homeostasis;cellular homeostasis…	binding;carbohydrate binding;disaccharide binding;galactose binding;galactoside binding;lactose binding;molecular transducer activity;monosaccharide binding;signal transducer activity;sugar binding	cell part;cell surface;cytoplasm;extracellular matrix;extracellular membrane-bounded organelle;extracellular organelle;extracellular region part;extracellular space;extracellular vesicular exosome;intracellular;intracellular membrane-bounded organelle;intracellular organelle;intracellular part;membrane-bounded organelle;membrane-bounded vesicle;nucleus;organelle;proteinaceous extracellular matrix…		1.66206	-1.72255	1.72255	0	P16045
Q9DAS9	Q9DAS9;A0A0N4SVT3;A0A0N4SW28	Q9DAS9	GBG12_MOUSE	Gng12	Gng12	Guanine nucleotide-binding protein G(I)/G(S)/G(O) subunit gamma-12	1.33869	1.189	0.88818	151294	102627	134626	116484	160732	156345	167736	180649	179637	188099	157013	127159	131759	146570	17.207	16.6471	17.0386	16.8298	17.2943	17.2544	17.3558	17.4628	17.4547	17.5211	17.2605	16.9563	17.0075	17.1612	+	3TBI_Ipsi_3Sham_Ipsi	Cluster -511	anatomical structure development;biological regulation;cell surface receptor linked signaling pathway;cellular process;cellular response to stimulus;cerebral cortex development;developmental process;G-protein coupled receptor protein signaling pathway;regulation of biological process;regulation of cellular process;response to biotic stimulus;response to chemical stimulus;response to lipopolysacch…	anion binding;binding;ion binding;molecular transducer activity;PDZ domain binding;phosphate ion binding;protein binding;protein domain specific binding;signal transducer activity	actin filament;cell part;cytoskeletal part;extracellular membrane-bounded organelle;extracellular organelle;extracellular region part;extracellular vesicular exosome;extrinsic to internal side of plasma membrane;extrinsic to membrane;extrinsic to plasma membrane;heterotrimeric G-protein complex;intracellular organelle part;intracellular part;macromolecular complex;membrane part;membrane-bounded o…	Chemokine signaling pathway;MAPK signaling pathway;Regulation of actin cytoskeleton	1.66123	-1.76505	1.76505	0	Q9DAS9
Q9QZH3	Q9QZH3	Q9QZH3	PPIE_MOUSE	Ppie	Ppie	Peptidyl-prolyl cis-trans isomerase E	0.775079	0.81725	1.05441	24319.2	21236.2	28051	28215.2	19544	17523.9	18414.1	19672.3	23495.4	19693.8	20640.7	17714.5	23315.5	22652.6	14.5698	14.3742	14.7758	14.7842	14.2544	14.097	14.1685	14.2639	14.5201	14.2655	14.3332	14.1126	14.509	14.4674	+	3Sham_Ipsi_3TBI_Ipsi	Cluster -508	biological regulation;cellular macromolecule metabolic process;cellular metabolic process;cellular nitrogen compound metabolic process;cellular process;cellular protein metabolic process;macromolecule metabolic process;macromolecule modification;metabolic process;mRNA metabolic process;mRNA processing;nitrogen compound metabolic process;nucleic acid metabolic process;nucleobase-containing compoun…	binding;catalytic activity;cis-trans isomerase activity;isomerase activity;nucleotide binding;peptidyl-prolyl cis-trans isomerase activity	catalytic step 2 spliceosome;cell part;intracellular membrane-bounded organelle;intracellular organelle;intracellular organelle part;intracellular part;macromolecular complex;membrane-bounded organelle;nuclear part;nucleus;organelle;organelle part;ribonucleoprotein complex;spliceosomal complex	Spliceosome	1.66039	1.67197	-1.67197	0	Q9QZH3
A3KMP2	A3KMP2;A3KMP2-2	A3KMP2	TTC38_MOUSE	Ttc38	Ttc38	Tetratricopeptide repeat protein 38	1.0612	1.30337	1.2282	17494.6	20244	25638	24262.5	21764.6	18541.3	24707.4	25390.7	25849.4	26094.1	26859.5	29067.8	29264.1	31497.3	14.0946	14.3052	14.646	14.5664	14.4097	14.1785	14.5927	14.632	14.6578	14.6714	14.7131	14.8271	14.8368	14.9429	+	3TBI_Exo_Ipsi_3Sham_Ipsi	Cluster -513			extracellular membrane-bounded organelle;extracellular organelle;extracellular region part;extracellular vesicular exosome;membrane-bounded organelle;membrane-bounded vesicle;organelle;vesicle		1.65838	-1.59251	0	1.59251	A3KMP2
Q9ES28-8	Q9ES28;Q9ES28-2;Q9ES28-3;Q9ES28-4;Q9ES28-5;Q9ES28-6;Q9ES28-7;Q9ES28-8;D3Z0V2;A0A0R4J0X8	Q9ES28	ARHG7_MOUSE	Arhgef7	Arhgef7	Isoform H of Rho guanine nucleotide exchange factor 7	1.15443	1.09875	0.951764	40344	35209.3	35347.6	36439.9	41424.4	42424.6	39889.2	43194.6	45686.2	42368.4	45113.1	37830.6	37576.9	39474.2	15.3001	15.1037	15.1093	15.1532	15.3382	15.3726	15.2837	15.3986	15.4795	15.3707	15.4613	15.2073	15.1976	15.2686	+	3TBI_Ipsi_3Sham_Ipsi	Cluster -511	anatomical structure development;biological regulation;cell differentiation;cell junction assembly;cell junction organization;cell projection assembly;cell projection organization;cell-substrate junction assembly;cellular component assembly;cellular component assembly at cellular level;cellular component organization;cellular component organization at cellular level;cellular component organizatio…	binding;enzyme binding;enzyme regulator activity;GTPase regulator activity;guanyl-nucleotide exchange factor activity;kinase binding;nucleoside-triphosphatase regulator activity;protein binding;protein kinase binding;Ras guanyl-nucleotide exchange factor activity;Rho guanyl-nucleotide exchange factor activity;small GTPase regulator activity	adherens junction;anchoring junction;cell body;cell cortex;cell junction;cell part;cell projection;cell-substrate adherens junction;cell-substrate junction;cytoplasmic part;cytosol;focal adhesion;intracellular membrane-bounded organelle;intracellular organelle;intracellular part;lamellipodium;macromolecular complex;membrane;membrane-bounded organelle;neuron projection;neuronal cell body;organelle…	Regulation of actin cytoskeleton	1.65287	-1.74249	1.74249	0	Q9ES28-8
Q6PAM1	Q6PAM1;Q6PAM1-2;A2ADZ4;A2ADZ2;A2ADZ3	Q6PAM1	TXLNA_MOUSE	Txlna	Txlna	Alpha-taxilin	0.910083	0.865544	0.951061	14660.4	14006.3	14857.2	15062.6	14012.6	14291.8	14049.4	12028.3	12266.1	13088.1	13776.4	12450	11514	12558	13.8396	13.7738	13.8589	13.8787	13.7744	13.8029	13.7782	13.5541	13.5824	13.676	13.7499	13.6039	13.4911	13.6163	+	3Sham_Ipsi_3TBI_Exo_Ipsi	Cluster -508	B cell activation;cell activation;cellular process;establishment of localization;establishment of localization in cell;exocytosis;immune system process;leukocyte activation;lymphocyte activation;secretion;secretion by cell;transport;vesicle-mediated transport		cell part;cytoplasm;intracellular part;membrane		1.65255	1.73674	0	-1.73674	Q6PAM1
Q9R257	Q9R257;A0A140T8J4	Q9R257	HEBP1_MOUSE	Hebp1	Hebp1	Heme-binding protein 1	1.27855	1.29951	1.01639	84852	75790.2	73602.9	99033.4	98370.2	87214.4	96659.5	137984	112414	111989	111754	104803	101711	111117	16.3727	16.2097	16.1675	16.5956	16.5859	16.4123	16.5606	17.0741	16.7785	16.773	16.77	16.6773	16.6341	16.7617	+	3TBI_Ipsi_3Sham_Ipsi;3TBI_Exo_Ipsi_3Sham_Ipsi	Cluster -511	cellular metabolic process;cellular process;cofactor metabolic process;heme metabolic process;heterocycle metabolic process;metabolic process;nitrogen compound metabolic process;pigment metabolic process;porphyrin-containing compound metabolic process;tetrapyrrole metabolic process	binding;cation binding;heme binding;ion binding;iron ion binding;metal ion binding;tetrapyrrole binding;transition metal ion binding	cell part;cytoplasm;cytoplasmic part;cytosol;extracellular membrane-bounded organelle;extracellular organelle;extracellular region part;extracellular vesicular exosome;intracellular membrane-bounded organelle;intracellular organelle;intracellular part;membrane-bounded organelle;membrane-bounded vesicle;mitochondrion;organelle;vesicle		1.65151	-1.57304	1.33135	1.57304	Q9R257
P18155	P18155;A0A0N4SVS2;A0A0N4SVW2	P18155	MTDC_MOUSE	Mthfd2	Mthfd2	Bifunctional methylenetetrahydrofolate dehydrogenase/cyclohydrolase, mitochondrial	1.44149	1.22786	0.851799	10684.8	11128.1	12005.3	11397.2	13916.5	13940.2	17019.2	16897.3	19698.7	19149.9	13576.8	10417.6	13194	13059.4	13.3833	13.4419	13.5514	13.4764	13.7645	13.767	14.0549	14.0445	14.2658	14.225	13.7289	13.3467	13.6876	13.6728	+	3TBI_Ipsi_3Sham_Ipsi	Cluster -511	aromatic compound biosynthetic process;biosynthetic process;cellular aromatic compound metabolic process;cellular biosynthetic process;cellular metabolic process;cellular nitrogen compound biosynthetic process;cellular nitrogen compound metabolic process;cellular process;coenzyme biosynthetic process;coenzyme metabolic process;cofactor biosynthetic process;cofactor metabolic process;folic acid-co…	anion binding;binding;catalytic activity;cation binding;cyclohydrolase activity;hydrolase activity;hydrolase activity, acting on carbon-nitrogen (but not peptide) bonds;hydrolase activity, acting on carbon-nitrogen (but not peptide) bonds, in cyclic amidines;ion binding;magnesium ion binding;metal ion binding;methenyltetrahydrofolate cyclohydrolase activity;methylenetetrahydrofolate dehydrogenase…	cell part;cytoplasmic part;extracellular region part;extracellular space;intracellular membrane-bounded organelle;intracellular organelle;intracellular part;membrane-bounded organelle;mitochondrion;organelle	One carbon pool by folate	1.65129	-1.75353	1.75353	0	P18155
Q3TSG4	Q3TSG4	Q3TSG4	ALKB5_MOUSE	Alkbh5	Alkbh5	RNA demethylase ALKBH5	0.724781	0.87633	1.2091	5790.51	6691.79	5896.55	6015.85	3876.22	3112.41	5083.71	5078.27	4950.4	4459.74	5420.23	6267.58	5476.45	5098.26	12.4995	12.7082	12.5257	12.5546	11.9204	11.6038	12.3117	12.3101	12.2733	12.1227	12.4041	12.6137	12.419	12.3158	+	3Sham_Ipsi_3TBI_Ipsi	Cluster -505	cell differentiation;cellular developmental process;cellular macromolecule metabolic process;cellular metabolic process;cellular nitrogen compound metabolic process;cellular process;demethylation;developmental process;establishment of localization;establishment of localization in cell;establishment of RNA localization;gamete generation;intracellular transport;macromolecule metabolic process;macro…	binding;catalytic activity;cation binding;demethylase activity;ion binding;metal ion binding;oxidative RNA demethylase activity;oxidoreductase activity;oxidoreductase activity, acting on paired donors, with incorporation or reduction of molecular oxygen;oxidoreductase activity, acting on paired donors, with incorporation or reduction of molecular oxygen, 2-oxoglutarate as one donor, and incorpora…	cell part;intracellular membrane-bounded organelle;intracellular organelle;intracellular organelle part;intracellular part;membrane-bounded organelle;nuclear body;nuclear part;nuclear speck;nucleoplasm part;nucleus;organelle;organelle part		1.65097	1.7149	-1.7149	0	Q3TSG4
Q8BGZ2;Q8BGZ2-2	Q8BGZ2;Q8BGZ2-2;A0A140LIJ1	Q8BGZ2	F168A_MOUSE	Fam168a	Fam168a	Protein FAM168A	0.797911	0.689313	0.863897	5867.9	9302.66	8314.79	7121.44	5697.01	6288.13	5577.28	6719.98	6244.46	5304.4	4570.37	6212.14	6362.08	3923.07	12.5186	13.1834	13.0215	12.798	12.476	12.6184	12.4453	12.7142	12.6084	12.373	12.1581	12.6009	12.6353	11.9378	+	3Sham_Ipsi_3TBI_Exo_Ipsi	Cluster -508					1.65038	1.75428	0	-1.75428	Q8BGZ2;Q8BGZ2-2
P19536	P19536;Q9D881	P19536	COX5B_MOUSE	Cox5b	Cox5b	Cytochrome c oxidase subunit 5B, mitochondrial	1.21911	1.0825	0.887941	457609	451998	434016	398418	513605	467832	515738	616476	541034	470635	484773	488087	513786	399922	18.8038	18.786	18.7274	18.6039	18.9703	18.8356	18.9763	19.2337	19.0454	18.8442	18.8869	18.8968	18.9708	18.6094	+	3TBI_Ipsi_3Sham_Ipsi	Cluster -511		binding;catalytic activity;cation binding;cation transmembrane transporter activity;cytochrome-c oxidase activity;heme-copper terminal oxidase activity;hydrogen ion transmembrane transporter activity;inorganic cation transmembrane transporter activity;ion binding;ion transmembrane transporter activity;metal ion binding;monovalent inorganic cation transmembrane transporter activity;oxidoreductase …	cell part;cytoplasmic part;intracellular organelle part;intracellular part;membrane;mitochondrial inner membrane;mitochondrial membrane;mitochondrial part;myelin sheath;organelle inner membrane;organelle membrane;organelle part		1.64735	-1.70672	1.70672	0	P19536
O09000	O09000;Q05BA5;A2A468	O09000	NCOA3_MOUSE	Ncoa3	Ncoa3	Nuclear receptor coactivator 3	0.858999	0.878679	1.02291	34325.6	32772	30047.2	30721	29291.2	25092.4	26816	30118.2	25977.9	25452.9	27153.3	30217.6	30417.8	27199.6	15.067	15.0002	14.8749	14.9069	14.8382	14.615	14.7108	14.8783	14.665	14.6355	14.7288	14.8831	14.8926	14.7313	+	3Sham_Ipsi_3TBI_Ipsi	Cluster -508	anatomical structure development;anatomical structure morphogenesis;biological regulation;biosynthetic process;branching involved in mammary gland duct morphogenesis;branching morphogenesis of a tube;cellular biosynthetic process;cellular component organization;cellular component organization at cellular level;cellular component organization or biogenesis;cellular component organization or biogen…	acetyltransferase activity;binding;catalytic activity;chromatin binding;histone acetyltransferase activity;hormone receptor binding;ligand-dependent nuclear receptor binding;ligand-dependent nuclear receptor transcription coactivator activity;lysine N-acetyltransferase activity;molecular transducer activity;N-acetyltransferase activity;N-acyltransferase activity;nuclear hormone receptor binding;p…	cell part;cytoplasm;extracellular membrane-bounded organelle;extracellular organelle;extracellular region part;extracellular vesicular exosome;intracellular membrane-bounded organelle;intracellular organelle;intracellular organelle part;intracellular part;membrane-bounded organelle;membrane-bounded vesicle;nuclear part;nucleoplasm;nucleus;organelle;organelle part;vesicle		1.64664	0.803963	-0.803963	0	O09000
P70388	P70388;P70388-2;P70388-3;Q5SV02	P70388	RAD50_MOUSE	Rad50	Rad50	DNA repair protein RAD50	0.88349	0.909115	1.02901	16592.2	16207	17778.9	16223.9	15812.2	13394.4	16310.4	13954.1	14302.5	14854.3	15821.6	15496	15042.1	14699.4	14.0182	13.9843	14.1179	13.9858	13.9488	13.7093	13.9935	13.7684	13.804	13.8586	13.9496	13.9196	13.8767	13.8435	+	3Sham_Ipsi_3TBI_Ipsi	Cluster -505	anatomical structure homeostasis;biological regulation;biosynthetic process;catabolic process;cell cycle process;cellular biosynthetic process;cellular catabolic process;cellular component organization;cellular component organization at cellular level;cellular component organization or biogenesis;cellular component organization or biogenesis at cellular level;cellular macromolecule biosynthetic p…	adenyl nucleotide binding;adenyl ribonucleotide binding;ATP binding;ATPase activity;binding;binding, bridging;catalytic activity;cation binding;DNA binding;hydrolase activity;hydrolase activity, acting on acid anhydrides;hydrolase activity, acting on acid anhydrides, in phosphorus-containing anhydrides;ion binding;metal ion binding;nucleic acid binding;nucleoside-triphosphatase activity;nucleotid…	cell part;chromosomal part;chromosome, telomeric region;intracellular membrane-bounded organelle;intracellular organelle;intracellular organelle part;intracellular part;macromolecular complex;membrane;membrane-bounded organelle;Mre11 complex;nuclear chromosome part;nuclear chromosome, telomeric region;nuclear part;nucleoplasm;nucleus;organelle;organelle part;pronucleus;protein complex;site of dou…		1.64353	1.68052	-1.68052	0	P70388
Q9WU56;Q9WU56-2	Q9WU56;Q9WU56-2;Q9WU56-3;Q9WU56-4;H7BX59;D3Z092;D3YWU8	Q9WU56	TRUA_MOUSE	Pus1	Pus1	tRNA pseudouridine synthase A	0.790084	0.950423	1.20294	7856.63	9807.25	11512.4	11394.6	8160.92	6651.33	8389.82	8047.02	8818.89	9543.66	9858.08	9539.91	9640.22	9617.5	12.9397	13.2596	13.4909	13.4761	12.9945	12.6994	13.0344	12.9742	13.1064	13.2203	13.2671	13.2198	13.2348	13.2314	+	3Sham_Ipsi_3TBI_Ipsi	Cluster -505	biological regulation;cellular macromolecule metabolic process;cellular metabolic process;cellular nitrogen compound metabolic process;cellular process;macromolecule metabolic process;macromolecule modification;metabolic process;ncRNA metabolic process;ncRNA processing;nitrogen compound metabolic process;nucleic acid metabolic process;nucleobase-containing compound metabolic process;positive regu…	catalytic activity;intramolecular transferase activity;isomerase activity;ligand-dependent nuclear receptor transcription coactivator activity;protein binding transcription factor activity;pseudouridine synthase activity;transcription coactivator activity;transcription cofactor activity;transcription factor binding transcription factor activity	cell part;cytoplasmic part;intracellular membrane-bounded organelle;intracellular non-membrane-bounded organelle;intracellular organelle;intracellular organelle part;intracellular part;macromolecular complex;membrane-bounded organelle;mitochondrion;non-membrane-bounded organelle;nuclear part;nucleolus;nucleoplasm part;nucleus;organelle;organelle part;protein complex;transcription factor complex		1.64205	1.51983	-1.51983	0	Q9WU56;Q9WU56-2
P22437	P22437	P22437	PGH1_MOUSE	Ptgs1	Ptgs1	Prostaglandin G/H synthase 1	0.839615	0.798993	0.951618	469249	474746	424013	438933	418699	464342	343359	335507	334511	314179	380637	380923	357679	371248	18.84	18.8568	18.6937	18.7436	18.6756	18.8248	18.3894	18.356	18.3517	18.2612	18.5381	18.5391	18.4483	18.502	+	3Sham_Ipsi_3TBI_Exo_Ipsi	Cluster -508	arachidonic acid metabolic process;biological regulation;biosynthetic process;carboxylic acid biosynthetic process;carboxylic acid metabolic process;cell differentiation;cellular biosynthetic process;cellular developmental process;cellular ketone metabolic process;cellular lipid metabolic process;cellular metabolic process;cellular process;cyclooxygenase pathway;defense response;developmental pro…	antioxidant activity;binding;catalytic activity;cation binding;dioxygenase activity;heme binding;ion binding;iron ion binding;metal ion binding;oxidoreductase activity;oxidoreductase activity, acting on paired donors, with incorporation or reduction of molecular oxygen;oxidoreductase activity, acting on peroxide as acceptor;peroxidase activity;prostaglandin-endoperoxide synthase activity;tetrapyr…	cell part;cell projection;cilium;cytoplasm;cytoplasmic part;endoplasmic reticulum membrane;endoplasmic reticulum part;extracellular membrane-bounded organelle;extracellular organelle;extracellular region part;extracellular vesicular exosome;intracellular organelle part;intracellular part;membrane;membrane part;membrane-bounded organelle;membrane-bounded vesicle;nonmotile primary cilium;organelle;…	Arachidonic acid metabolism	1.64047	1.63615	0	-1.63615	P22437
Q9CXF4	Q9CXF4	Q9CXF4	TBC15_MOUSE	Tbc1d15	Tbc1d15	TBC1 domain family member 15	1.02808	1.13901	1.1079	14524.9	17714.5	15116.2	17117.5	15089.2	17313.8	16855.5	16730.4	16865.6	17257.7	19364.6	18208.1	18190.6	18773.4	13.8262	14.1126	13.8838	14.0632	13.8812	14.0796	14.0409	14.0302	14.0418	14.075	14.2411	14.1523	14.1509	14.1964	+	3TBI_Exo_Ipsi_3Sham_Ipsi	Cluster -513	biological regulation;positive regulation of catalytic activity;positive regulation of GTPase activity;positive regulation of hydrolase activity;positive regulation of molecular function;regulation of biological process;regulation of catabolic process;regulation of catalytic activity;regulation of cellular catabolic process;regulation of cellular metabolic process;regulation of cellular process;r…	enzyme activator activity;enzyme regulator activity;GTPase activator activity;GTPase regulator activity;nucleoside-triphosphatase regulator activity	cell part;cytoplasm;cytoplasmic part;extracellular membrane-bounded organelle;extracellular organelle;extracellular region;extracellular region part;extracellular vesicular exosome;intracellular membrane-bounded organelle;intracellular organelle;intracellular part;membrane-bounded organelle;membrane-bounded vesicle;mitochondrion;organelle;vesicle		1.63606	-1.56664	0	1.56664	Q9CXF4
Q61420	Q61420	Q61420	S35A1_MOUSE	Slc35a1	Slc35a1	CMP-sialic acid transporter	0.910932	0.624802	0.685892	4557.42	6331.92	6342.05	4201.6	6227.05	5437.86	4764.58	3434.6	4540.92	3765.12	3583.01	2075.53	3949.94	3365.61	12.154	12.6284	12.6307	12.0367	12.6043	12.4088	12.2181	11.7459	12.1488	11.8785	11.807	11.0193	11.9476	11.7167	+	3Sham_Ipsi_3TBI_Exo_Ipsi	Cluster -508	carbohydrate transport;establishment of localization;nucleotide-sugar transport;organic substance transport;transport	active transmembrane transporter activity;carbohydrate transmembrane transporter activity;cation transmembrane transporter activity;cation:sugar symporter activity;ion transmembrane transporter activity;nucleotide-sugar transmembrane transporter activity;secondary active transmembrane transporter activity;solute:cation symporter activity;solute:hydrogen symporter activity;substrate-specific trans…	cell part;cytoplasmic part;Golgi apparatus part;Golgi membrane;integral to membrane;intracellular organelle part;intracellular part;intrinsic to membrane;membrane;membrane part;organelle membrane;organelle part		1.63415	1.53929	0	-1.53929	Q61420
P50429	P50429;P50429-2;A0A0R4J138	P50429	ARSB_MOUSE	Arsb	Arsb	Arylsulfatase B	1.00544	0.861194	0.856537	358408	309282	341536	300205	320023	358324	354094	315932	297315	285110	262473	325020	272833	264157	18.4512	18.2386	18.3817	18.1956	18.2878	18.4509	18.4338	18.2693	18.1816	18.1212	18.0018	18.3102	18.0577	18.011	+	3TBI_Ipsi_3TBI_Exo_Ipsi	Cluster -512	anatomical structure development;autophagy;biological regulation;catabolic process;cellular catabolic process;cellular metabolic process;cellular process;central nervous system development;developmental process;metabolic process;positive regulation of biological process;positive regulation of cell projection organization;positive regulation of cellular component organization;positive regulation o…	arylsulfatase activity;binding;catalytic activity;cation binding;hydrolase activity;hydrolase activity, acting on ester bonds;ion binding;metal ion binding;N-acetylgalactosamine-4-sulfatase activity;sulfuric ester hydrolase activity	cell part;cell surface;cytoplasmic part;endoplasmic reticulum;extracellular membrane-bounded organelle;extracellular organelle;extracellular region part;extracellular vesicular exosome;Golgi apparatus;intracellular membrane-bounded organelle;intracellular organelle;intracellular part;lysosome;lytic vacuole;membrane-bounded organelle;membrane-bounded vesicle;mitochondrion;organelle;rough endoplasm…	Glycosaminoglycan degradation;Lysosome	1.63348	0	1.48067	-1.48067	P50429
P15864	P43275;P43274;P43277;P15864	P43275	H12_MOUSE	H1-2	H1-2	Histone H1.2	0.875608	1.04795	1.19683	3.48e+06	3.92e+06	3.72e+06	3.27e+06	3.1e+06	3.17e+06	3.27e+06	3.15e+06	3.06e+06	3.22e+06	3.56e+06	3.84e+06	4.52e+06	3.71e+06	21.7307	21.9024	21.8269	21.6409	21.5638	21.5961	21.6409	21.5869	21.5451	21.6186	21.7634	21.8727	22.1079	21.823	+	3TBI_Exo_Ipsi_3TBI_Ipsi;3TBI_Exo_Ipsi_3Sham_Ipsi	Cluster -505;Cluster -511	cellular component assembly;cellular component assembly at cellular level;cellular component organization;cellular component organization at cellular level;cellular component organization or biogenesis;cellular component organization or biogenesis at cellular level;cellular macromolecular complex assembly;cellular macromolecular complex subunit organization;cellular process;chromatin organization…	binding;chromatin binding;chromatin DNA binding;DNA binding;nucleic acid binding;structure-specific DNA binding	cell part;chromatin;chromosomal part;euchromatin;intracellular organelle part;intracellular part;macromolecular complex;nuclear chromatin;nuclear chromosome part;nuclear euchromatin;nuclear part;nucleosome;organelle part;protein-DNA complex		1.63005	0	0	0	P15864
Q9D937	Q9D937	Q9D937	CK098_MOUSE			Uncharacterized protein C11orf98 homolog	1.44752	1.84943	1.27766	12092	11015.8	6868	12045.1	21017.9	8769.48	13771.8	17621.8	14851.4	18902	25645.6	14031.6	21873.5	16690.9	13.5618	13.4273	12.7457	13.5562	14.3593	13.0983	13.7494	14.1051	13.8583	14.2063	14.6464	13.7764	14.4169	14.0268	+	3TBI_Exo_Ipsi_3Sham_Ipsi	Cluster -511					1.62874	-0.865843	0	0.865843	Q9D937
Q60860	Q60860;Q8K355	Q60860	LTC4S_MOUSE	Ltc4s	Ltc4s	Leukotriene C4 synthase	0.722818	0.798744	1.10504	21929.1	17576.3	21784.4	15434.1	18290.7	13637.1	13944.1	12011.1	11438.8	13597.4	16193	14469.2	16410.3	15933.6	14.4206	14.1013	14.411	13.9138	14.1588	13.7352	13.7674	13.5521	13.4816	13.731	13.9831	13.8207	14.0023	13.9598	+	3Sham_Ipsi_3TBI_Ipsi	Cluster -508	alkene biosynthetic process;biosynthetic process;carboxylic acid biosynthetic process;carboxylic acid metabolic process;cellular alkene metabolic process;cellular biosynthetic process;cellular ketone metabolic process;cellular lipid metabolic process;cellular metabolic process;cellular process;fatty acid biosynthetic process;fatty acid metabolic process;icosanoid biosynthetic process;icosanoid me…	antioxidant activity;binding;carbon-sulfur lyase activity;catalytic activity;enzyme activator activity;enzyme regulator activity;glutathione peroxidase activity;glutathione transferase activity;leukotriene-C4 synthase activity;lipid binding;lyase activity;oxidoreductase activity;oxidoreductase activity, acting on peroxide as acceptor;peroxidase activity;transferase activity;transferase activity, …	cell part;cytoplasmic part;endoplasmic reticulum;endoplasmic reticulum membrane;endoplasmic reticulum part;envelope;integral to membrane;intracellular membrane-bounded organelle;intracellular organelle;intracellular organelle part;intracellular part;intrinsic to membrane;membrane;membrane part;membrane-bounded organelle;nuclear envelope;nuclear membrane;nuclear outer membrane;nuclear part;organel…	Arachidonic acid metabolism	1.62347	1.70744	-1.70744	0	Q60860
Q80VP5	Q80VP5	Q80VP5	MTRFR_MOUSE	Mtrfr	Mtrfr	Mitochondrial translation release factor in rescue	0.794273	0.801374	1.00894	15039.4	22118.3	17509.1	16547.3	15196.9	14274.7	15115	13032	13085.7	15753.1	15323.9	12895.4	14558.3	12805.7	13.8765	14.433	14.0958	14.0143	13.8915	13.8012	13.8837	13.6698	13.6757	13.9433	13.9035	13.6546	13.8296	13.6445	+	3Sham_Ipsi_3TBI_Ipsi;3Sham_Ipsi_3TBI_Exo_Ipsi	Cluster -508		binding;nucleic acid binding;RNA binding;translation factor activity, nucleic acid binding;translation release factor activity;translation termination factor activity	cell part;cytoplasmic part;intracellular membrane-bounded organelle;intracellular organelle;intracellular part;membrane-bounded organelle;mitochondrion;organelle		1.62299	1.47316	-1.47316	-1.40006	Q80VP5
P05201	P05201	P05201	AATC_MOUSE	Got1	Got1	Aspartate aminotransferase, cytoplasmic	1.25151	1.36927	1.0941	55745.1	68953.5	61286.7	70905.7	70202.5	59944.6	89525	98854.5	83348.7	85080.4	89742.8	81231.5	81412.1	102226	15.7666	16.0733	15.9033	16.1136	16.0992	15.8713	16.45	16.593	16.3469	16.3765	16.4535	16.3098	16.313	16.6414	+	3TBI_Exo_Ipsi_3Sham_Ipsi	Cluster -511	2-oxoglutarate metabolic process;alcohol biosynthetic process;alcohol metabolic process;alditol biosynthetic process;alditol metabolic process;amine biosynthetic process;amine catabolic process;amine metabolic process;aspartate biosynthetic process;aspartate catabolic process;aspartate family amino acid biosynthetic process;aspartate family amino acid catabolic process;aspartate family amino acid…	binding;carbon-carbon lyase activity;carboxylic acid binding;carboxy-lyase activity;catalytic activity;cofactor binding;L-aspartate:2-oxoglutarate aminotransferase activity;L-cysteine:2-oxoglutarate aminotransferase activity;L-phenylalanine aminotransferase activity;L-phenylalanine:2-oxoglutarate aminotransferase activity;lyase activity;phosphatidylserine decarboxylase activity;pyridoxal phosphat…	axon part;axon terminus;cell part;cell projection part;cytoplasm;cytoplasmic part;cytosol;extracellular membrane-bounded organelle;extracellular organelle;extracellular region part;extracellular vesicular exosome;intracellular membrane-bounded organelle;intracellular organelle;intracellular part;lysosome;lytic vacuole;membrane-bounded organelle;membrane-bounded vesicle;neuron projection terminus;…	Alanine, aspartate and glutamate metabolism;Arginine and proline metabolism;Cysteine and methionine metabolism;Phenylalanine metabolism;Phenylalanine, tyrosine and tryptophan biosynthesis;Tyrosine metabolism	1.62029	-1.69773	0	1.69773	P05201
Q91WJ8	Q91WJ8;Q91WJ8-2;Q3UUU2;Q3TUE1;A0A0G2JGW9;A0A0G2JFK2;A0A0G2JG00;A0A0G2JFY5	Q91WJ8	FUBP1_MOUSE	Fubp1	Fubp1	Far upstream element-binding protein 1	0.805573	0.835302	1.0369	220873	247574	206726	267270	179557	196120	180831	186071	206429	160558	211302	222228	187928	202014	17.7529	17.9175	17.6574	18.0279	17.4541	17.5814	17.4643	17.5055	17.6553	17.2927	17.6889	17.7617	17.5198	17.6241	+	3Sham_Ipsi_3TBI_Ipsi	Cluster -505	biological regulation;positive regulation of biological process;positive regulation of biosynthetic process;positive regulation of cellular biosynthetic process;positive regulation of cellular metabolic process;positive regulation of cellular process;positive regulation of gene expression;positive regulation of macromolecule biosynthetic process;positive regulation of macromolecule metabolic proc…	binding;DNA binding;nucleic acid binding	cell part;intracellular membrane-bounded organelle;intracellular organelle;intracellular organelle part;intracellular part;membrane-bounded organelle;nuclear part;nucleoplasm;nucleus;organelle;organelle part		1.61423	0.787746	-0.787746	0	Q91WJ8
P50516	P50516;P50516-2	P50516	VATA_MOUSE	Atp6v1a	Atp6v1a	V-type proton ATPase catalytic subunit A	1.35481	1.21708	0.898339	42442.2	48711.9	48453.3	59273	54440.4	60622.7	75198	74739.8	71804.6	58434.7	68100	48280.4	61627.5	66123	15.3732	15.572	15.5643	15.8551	15.7324	15.8876	16.1984	16.1896	16.1318	15.8345	16.0554	15.5591	15.9113	16.0129	+	3TBI_Ipsi_3Sham_Ipsi	Cluster -511	ATP hydrolysis coupled proton transport;ATP metabolic process;cation transport;cellular metabolic process;cellular nitrogen compound metabolic process;cellular process;energy coupled proton transport, against electrochemical gradient;establishment of localization;heterocycle metabolic process;hydrogen transport;ion transmembrane transport;ion transport;metabolic process;monovalent inorganic catio…	active transmembrane transporter activity;adenyl nucleotide binding;adenyl ribonucleotide binding;ATP binding;ATPase activity;ATPase activity, coupled;ATPase activity, coupled to movement of substances;ATPase activity, coupled to transmembrane movement of ions;ATPase activity, coupled to transmembrane movement of substances;binding;catalytic activity;cation transmembrane transporter activity;cati…	apical plasma membrane;cell part;cell projection;cytoplasmic part;cytosol;extracellular membrane-bounded organelle;extracellular organelle;extracellular region part;extracellular vesicular exosome;intracellular membrane-bounded organelle;intracellular organelle;intracellular organelle part;intracellular part;lysosomal membrane;macromolecular complex;membrane;membrane part;membrane-bounded organel…	Collecting duct acid secretion;Epithelial cell signaling in Helicobacter pylori infection;Oxidative phosphorylation;Phagosome;Rheumatoid arthritis;Vibrio cholerae infection	1.61189	-1.69952	1.69952	0	P50516
O35730	O35730;O35730-3	O35730	RING1_MOUSE	Ring1	Ring1	E3 ubiquitin-protein ligase RING1	0.753359	0.762019	1.0115	9017.37	8628.97	9495.51	11324.7	7366.9	7924.27	5845.85	6363.68	8723.21	6928.75	6969.08	6461.1	9423.12	6858.27	13.1385	13.075	13.213	13.4672	12.8468	12.9521	12.5132	12.6356	13.0906	12.7584	12.7668	12.6576	13.202	12.7436	+	3Sham_Ipsi_3TBI_Ipsi;3Sham_Ipsi_3TBI_Exo_Ipsi	Cluster -508	anatomical structure morphogenesis;anterior/posterior pattern specification;biological regulation;biosynthetic process;camera-type eye morphogenesis;cellular biosynthetic process;cellular component organization;cellular component organization at cellular level;cellular component organization or biogenesis;cellular component organization or biogenesis at cellular level;cellular macromolecule biosy…	binding;catalytic activity;cation binding;chromatin binding;enzyme regulator activity;ion binding;ligase activity;ligase regulator activity;metal ion binding;transition metal ion binding;ubiquitin-protein ligase activator activity;ubiquitin-protein ligase regulator activity;zinc ion binding	cell part;chromatin;chromosomal part;cytoplasm;heterochromatin;intracellular membrane-bounded organelle;intracellular organelle;intracellular organelle part;intracellular part;macromolecular complex;membrane-bounded organelle;nuclear body;nuclear chromatin;nuclear chromosome part;nuclear heterochromatin;nuclear part;nuclear speck;nucleoplasm;nucleoplasm part;nucleus;organelle;organelle part;PcG p…		1.60999	1.47122	-1.47122	-1.37688	O35730
Q9QY76	Q9QY76;Q8BH80	Q9QY76	VAPB_MOUSE	Vapb	Vapb	Vesicle-associated membrane protein-associated protein B	1.00372	0.877458	0.874209	100936	87110	98455.2	99323.9	90581.5	94269	95097.7	110778	93347.2	81963.7	85568.6	77594.3	94204.9	83849.9	16.6231	16.4106	16.5872	16.5999	16.4669	16.5245	16.5371	16.7573	16.5103	16.3227	16.3848	16.2437	16.5235	16.3555	+	3TBI_Ipsi_3TBI_Exo_Ipsi	Cluster -512	activation of signaling protein activity involved in unfolded protein response;biological regulation;calcium ion homeostasis;cation homeostasis;cellular calcium ion homeostasis;cellular cation homeostasis;cellular chemical homeostasis;cellular component organization;cellular component organization at cellular level;cellular component organization or biogenesis;cellular component organization or b…	beta-tubulin binding;binding;cytoskeletal protein binding;enzyme binding;FFAT motif binding;identical protein binding;microtubule binding;protein binding;protein dimerization activity;protein domain specific binding;protein heterodimerization activity;protein homodimerization activity;tubulin binding	cell part;cytoplasmic part;endoplasmic reticulum;endoplasmic reticulum membrane;endoplasmic reticulum part;Golgi apparatus;Golgi apparatus part;Golgi membrane;integral to membrane;intracellular membrane-bounded organelle;intracellular organelle;intracellular organelle part;intracellular part;intrinsic to membrane;membrane;membrane part;membrane-bounded organelle;organelle;organelle membrane;organ…		1.60909	0	1.44484	-1.44484	Q9QY76
O35218	O35218	O35218	CPSF2_MOUSE	Cpsf2	Cpsf2	Cleavage and polyadenylation specificity factor subunit 2	0.876266	0.895326	1.02175	26579.2	26143.9	28303.7	25903.9	25117.5	25619.8	23686.5	22273.1	20427.8	24238.7	24367.9	22948.9	25265.9	22850.9	14.698	14.6742	14.7887	14.6609	14.6164	14.645	14.5318	14.443	14.3182	14.565	14.5727	14.4861	14.6249	14.48	+	3Sham_Ipsi_3TBI_Ipsi	Cluster -508	cellular macromolecule metabolic process;cellular metabolic process;cellular nitrogen compound metabolic process;cellular process;histone mRNA 3'-end processing;histone mRNA metabolic process;macromolecule metabolic process;metabolic process;mRNA 3'-end processing;mRNA cleavage;mRNA metabolic process;mRNA polyadenylation;mRNA processing;nitrogen compound metabolic process;nucleic acid metabolic p…	binding;nucleic acid binding;RNA binding	cell part;intracellular organelle part;intracellular part;macromolecular complex;membrane;mRNA cleavage and polyadenylation specificity factor complex;mRNA cleavage factor complex;nuclear part;nucleoplasm part;organelle part;protein complex	mRNA surveillance pathway	1.60842	1.59614	-1.59614	0	O35218
P24547	P24547;A0A0A6YY72	P24547	IMDH2_MOUSE	Impdh2	Impdh2	Inosine-5'-monophosphate dehydrogenase 2	0.796984	0.800057	1.00386	16435.8	20986.2	15835.1	17214.6	13068.2	17745.2	14168.5	13216.9	12007.2	14718.1	14709.6	14483.1	12749.6	13816.3	14.0046	14.3572	13.9508	14.0713	13.6738	14.1151	13.7904	13.6901	13.5516	13.8453	13.8445	13.8221	13.6382	13.7541	+	3Sham_Ipsi_3TBI_Ipsi;3Sham_Ipsi_3TBI_Exo_Ipsi	Cluster -508	anatomical structure development;biosynthetic process;cell activation;cell proliferation;cellular biosynthetic process;cellular component assembly;cellular component organization;cellular component organization or biogenesis;cellular metabolic process;cellular nitrogen compound biosynthetic process;cellular nitrogen compound metabolic process;cellular process;cellular response to chemical stimulu…	binding;catalytic activity;cation binding;DNA binding;IMP dehydrogenase activity;ion binding;metal ion binding;nucleic acid binding;nucleotide binding;oxidoreductase activity;oxidoreductase activity, acting on CH-OH group of donors;oxidoreductase activity, acting on the CH-OH group of donors, NAD or NADP as acceptor;RNA binding	cell part;cytoplasm;cytoplasmic part;extracellular membrane-bounded organelle;extracellular organelle;extracellular region part;extracellular vesicular exosome;intracellular membrane-bounded organelle;intracellular organelle;intracellular organelle part;intracellular part;membrane;membrane-bounded organelle;membrane-bounded vesicle;microbody;microbody membrane;microbody part;nucleus;organelle;org…	Drug metabolism - other enzymes;Purine metabolism	1.60808	1.47642	-1.47642	-1.36694	P24547
Q07797	Q07797	Q07797	LG3BP_MOUSE	Lgals3bp	Lgals3bp	Galectin-3-binding protein	1.65216	1.62654	0.984498	16995.3	14819.4	12574.2	14847.5	18487.8	18106.2	29728.9	34739.9	21272	33989.6	25516	17992.9	18793.8	24146	14.0528	13.8552	13.6182	13.8579	14.1743	14.1442	14.8596	15.0843	14.3767	15.0528	14.6391	14.1351	14.198	14.5595	+	3TBI_Exo_Ipsi_3Sham_Ipsi;3TBI_Ipsi_3Sham_Ipsi	Cluster -511	biological adhesion;cell adhesion;cellular component organization;cellular component organization or biogenesis;cellular membrane organization;cellular process;endocytosis;establishment of localization;membrane invagination;membrane organization;receptor-mediated endocytosis;transport;vesicle-mediated transport	cargo receptor activity;receptor activity;scavenger receptor activity	blood microparticle;cell part;extracellular matrix;extracellular membrane-bounded organelle;extracellular organelle;extracellular region part;extracellular space;extracellular vesicular exosome;membrane;membrane-bounded organelle;membrane-bounded vesicle;organelle;proteinaceous extracellular matrix;vesicle		1.6079	-1.44087	1.44087	1.40648	Q07797
P04370-4	P04370;P04370-2;P04370-4;P04370-5;P04370-6;P04370-7;P04370-8;P04370-9;P04370-10;P04370-11;P04370-13;P04370-14;A0A498WGS3	P04370	MBP_MOUSE	Mbp	Mbp	Isoform 4 of Myelin basic protein	2.2784	2.11131	0.926662	194968	156054	374677	409048	750627	381461	1.02e+06	538053	541625	833483	503862	900074	393590	363744	17.5729	17.2517	18.5153	18.6419	19.5177	18.5412	19.9601	19.0374	19.0469	19.6688	18.9427	19.7797	18.5863	18.4726	+	3TBI_Ipsi_3Sham_Ipsi	Cluster -511	aging;anatomical structure development;axon ensheathment;biological regulation;cellular component organization;cellular component organization or biogenesis;cellular process;developmental process;ensheathment of neurons;membrane organization;myelination;negative regulation of axonogenesis;negative regulation of biological process;negative regulation of cell development;negative regulation of cell…	binding;enzyme binding;protease binding;protein binding;structural constituent of myelin sheath;structural molecule activity	axon part;cell body;cell part;cell periphery;cell projection;cell projection part;compact myelin;cytoplasm;internode region of axon;intracellular membrane-bounded organelle;intracellular organelle;intracellular part;membrane;membrane-bounded organelle;myelin sheath;neuronal cell body;nucleus;organelle;plasma membrane		1.60765	-1.53166	1.53166	0	P04370-4
Q9ES70	Q9ES70;A2ATN9;A2ATP1	Q9ES70	NEK6_MOUSE	Nek6	Nek6	Serine/threonine-protein kinase Nek6	0.560105	0.686482	1.22563	6331.82	6303.89	9806.57	9708.71	2611.34	5956.83	5120.17	3906.82	4914.77	4035.06	4912.6	7073.26	6689.25	4878.69	12.6284	12.622	13.2595	13.2451	11.3506	12.5403	12.322	11.9318	12.2629	11.9784	12.2623	12.7882	12.7076	12.2523	+	3Sham_Ipsi_3TBI_Ipsi	Cluster -505	apoptosis;biological regulation;cell cycle checkpoint;cell cycle phase;cell cycle process;cell death;cell division;cellular component organization;cellular component organization at cellular level;cellular component organization or biogenesis;cellular component organization or biogenesis at cellular level;cellular macromolecule metabolic process;cellular metabolic process;cellular process;cellula…	adenyl nucleotide binding;adenyl ribonucleotide binding;ATP binding;binding;catalytic activity;cation binding;cytoskeletal protein binding;enzyme binding;ion binding;kinase activity;kinase binding;kinesin binding;magnesium ion binding;metal ion binding;molecular transducer activity;nucleotide binding;phosphotransferase activity, alcohol group as acceptor;protein binding;protein kinase activity;pr…	cell part;cytoplasm;cytoplasmic part;cytoskeletal part;intracellular membrane-bounded organelle;intracellular organelle;intracellular organelle part;intracellular part;membrane-bounded organelle;microtubule organizing center;nuclear body;nuclear part;nuclear speck;nucleoplasm part;nucleus;organelle;organelle part;spindle pole		1.60741	1.70013	-1.70013	0	Q9ES70
Q91XA2	Q91XA2	Q91XA2	GOLM1_MOUSE	Golm1	Golm1	Golgi membrane protein 1	0.873961	0.777922	0.890111	54581.4	48898.8	58531.3	44108.7	47821.4	49463.1	47352	43692.4	36847.4	47472.8	37270.2	37426.9	40532.8	37729.1	15.7361	15.5775	15.8369	15.4288	15.5454	15.5941	15.5311	15.4151	15.1693	15.5348	15.1857	15.1918	15.3068	15.2034	+	3Sham_Ipsi_3TBI_Exo_Ipsi	Cluster -508	biological regulation;cellular component organization;cellular component organization at cellular level;cellular component organization or biogenesis;cellular component organization or biogenesis at cellular level;cellular process;nucleus organization;organelle organization;regulation of biological process;regulation of lipid metabolic process;regulation of metabolic process;regulation of primary…		cell part;cytoplasmic part;extracellular membrane-bounded organelle;extracellular organelle;extracellular region part;extracellular space;extracellular vesicular exosome;Golgi apparatus;integral to membrane;intracellular membrane-bounded organelle;intracellular organelle;intracellular part;intrinsic to membrane;membrane part;membrane-bounded organelle;membrane-bounded vesicle;organelle;vesicle		1.60624	1.70834	0	-1.70834	Q91XA2
Q99MR6;Q99MR6-2;Q99MR6-3;Q99MR6-4	Q99MR6;Q99MR6-2;Q99MR6-3;Q99MR6-4;A0A0G2JDN3	Q99MR6	SRRT_MOUSE	Srrt	Srrt	Serrate RNA effector molecule homolog	0.87782	0.898994	1.02412	85765.4	82993.1	86888.8	96247.3	81963.5	68139.6	82094.7	79729.4	74198.2	74935.3	79620.7	82422.2	77421.3	81039.7	16.3881	16.3407	16.4069	16.5545	16.3227	16.0562	16.325	16.2828	16.1791	16.1934	16.2809	16.3307	16.2404	16.3063	+	3Sham_Ipsi_3TBI_Ipsi	Cluster -505	biological regulation;biosynthetic process;cell proliferation;cellular biosynthetic process;cellular macromolecule biosynthetic process;cellular macromolecule metabolic process;cellular metabolic process;cellular nitrogen compound metabolic process;cellular process;developmental process;macromolecule biosynthetic process;macromolecule metabolic process;metabolic process;ncRNA metabolic process;nc…	binding;DNA binding;nucleic acid binding	cell part;cytoplasm;intracellular membrane-bounded organelle;intracellular organelle;intracellular organelle part;intracellular part;membrane-bounded organelle;nuclear part;nucleoplasm;nucleus;organelle;organelle part		1.60542	1.60667	-1.60667	0	Q99MR6;Q99MR6-2;Q99MR6-3;Q99MR6-4
Q8C025	Q8C025;Q8C025-2;Q8C025-3;D6RCW3;D3Z6W4;D3YU39	Q8C025	CHPT1_MOUSE	Chpt1	Chpt1	Cholinephosphotransferase 1	0.791496	0.381896	0.482499	22157.5	19911.6	16880.8	14718.7	14816.3	19232.2	14142.8	11220.6	13473.6	15471.7	15889.4	1614.83	1213.05	978.169	14.4355	14.2813	14.0431	13.8454	13.8549	14.2312	13.7878	13.4539	13.7178	13.9173	13.9558	10.6572	10.2444	9.93394	+	3Sham_Ipsi_3TBI_Exo_Ipsi	Cluster -512	alcohol metabolic process;amine metabolic process;biosynthetic process;CDP-choline pathway;cellular amine metabolic process;cellular biogenic amine metabolic process;cellular biosynthetic process;cellular lipid metabolic process;cellular metabolic process;cellular nitrogen compound metabolic process;cellular process;ethanolamine-containing compound metabolic process;glycerolipid biosynthetic proc…	binding;catalytic activity;cation binding;CDP-alcohol phosphatidyltransferase activity;diacylglycerol cholinephosphotransferase activity;ion binding;metal ion binding;phosphotransferase activity, for other substituted phosphate groups;transferase activity;transferase activity, transferring phosphorus-containing groups	cell part;cytoplasmic part;Golgi apparatus;Golgi apparatus part;Golgi membrane;integral to membrane;intracellular membrane-bounded organelle;intracellular organelle;intracellular organelle part;intracellular part;intrinsic to membrane;membrane;membrane part;membrane-bounded organelle;organelle;organelle membrane;organelle part	Ether lipid metabolism;Glycerophospholipid metabolism;Phosphonate and phosphinate metabolism	1.60218	1.45119	0	-1.45119	Q8C025
A0A2R8VJW0	A0A2R8VJW0	A0A2R8VJW0	A0A2R8VJW0_MOUSE	Aco2	Aco2	Aconitate hydratase, mitochondrial (Fragment)	2.04697	2.10955	1.03057	6178.5	1030.38	4236.1	1281.8	6095.94	7827.2	5356.1	4597.65	8687.36	6996.65	4450.61	6783.84	6318.06	9010.64	12.593	10.009	12.0485	10.324	12.5736	12.9343	12.387	12.1667	13.0847	12.7724	12.1198	12.7279	12.6253	13.1374	+	3TBI_Ipsi_3Sham_Ipsi;3TBI_Exo_Ipsi_3Sham_Ipsi	Cluster -511					1.60047	-1.45179	1.38045	1.45179	A0A2R8VJW0
P52432	P52432;D3Z7Q8;G3UXX5;G3UX92	P52432	RPAC1_MOUSE	Polr1c	Polr1c	DNA-directed RNA polymerases I and III subunit RPAC1	0.825901	0.848122	1.0269	20586.8	21425.1	21831.4	20677	19215.8	19387.7	15507	16549.4	16596.9	19118.9	18229.1	18163.2	19646.9	14446.3	14.3294	14.387	14.4141	14.3357	14.23	14.2429	13.9206	14.0145	14.0186	14.2227	14.154	14.1487	14.262	13.8184	+	3Sham_Ipsi_3TBI_Ipsi	Cluster -508	biological regulation;biosynthetic process;cellular biosynthetic process;cellular macromolecule biosynthetic process;cellular macromolecule metabolic process;cellular metabolic process;cellular nitrogen compound metabolic process;cellular process;chromatin silencing;chromatin silencing at rDNA;gene silencing;macromolecule biosynthetic process;macromolecule metabolic process;metabolic process;nega…	binding;catalytic activity;DNA binding;DNA-directed RNA polymerase activity;nucleic acid binding;nucleotidyltransferase activity;RNA polymerase activity;transferase activity;transferase activity, transferring phosphorus-containing groups	cell part;DNA-directed RNA polymerase complex;DNA-directed RNA polymerase I complex;DNA-directed RNA polymerase III complex;intracellular organelle part;intracellular part;macromolecular complex;nuclear DNA-directed RNA polymerase complex;nuclear part;nucleolar part;nucleoplasm;nucleoplasm part;organelle part;protein complex;RNA polymerase complex	Cytosolic DNA-sensing pathway;Purine metabolism;Pyrimidine metabolism;RNA polymerase	1.60039	1.54388	-1.54388	0	P52432
Q07235	Q07235;A0A087WQM1	Q07235	GDN_MOUSE	Serpine2	Serpine2	Glia-derived nexin	0.748642	0.712237	0.951372	324316	240678	190093	244703	220602	205471	177992	172220	159322	188747	168410	215092	160204	157657	18.307	17.8767	17.5363	17.9007	17.7511	17.6486	17.4415	17.3939	17.2816	17.5261	17.3616	17.7146	17.2896	17.2664	+	3Sham_Ipsi_3TBI_Exo_Ipsi	Cluster -508	anatomical structure development;anatomical structure morphogenesis;behavior;biological regulation;blood coagulation;cellular component organization;cellular component organization at cellular level;cellular component organization or biogenesis;cellular component organization or biogenesis at cellular level;cellular process;cerebellar granular layer morphogenesis;coagulation;detection of abiotic …	binding;carbohydrate binding;endopeptidase inhibitor activity;endopeptidase regulator activity;enzyme inhibitor activity;enzyme regulator activity;glycosaminoglycan binding;heparin binding;pattern binding;peptidase inhibitor activity;peptidase regulator activity;polysaccharide binding;protein binding;receptor binding;serine-type endopeptidase inhibitor activity	cell part;cytoplasmic membrane-bounded vesicle;cytoplasmic part;cytoplasmic vesicle;cytosol;extracellular matrix;extracellular region;extracellular region part;extracellular space;extrinsic to external side of plasma membrane;extrinsic to membrane;extrinsic to plasma membrane;intracellular membrane-bounded organelle;intracellular organelle;intracellular part;membrane part;membrane-bounded organel…		1.60023	1.56484	0	-1.56484	Q07235
Q3UCQ1	Q3UCQ1	Q3UCQ1	FOXK2_MOUSE	Foxk2	Foxk2	Forkhead box protein K2	0.813993	0.8634	1.0607	8963.25	11317.6	10008.1	10348.3	9560.12	7440.75	8025.83	7460.07	8861.29	9642.64	8366.17	9025.4	9037.52	7786.01	13.1298	13.4663	13.2889	13.3371	13.2228	12.8612	12.9704	12.865	13.1133	13.2352	13.0304	13.1398	13.1417	12.9267	+	3Sham_Ipsi_3TBI_Ipsi	Cluster -508	anatomical structure morphogenesis;biological regulation;biosynthetic process;cell differentiation;cellular biosynthetic process;cellular developmental process;cellular macromolecule biosynthetic process;cellular macromolecule metabolic process;cellular metabolic process;cellular nitrogen compound metabolic process;cellular process;developmental process;macromolecule biosynthetic process;macromol…	binding;cation binding;core promoter proximal region DNA binding;core promoter proximal region sequence-specific DNA binding;DNA binding;ion binding;magnesium ion binding;metal ion binding;nucleic acid binding;nucleic acid binding transcription factor activity;regulatory region DNA binding;regulatory region nucleic acid binding;RNA polymerase II core promoter proximal region sequence-specific DNA…	cell part;intracellular membrane-bounded organelle;intracellular organelle;intracellular organelle part;intracellular part;membrane-bounded organelle;nuclear part;nucleoplasm;nucleus;organelle;organelle part		1.59978	1.66398	-1.66398	0	Q3UCQ1
Q8BGR9	Q8BGR9	Q8BGR9	UBCP1_MOUSE	Ublcp1	Ublcp1	Ubiquitin-like domain-containing CTD phosphatase 1	0.845458	1.00615	1.19007	21216.2	24107.4	21631.6	25855.7	19974.5	20388.7	19909.4	19567.1	18245	19473.4	24281.6	26543.8	24856.7	21571.7	14.3729	14.5572	14.4009	14.6582	14.2859	14.3155	14.2812	14.2561	14.1552	14.2492	14.5676	14.6961	14.6013	14.3969	+	3TBI_Exo_Ipsi_3TBI_Ipsi	Cluster -505		catalytic activity;hydrolase activity;hydrolase activity, acting on ester bonds;phosphatase activity;phosphoprotein phosphatase activity;phosphoric ester hydrolase activity	cell part;intracellular membrane-bounded organelle;intracellular non-membrane-bounded organelle;intracellular organelle;intracellular organelle part;intracellular part;membrane-bounded organelle;non-membrane-bounded organelle;nuclear part;nucleolus;nucleus;organelle;organelle part		1.59958	0	-1.43536	1.43536	Q8BGR9
Q91WP6	Q91WP6;G3X8T9	Q91WP6	SPA3N_MOUSE	Serpina3n	Serpina3n	Serine protease inhibitor A3N	1.56525	1.618	1.0337	2687.61	1497.62	1942.67	2376.92	2264.83	2664.68	3843.93	4083.66	3783.07	3536.47	4787.99	2752.45	3082.06	3042.01	11.3921	10.5485	10.9238	11.2149	11.1452	11.3797	11.9084	11.9956	11.8853	11.7881	12.2252	11.4265	11.5897	11.5708	+	3TBI_Ipsi_3Sham_Ipsi;3TBI_Exo_Ipsi_3Sham_Ipsi	Cluster -511	acute inflammatory response;acute-phase response;biological regulation;defense response;inflammatory response;negative regulation of catalytic activity;negative regulation of endopeptidase activity;negative regulation of hydrolase activity;negative regulation of molecular function;negative regulation of peptidase activity;regulation of biological process;regulation of catalytic activity;regulatio…	endopeptidase inhibitor activity;endopeptidase regulator activity;enzyme inhibitor activity;enzyme regulator activity;peptidase inhibitor activity;peptidase regulator activity;serine-type endopeptidase inhibitor activity	blood microparticle;extracellular membrane-bounded organelle;extracellular organelle;extracellular region;extracellular region part;extracellular space;extracellular vesicular exosome;membrane-bounded organelle;membrane-bounded vesicle;organelle;vesicle		1.59805	-1.49852	1.31833	1.49852	Q91WP6
Q7TQD2	Q7TQD2	Q7TQD2	TPPP_MOUSE	Tppp	Tppp	Tubulin polymerization-promoting protein	0.765479	0.835097	1.09095	123701	100114	109237	130905	92687.5	90347.7	87904.9	75627	97369.8	79122	92680.4	113381	109503	89625	16.9165	16.6113	16.7371	16.9982	16.5001	16.4632	16.4237	16.2066	16.5712	16.2718	16.5	16.7908	16.7406	16.4516	+	3Sham_Ipsi_3TBI_Ipsi	Cluster -508	biological regulation;cellular component assembly;cellular component assembly at cellular level;cellular component organization;cellular component organization at cellular level;cellular component organization or biogenesis;cellular component organization or biogenesis at cellular level;cellular macromolecular complex assembly;cellular macromolecular complex subunit organization;cellular process;…	binding;cytoskeletal protein binding;microtubule binding;protein binding;tubulin binding	cell part;cytoplasm;cytoplasmic part;cytoskeletal part;intracellular membrane-bounded organelle;intracellular organelle;intracellular organelle part;intracellular part;macromolecular complex;membrane-bounded organelle;microtubule;myelin sheath;nucleus;organelle;organelle part;perinuclear region of cytoplasm;protein complex		1.59792	1.66844	-1.66844	0	Q7TQD2
O35344	O35344;O35343;A0A0B4J1E7	O35344	IMA4_MOUSE	Kpna3	Kpna3	Importin subunit alpha-4	0.835666	0.857065	1.02561	150109	140399	151444	135052	146643	113754	114735	116006	111590	127779	115886	125011	138113	111373	17.1957	17.0992	17.2084	17.0432	17.1619	16.7956	16.8079	16.8238	16.7678	16.9633	16.8223	16.9317	17.0755	16.765	+	3Sham_Ipsi_3TBI_Ipsi	Cluster -508	establishment of localization;establishment of localization in cell;establishment of protein localization;intracellular protein transport;intracellular transport;nuclear import;nuclear transport;nucleocytoplasmic transport;protein import;protein import into nucleus;protein targeting;protein transport;transport	binding;protein binding;protein C-terminus binding;protein transporter activity;substrate-specific transporter activity;transporter activity	cell part;cytoplasm;intracellular membrane-bounded organelle;intracellular organelle;intracellular part;membrane-bounded organelle;nucleus;organelle		1.59251	0.778667	-0.778667	0	O35344
Q9D338	Q9D338	Q9D338	RM19_MOUSE	Mrpl19	Mrpl19	39S ribosomal protein L19, mitochondrial	1.25291	0.934094	0.745539	6605.52	8015.74	6438.92	5335.69	7268.11	8722.08	8638.35	10083.3	6627.76	6628.88	6238.39	6014.75	6772.83	5165.42	12.6895	12.9686	12.6526	12.3815	12.8274	13.0905	13.0765	13.2997	12.6943	12.6945	12.607	12.5543	12.7255	12.3347	+	3TBI_Ipsi_3TBI_Exo_Ipsi	Cluster -504	biosynthetic process;cellular biosynthetic process;cellular macromolecule biosynthetic process;cellular macromolecule metabolic process;cellular metabolic process;cellular process;cellular protein metabolic process;macromolecule biosynthetic process;macromolecule metabolic process;metabolic process;primary metabolic process;protein metabolic process;translation	structural constituent of ribosome;structural molecule activity	cell part;cytoplasmic part;intracellular membrane-bounded organelle;intracellular non-membrane-bounded organelle;intracellular organelle;intracellular organelle part;intracellular part;macromolecular complex;membrane;membrane-bounded organelle;mitochondrial part;mitochondrial ribosome;mitochondrion;non-membrane-bounded organelle;nuclear membrane;nuclear part;nucleus;organellar ribosome;organelle;…		1.58941	0	1.58791	-1.58791	Q9D338
Q9CPY7	Q9CPY7;Q9CPY7-2	Q9CPY7	AMPL_MOUSE	Lap3	Lap3	Cytosol aminopeptidase	1.27186	1.3234	1.04052	63309.2	78112	80563.5	74685.4	82616.8	69504.9	103507	114452	101572	99536.9	99232.4	104106	97490.7	90399.8	15.9501	16.2533	16.2978	16.1885	16.3341	16.0848	16.6594	16.8044	16.6321	16.6029	16.5985	16.6677	16.573	16.464	+	3TBI_Exo_Ipsi_3Sham_Ipsi	Cluster -511		aminopeptidase activity;binding;catalytic activity;cation binding;exopeptidase activity;hydrolase activity;ion binding;manganese ion binding;metal ion binding;metalloexopeptidase activity;metallopeptidase activity;peptidase activity;peptidase activity, acting on L-amino acid peptides;transition metal ion binding	adherens junction;anchoring junction;cell junction;cell part;cell-substrate adherens junction;cell-substrate junction;cytoplasm;cytoplasmic part;extracellular membrane-bounded organelle;extracellular organelle;extracellular region part;extracellular vesicular exosome;focal adhesion;Golgi apparatus part;intracellular membrane-bounded organelle;intracellular organelle;intracellular organelle part;i…	Arginine and proline metabolism;Glutathione metabolism	1.58914	-1.5867	0	1.5867	Q9CPY7
Q8BH15;Q8BH15-2;Q8BH15-3;Q8BH15-4	Q8BH15;Q8BH15-2;Q8BH15-3;Q8BH15-4;Q8BH15-5;A0A1L1SQA7;A0A1L1SSE2;A0A1L1SQF2;A0A5F8MPB8;A0A1L1SS47	Q8BH15	CNO10_MOUSE	Cnot10	Cnot10	CCR4-NOT transcription complex subunit 10	0.775295	0.884286	1.14058	6158.66	7123.77	7188.43	7630.08	5718.58	5840.18	5632.06	4862.23	5180.12	5020.97	6116.22	7869.65	6142.04	5912.73	12.5884	12.7984	12.8115	12.8975	12.4814	12.5118	12.4594	12.2474	12.3388	12.2938	12.5784	12.9421	12.5845	12.5296	+	3Sham_Ipsi_3TBI_Ipsi	Cluster -505	biological regulation;biosynthetic process;cellular biosynthetic process;cellular macromolecule biosynthetic process;cellular macromolecule metabolic process;cellular metabolic process;cellular nitrogen compound metabolic process;cellular process;gene silencing;gene silencing by RNA;macromolecule biosynthetic process;macromolecule metabolic process;metabolic process;negative regulation of biologi…		CCR4-NOT complex;cell part;cytoplasm;intracellular membrane-bounded organelle;intracellular organelle;intracellular organelle part;intracellular part;macromolecular complex;membrane;membrane-bounded organelle;nuclear part;nucleoplasm part;nucleus;organelle;organelle part;protein complex;transcription factor complex	RNA degradation	1.58739	1.68633	-1.68633	0	Q8BH15;Q8BH15-2;Q8BH15-3;Q8BH15-4
[truncated: 6,084 more rows]
[truncated: 41 more columns]

## Sheet: S2
Protein_Group	Protein_Ids	Protein_Ids_1	Protein_Names	Genes	Genes_1	First_Protein_Description	Avg Ratio 15mo Ipsi TBI v Sham	Avg Ratio 15mo Ipsi TBI_Exo v Sham	Avg Ratio 15mo Ipsi TBI_Exo v TBI	15Sham_Ipsi_1	15Sham_Ipsi_2	15Sham_Ipsi_3	15Sham_Ipsi_4	15Sham_Ipsi_5	15TBI_Ipsi_1	15TBI_Ipsi_2	15TBI_Ipsi_3	15TBI_Ipsi_4	15TBI_Ipsi_5	15TBI_Exo_Ipsi_1	15TBI_Exo_Ipsi_2	15TBI_Exo_Ipsi_3	15TBI_Exo_Ipsi_4	15TBI_Exo_Ipsi_5	log2 15Sham_Ipsi_1	log2 15Sham_Ipsi_2	log2 15Sham_Ipsi_3	log2 15Sham_Ipsi_4	log2 15Sham_Ipsi_5	log2 15TBI_Ipsi_1	log2 15TBI_Ipsi_2	log2 15TBI_Ipsi_3	log2 15TBI_Ipsi_4	log2 15TBI_Ipsi_5	log2 15TBI_Exo_Ipsi_1	log2 15TBI_Exo_Ipsi_2	log2 15TBI_Exo_Ipsi_3	log2 15TBI_Exo_Ipsi_4	log2 15TBI_Exo_Ipsi_5	ANOVA Significant	Significant pairs	Cluster	GOBP name	GOMF name	GOCC name	KEGG name	"-log(ANOVA p-value)"	Protein_Group	Protein_Ids
[truncated: 6,581 more rows]
[truncated: 40 more columns]

[truncated: 1 more sheets: S3]
