# Supplementary material for: Human Adipose-Stem-Cell-Derived Small Extracellular Vesicles Modulate Behavior and Glial Cells in Young and Aged Mice Following TBI
Source: Cells. 2025 Aug 22;14(17):1304. doi: 10.3390/cells14171304 (PMC12428312; doi:10.3390/cells14171304)
Supplement: Supplementary file 1 [file cells-14-01304-s001.zip › cells-3694485-SupplementalTable S2.xlsx]

## Sheet: S1
Protein_Group	Protein_Ids	Protein_Ids_1	Protein_Names	Genes	Genes_1	First_Protein_Description	Avg Ratio Ast 3mo Ipsi TBI v Sham	Avg Ratio Ast 3mo Ipsi TBI_Exo v Sham	Avg Ratio Ast 3mo Ipsi TBI_Exo v TBI	Ast_3mo_Sham_Ipsi_1	Ast_3mo_Sham_Ipsi_2	Ast_3mo_Sham_Ipsi_3	Ast_3mo_Sham_Ipsi_4	Ast_3mo_Sham_Ipsi_5	Ast_3mo_TBI_Ipsi_1	Ast_3mo_TBI_Ipsi_2	Ast_3mo_TBI_Ipsi_3	Ast_3mo_TBI_Ipsi_4	Ast_3mo_TBI_Ipsi_5	Ast_3mo_TBI_Exo_Ipsi_1	Ast_3mo_TBI_Exo_Ipsi_2	Ast_3mo_TBI_Exo_Ipsi_3	Ast_3mo_TBI_Exo_Ipsi_4	Ast_3mo_TBI_Exo_Ipsi_5	Log2_Ast_3mo_Sham_Ipsi_1	Log2_Ast_3mo_Sham_Ipsi_2	Log2_Ast_3mo_Sham_Ipsi_3	Log2_Ast_3mo_Sham_Ipsi_4	Log2_Ast_3mo_Sham_Ipsi_5	Log2_Ast_3mo_TBI_Ipsi_1	Log2_Ast_3mo_TBI_Ipsi_2	Log2_Ast_3mo_TBI_Ipsi_3	Log2_Ast_3mo_TBI_Ipsi_4	Log2_Ast_3mo_TBI_Ipsi_5	Log2_Ast_3mo_TBI_Exo_Ipsi_1	Log2_Ast_3mo_TBI_Exo_Ipsi_2	Log2_Ast_3mo_TBI_Exo_Ipsi_3	Log2_Ast_3mo_TBI_Exo_Ipsi_4	Log2_Ast_3mo_TBI_Exo_Ipsi_5	ANOVA Significant	Significant pairs	Cluster	GOBP name	GOMF name	GOCC name	KEGG name	"-log(ANOVA p-value)"	Protein_Group	Protein_Ids
Q9CWS0	Q9CWS0;D3YU15	Q9CWS0	DDAH1_MOUSE	Ddah1	Ddah1	N(G),N(G)-dimethylarginine dimethylaminohydrolase 1	0.619598	0.790513	1.27585	206453	213206	180536	174535	184176	125125	106671	109491	121859	130991	139827	124396	166652	180832	146321	17.6555	17.7019	17.4619	17.4132	17.4907	16.933	16.7028	16.7405	16.8949	16.9991	17.0933	16.9246	17.3465	17.4643	17.1588	+	Ast_3mo_TBI_Exo_Ipsi_Ast_3mo_TBI_Ipsi;Ast_3mo_Sham_Ipsi_Ast_3mo_TBI_Ipsi;Ast_3mo_Sham_Ipsi_Ast_3mo_TBI_Exo_Ipsi	Cluster -207	amine metabolic process;arginine metabolic process;biological regulation;biosynthetic process;carboxylic acid metabolic process;cellular amine metabolic process;cellular amino acid metabolic process;cellular biosynthetic process;cellular ketone metabolic process;cellular macromolecule metabolic process;cellular metabolic process;cellular modified amino acid metabolic process;cellular nitrogen com…	amine binding;amino acid binding;binding;carboxylic acid binding;catalytic activity;cation binding;dimethylargininase activity;hydrolase activity;hydrolase activity, acting on carbon-nitrogen (but not peptide) bonds;hydrolase activity, acting on carbon-nitrogen (but not peptide) bonds, in linear amidines;ion binding;metal ion binding;transition metal ion binding;zinc ion binding	cell part;cytoplasmic part;extracellular membrane-bounded organelle;extracellular organelle;extracellular region part;extracellular vesicular exosome;intracellular membrane-bounded organelle;intracellular organelle;intracellular part;membrane-bounded organelle;membrane-bounded vesicle;mitochondrion;organelle;vesicle		4.11914	Q9CWS0	Q9CWS0;D3YU15
O35598	O35598	O35598	ADA10_MOUSE	Adam10	Adam10	Disintegrin and metalloproteinase domain-containing protein 10	1.46764	1.3415	0.914053	6601.03	5488.66	6172.88	6507.44	6358.66	7469.98	9469.83	10298.7	10241.2	8206.08	9411.5	7788.56	8442.69	8104.33	8012.17	12.6885	12.4222	12.5917	12.6679	12.6345	12.8669	13.2091	13.3302	13.3221	13.0025	13.2002	12.9271	13.0435	12.9845	12.968	+	Ast_3mo_TBI_Exo_Ipsi_Ast_3mo_Sham_Ipsi;Ast_3mo_TBI_Ipsi_Ast_3mo_Sham_Ipsi	Cluster -213	biological regulation;cell activation;cell surface receptor linked signaling pathway;cellular macromolecule metabolic process;cellular metabolic process;cellular process;cellular protein metabolic process;cellular response to stimulus;chordate embryonic development;constitutive protein ectodomain proteolysis;developmental process;embryo development;embryo development ending in birth or egg hatchi…	binding;catalytic activity;cation binding;endopeptidase activity;enzyme binding;hydrolase activity;identical protein binding;ion binding;kinase binding;metal ion binding;metalloendopeptidase activity;metallopeptidase activity;peptidase activity;peptidase activity, acting on L-amino acid peptides;protein binding;protein dimerization activity;protein domain specific binding;protein homodimerization…	adherens junction;anchoring junction;cell junction;cell part;cell surface;cell-substrate adherens junction;cell-substrate junction;cytoplasm;cytoplasmic membrane-bounded vesicle;cytoplasmic part;cytoplasmic vesicle;cytoskeletal part;endoplasmic reticulum part;extracellular membrane-bounded organelle;extracellular organelle;extracellular region part;extracellular vesicular exosome;focal adhesion;G…	Alzheimer's disease;Epithelial cell signaling in Helicobacter pylori infection	3.72236	O35598	O35598
P63005	P63005;P63005-2	P63005	LIS1_MOUSE	Pafah1b1	Pafah1b1	Platelet-activating factor acetylhydrolase IB subunit beta	1.34426	1.29792	0.965525	32376.5	27307.4	31135.5	29423.8	26205.2	42765.5	37696.7	44461.1	38364.9	33577.2	37535.2	38280.3	38365.2	39470.1	36427.7	14.9827	14.737	14.9263	14.8447	14.6776	15.3842	15.2022	15.4403	15.2275	15.0352	15.196	15.2243	15.2275	15.2685	15.1527	+	Ast_3mo_TBI_Exo_Ipsi_Ast_3mo_Sham_Ipsi;Ast_3mo_TBI_Ipsi_Ast_3mo_Sham_Ipsi	Cluster -213	acrosome assembly;actin cytoskeleton organization;actin filament-based process;adult behavior;adult locomotory behavior;ameboidal cell migration;anatomical structure development;anatomical structure formation involved in morphogenesis;anatomical structure morphogenesis;auditory receptor cell development;axon cargo transport;axonogenesis;behavior;biological regulation;brain morphogenesis;catabolic…	binding;cytoskeletal protein binding;dynein binding;identical protein binding;microtubule binding;phosphoprotein binding;protein binding;protein dimerization activity;protein homodimerization activity;tubulin binding	astral microtubule;axon;cell body;cell cortex;cell part;cell projection;cell projection part;centrosome;chromosomal part;cilium;cytoplasm;cytoplasmic microtubule;cytoplasmic part;cytoskeletal part;cytoskeleton;cytosol;envelope;extracellular membrane-bounded organelle;extracellular organelle;extracellular region part;extracellular vesicular exosome;growth cone;intracellular non-membrane-bounded or…	Ether lipid metabolism	3.6849	P63005	P63005;P63005-2
Q91WP6	Q91WP6;G3X8T9	Q91WP6	SPA3N_MOUSE	Serpina3n	Serpina3n	Serine protease inhibitor A3N	2.29509	3.0006	1.3074	2286.98	978.161	2127.49	1427.88	2127.41	2355.36	5553.77	3658.61	5079.75	3888.77	5202.99	6074.94	6703.18	4891.27	3976.78	11.1592	9.93393	11.0549	10.4797	11.0549	11.2017	12.4393	11.8371	12.3105	11.9251	12.3451	12.5687	12.7106	12.256	11.9574	+	Ast_3mo_TBI_Ipsi_Ast_3mo_Sham_Ipsi;Ast_3mo_TBI_Exo_Ipsi_Ast_3mo_Sham_Ipsi	Cluster -213	acute inflammatory response;acute-phase response;biological regulation;defense response;inflammatory response;negative regulation of catalytic activity;negative regulation of endopeptidase activity;negative regulation of hydrolase activity;negative regulation of molecular function;negative regulation of peptidase activity;regulation of biological process;regulation of catalytic activity;regulatio…	endopeptidase inhibitor activity;endopeptidase regulator activity;enzyme inhibitor activity;enzyme regulator activity;peptidase inhibitor activity;peptidase regulator activity;serine-type endopeptidase inhibitor activity	blood microparticle;extracellular membrane-bounded organelle;extracellular organelle;extracellular region;extracellular region part;extracellular space;extracellular vesicular exosome;membrane-bounded organelle;membrane-bounded vesicle;organelle;vesicle		3.62323	Q91WP6	Q91WP6;G3X8T9
P97765	P97765;P97765-2	P97765	WBP2_MOUSE	Wbp2	Wbp2	WW domain-binding protein 2	1.52472	1.54574	1.01378	19034.8	20032.4	17333.9	16538.4	15068.6	27344.4	27889.8	34408.3	23738.9	20806.6	28157.2	31089.6	24961.8	26036.8	25792.2	14.2164	14.29	14.0813	14.0135	13.8793	14.739	14.7675	15.0705	14.535	14.3448	14.7812	14.9241	14.6074	14.6683	14.6546	+	Ast_3mo_TBI_Ipsi_Ast_3mo_Sham_Ipsi;Ast_3mo_TBI_Exo_Ipsi_Ast_3mo_Sham_Ipsi	Cluster -213	biological regulation;cellular process;cellular response to chemical stimulus;cellular response to endogenous stimulus;cellular response to estrogen stimulus;cellular response to hormone stimulus;cellular response to organic substance;cellular response to steroid hormone stimulus;cellular response to stimulus;establishment of localization;establishment of protein localization;positive regulation …	binding;chromatin binding;chromatin DNA binding;core promoter binding;core promoter sequence-specific DNA binding;DNA binding;nucleic acid binding;protein binding transcription factor activity;regulatory region DNA binding;regulatory region nucleic acid binding;RNA polymerase II core promoter sequence-specific DNA binding;RNA polymerase II regulatory region DNA binding;RNA polymerase II regulator…	cell part;chromatin;chromosomal part;intracellular organelle part;intracellular part;nuclear chromatin;nuclear chromosome part;nuclear part;organelle part		3.40108	P97765	P97765;P97765-2
Q9QXG4	Q9QXG4;A2AQN4;A2AQN5	Q9QXG4	ACSA_MOUSE	Acss2	Acss2	Acetyl-coenzyme A synthetase, cytoplasmic	0.786194	0.774727	0.985415	17754.9	13431.5	15561.1	15748.8	17995.3	13205.3	11777.5	12541.2	13329	12429	11906.5	12667.1	12695.4	11924.1	13165.9	14.1159	13.7133	13.9257	13.943	14.1353	13.6888	13.5237	13.6144	13.7023	13.6014	13.5395	13.6288	13.632	13.5416	13.6845	+	Ast_3mo_Sham_Ipsi_Ast_3mo_TBI_Exo_Ipsi;Ast_3mo_Sham_Ipsi_Ast_3mo_TBI_Ipsi	Cluster -207	acetate biosynthetic process;acetate metabolic process;acetyl-CoA biosynthetic process;acetyl-CoA metabolic process;biosynthetic process;carboxylic acid biosynthetic process;carboxylic acid metabolic process;cellular biosynthetic process;cellular ketone metabolic process;cellular metabolic process;cellular process;coenzyme biosynthetic process;coenzyme metabolic process;cofactor biosynthetic proc…	acetate-CoA ligase activity;acid-thiol ligase activity;adenyl nucleotide binding;adenyl ribonucleotide binding;ATP binding;binding;catalytic activity;CoA-ligase activity;ligase activity;ligase activity, forming carbon-sulfur bonds;nucleotide binding;purine nucleotide binding;purine ribonucleoside triphosphate binding;purine ribonucleotide binding;ribonucleotide binding	cell part;cytoplasm;intracellular membrane-bounded organelle;intracellular organelle;intracellular organelle part;intracellular part;membrane-bounded organelle;nuclear part;nucleoplasm;organelle;organelle part	Carbon fixation pathways in prokaryotes;Glycolysis / Gluconeogenesis;Methane metabolism;Propanoate metabolism;Pyruvate metabolism	3.3894	Q9QXG4	Q9QXG4;A2AQN4;A2AQN5
Q9WTQ5;Q9WTQ5-2	Q9WTQ5;Q9WTQ5-2;A0A668KLD3;A0A668KLV9	Q9WTQ5	AKA12_MOUSE	Akap12	Akap12	A-kinase anchor protein 12	1.72603	1.42056	0.823025	13672.5	10588.2	16305.9	15438	14534	16721.5	20989.9	28347.2	25561.1	30131.8	19325.4	20477.1	19905.9	20245.7	20250.4	13.739	13.3702	13.9931	13.9142	13.8271	14.0294	14.3574	14.7909	14.6417	14.879	14.2382	14.3217	14.2809	14.3053	14.3057	+	Ast_3mo_TBI_Exo_Ipsi_Ast_3mo_Sham_Ipsi;Ast_3mo_TBI_Ipsi_Ast_3mo_Sham_Ipsi	Cluster -213	biological regulation;cellular process;cellular response to stimulus;establishment of localization;establishment of localization in cell;establishment of protein localization;intracellular protein transport;intracellular transport;positive regulation of biological process;positive regulation of biosynthetic process;positive regulation of cAMP biosynthetic process;positive regulation of cAMP metab…	adenylate cyclase binding;binding;enzyme binding;protein binding;protein complex scaffold;receptor signaling complex scaffold activity;structural molecule activity	adherens junction;anchoring junction;cell junction;cell part;cell-substrate adherens junction;cell-substrate junction;cytoplasm;cytoskeleton;focal adhesion;intracellular non-membrane-bounded organelle;intracellular organelle;intracellular part;membrane;non-membrane-bounded organelle;organelle;plasma membrane		2.98673	Q9WTQ5;Q9WTQ5-2	Q9WTQ5;Q9WTQ5-2;A0A668KLD3;A0A668KLV9
P03995	P03995;P03995-2	P03995	GFAP_MOUSE	Gfap	Gfap	Glial fibrillary acidic protein	2.33833	2.0958	0.896279	521482	388762	449991	460660	442340	710255	721941	1.04e+06	1.52e+06	1.3e+06	660246	653843	989192	1.17e+06	1.27e+06	18.9923	18.5685	18.7795	18.8133	18.7548	19.438	19.4615	19.9882	20.5356	20.3101	19.3326	19.3186	19.9159	20.1581	20.2764	+	Ast_3mo_TBI_Exo_Ipsi_Ast_3mo_Sham_Ipsi;Ast_3mo_TBI_Ipsi_Ast_3mo_Sham_Ipsi	Cluster -213	anatomical structure development;anatomical structure morphogenesis;astrocyte development;astrocyte differentiation;Bergmann glial cell differentiation;biological regulation;cell development;cell differentiation;cell part morphogenesis;cell projection morphogenesis;cell projection organization;cellular component morphogenesis;cellular component organization;cellular component organization at cell…	binding;integrin binding;protein binding;protein complex binding;receptor binding;structural constituent of cytoskeleton;structural molecule activity	cell body;cell part;cell projection;cytoplasm;cytoskeletal part;intermediate filament;intracellular organelle part;intracellular part;macromolecular complex;membrane;myelin sheath;organelle part;protein complex		2.97844	P03995	P03995;P03995-2
Q8K2Q0	Q8K2Q0	Q8K2Q0	COMD9_MOUSE	Commd9	Commd9	COMM domain-containing protein 9	1.16523	0.94133	0.807848	6899.24	6725.73	6798.39	6885.52	7863.05	8352.69	7946.32	8097.78	8984.27	7602.36	7177.27	6803.43	6377.11	6890.81	5859.76	12.7522	12.7155	12.731	12.7493	12.9409	13.028	12.9561	12.9833	13.1332	12.8922	12.8092	12.732	12.6387	12.7505	12.5166	+	Ast_3mo_TBI_Ipsi_Ast_3mo_TBI_Exo_Ipsi;Ast_3mo_TBI_Ipsi_Ast_3mo_Sham_Ipsi	Cluster -213	biological regulation;biosynthetic process;cation transport;cellular biosynthetic process;cellular macromolecule biosynthetic process;cellular macromolecule metabolic process;cellular metabolic process;cellular nitrogen compound metabolic process;cellular process;establishment of localization;ion transport;macromolecule biosynthetic process;macromolecule metabolic process;metabolic process;metal …		cell part;cytoplasmic membrane-bounded vesicle;cytoplasmic part;cytoplasmic vesicle;intracellular membrane-bounded organelle;intracellular organelle;intracellular part;membrane-bounded organelle;membrane-bounded vesicle;nucleus;organelle;vesicle		2.97693	Q8K2Q0	Q8K2Q0
Q8BTI8;Q8BTI8-3	Q8BTI8;Q8BTI8-2;Q8BTI8-3	Q8BTI8	SRRM2_MOUSE	Srrm2	Srrm2	Serine/arginine repetitive matrix protein 2	0.912044	0.78532	0.861054	37189	31350.7	32779.3	32961.7	31443.3	26463.3	29166.9	33258.1	31201.9	31057.4	27216.8	23402	27440.3	24771.2	27316	15.1826	14.9362	15.0005	15.0085	14.9405	14.6917	14.832	15.0214	14.9293	14.9226	14.7322	14.5143	14.744	14.5964	14.7375	+	Ast_3mo_TBI_Ipsi_Ast_3mo_TBI_Exo_Ipsi;Ast_3mo_Sham_Ipsi_Ast_3mo_TBI_Exo_Ipsi	Cluster -207	cellular macromolecule metabolic process;cellular metabolic process;cellular nitrogen compound metabolic process;cellular process;macromolecule metabolic process;metabolic process;mRNA metabolic process;mRNA processing;nitrogen compound metabolic process;nucleic acid metabolic process;nucleobase-containing compound metabolic process;primary metabolic process;RNA metabolic process;RNA processing;R…		Cajal body;catalytic step 2 spliceosome;cell part;intracellular organelle part;intracellular part;macromolecular complex;nuclear body;nuclear part;nuclear speck;nucleoplasm part;organelle part;ribonucleoprotein complex;spliceosomal complex		2.97062	Q8BTI8;Q8BTI8-3	Q8BTI8;Q8BTI8-2;Q8BTI8-3
P70380	P70380;K3W4N2	P70380	IL18_MOUSE	Il18	Il18	Interleukin-18	0.70976	0.815181	1.14853	10729.5	10485.7	12075.7	11684.6	11524	8655.13	7270.36	6726.18	9465.19	7984.22	9649.66	7894.25	10719	8419.75	9374.64	13.3893	13.3561	13.5598	13.5123	13.4924	13.0793	12.8278	12.7156	13.2084	12.9629	13.2363	12.9466	13.3879	13.0396	13.1945	+	Ast_3mo_Sham_Ipsi_Ast_3mo_TBI_Ipsi;Ast_3mo_Sham_Ipsi_Ast_3mo_TBI_Exo_Ipsi	Cluster -207	adaptive immune response;adaptive immune response based on somatic recombination of immune receptors built from immunoglobulin superfamily domains;anatomical structure formation involved in morphogenesis;angiogenesis;behavior;biological regulation;cell activation;cell surface receptor linked signaling pathway;cellular process;cellular response to biotic stimulus;cellular response to chemical stim…	binding;cytokine activity;protein binding;receptor binding	extracellular membrane-bounded organelle;extracellular organelle;extracellular region part;extracellular space;extracellular vesicular exosome;membrane-bounded organelle;membrane-bounded vesicle;organelle;vesicle	African trypanosomiasis;Cytokine-cytokine receptor interaction;Cytosolic DNA-sensing pathway;ko05152;Malaria;NOD-like receptor signaling pathway;Rheumatoid arthritis	2.9692	P70380	P70380;K3W4N2
Q9DBR7;Q9DBR7-2	Q9DBR7;Q9DBR7-2	Q9DBR7	MYPT1_MOUSE	Ppp1r12a	Ppp1r12a	Protein phosphatase 1 regulatory subunit 12A	1.39704	1.21412	0.869062	8449.44	9998.44	9965.15	8723.55	9782.46	10609.9	12844.4	15548.6	12432.3	14112.8	10913.7	12686.2	11892.4	10802.3	10670.7	13.0446	13.2875	13.2827	13.0907	13.256	13.3731	13.6489	13.9245	13.6018	13.7847	13.4139	13.631	13.5378	13.3991	13.3814	+	Ast_3mo_TBI_Exo_Ipsi_Ast_3mo_Sham_Ipsi;Ast_3mo_TBI_Ipsi_Ast_3mo_Sham_Ipsi	Cluster -213	biological regulation;cell cycle phase;cell cycle process;cellular component organization;cellular component organization at cellular level;cellular component organization or biogenesis;cellular component organization or biogenesis at cellular level;cellular macromolecule metabolic process;cellular metabolic process;cellular process;cellular protein metabolic process;cellular response to stimulus…	14-3-3 protein binding;binding;enzyme binding;enzyme inhibitor activity;enzyme regulator activity;kinase binding;phosphatase regulator activity;protein binding;protein kinase binding	actin cytoskeleton;adherens junction;anchoring junction;cell junction;cell part;cell-substrate adherens junction;cell-substrate junction;centrosome;chromosomal part;contractile fiber;cytoplasm;cytoplasmic part;cytoskeletal part;cytoskeleton;focal adhesion;intracellular non-membrane-bounded organelle;intracellular organelle;intracellular organelle part;intracellular part;kinetochore;macromolecular…	Focal adhesion;Long-term potentiation;Regulation of actin cytoskeleton;Vascular smooth muscle contraction	2.9465	Q9DBR7;Q9DBR7-2	Q9DBR7;Q9DBR7-2
P41241	P41241	P41241	CSK_MOUSE	Csk	Csk	Tyrosine-protein kinase CSK	1.3452	1.32094	0.981967	7121.9	7835.72	8058.9	8419.22	6923.75	9401.11	8716.29	11366.7	11304.9	10812.1	9313.03	11712.7	9773.81	11087.1	8783.94	12.798	12.9359	12.9764	13.0395	12.7573	13.1986	13.0895	13.4725	13.4647	13.4004	13.185	13.5158	13.2547	13.4366	13.1007	+	Ast_3mo_TBI_Exo_Ipsi_Ast_3mo_Sham_Ipsi;Ast_3mo_TBI_Ipsi_Ast_3mo_Sham_Ipsi	Cluster -213	adherens junction organization;anatomical structure development;anatomical structure morphogenesis;biological regulation;brain development;cell differentiation;cell junction organization;cell migration;cell motility;cell surface receptor linked signaling pathway;cell-cell junction organization;cellular component movement;cellular component organization;cellular component organization or biogenesi…	adenyl nucleotide binding;adenyl ribonucleotide binding;ATP binding;binding;catalytic activity;identical protein binding;kinase activity;non-membrane spanning protein tyrosine kinase activity;nucleotide binding;phosphotransferase activity, alcohol group as acceptor;protein binding;protein kinase activity;protein tyrosine kinase activity;purine nucleotide binding;purine ribonucleoside triphosphate…	cell junction;cell part;cell-cell junction;cytoplasm;extracellular membrane-bounded organelle;extracellular organelle;extracellular region part;extracellular vesicular exosome;extrinsic to internal side of plasma membrane;extrinsic to membrane;extrinsic to plasma membrane;intracellular part;membrane;membrane part;membrane raft;membrane-bounded organelle;membrane-bounded vesicle;organelle;plasma m…	Chemokine signaling pathway;Epithelial cell signaling in Helicobacter pylori infection;Neurotrophin signaling pathway;Regulation of actin cytoskeleton;Shigellosis	2.77757	P41241	P41241
P48774	P48774;E9PVM7;E9Q024	P48774	GSTM5_MOUSE	Gstm5	Gstm5	Glutathione S-transferase Mu 5	0.669544	0.795605	1.18828	375186	378373	356913	359536	294514	243211	241972	240289	239263	216690	249501	276743	362716	302518	212385	18.5172	18.5294	18.4452	18.4558	18.168	17.8918	17.8845	17.8744	17.8682	17.7253	17.9287	18.0782	18.4685	18.2067	17.6963	+	Ast_3mo_Sham_Ipsi_Ast_3mo_TBI_Ipsi;Ast_3mo_Sham_Ipsi_Ast_3mo_TBI_Exo_Ipsi	Cluster -207	amine metabolic process;benzene-containing compound metabolic process;carboxylic acid metabolic process;catabolic process;cellular amine metabolic process;cellular amino acid metabolic process;cellular aromatic compound metabolic process;cellular catabolic process;cellular detoxification of nitrogen compound;cellular ketone metabolic process;cellular metabolic process;cellular modified amino acid…	amine binding;amino acid binding;binding;carboxylic acid binding;catalytic activity;enzyme binding;glutathione binding;glutathione transferase activity;identical protein binding;modified amino acid binding;peptide binding;protein binding;protein dimerization activity;protein homodimerization activity;transferase activity;transferase activity, transferring alkyl or aryl (other than methyl) groups	cell part;cell projection part;cytoplasm;extracellular membrane-bounded organelle;extracellular organelle;extracellular region part;extracellular vesicular exosome;flagellar fibrous sheath;flagellum part;intracellular membrane-bounded organelle;intracellular organelle;intracellular organelle part;intracellular part;membrane-bounded organelle;membrane-bounded vesicle;microtubule-based flagellum pa…	Drug metabolism - cytochrome P450;Glutathione metabolism;Metabolism of xenobiotics by cytochrome P450	2.76326	P48774	P48774;E9PVM7;E9Q024
P62331	P62331	P62331	ARF6_MOUSE	Arf6	Arf6	ADP-ribosylation factor 6	1.5508	1.34433	0.866859	9904.17	13836.7	11641.6	15073.5	14834.9	17372.7	18875.6	24629.4	17070.3	23305.3	17586.9	19068.8	19338	16023.2	15755.4	13.2738	13.7562	13.507	13.8797	13.8567	14.0845	14.2042	14.5881	14.0592	14.5084	14.1022	14.2189	14.2392	13.9679	13.9436	+	Ast_3mo_TBI_Exo_Ipsi_Ast_3mo_Sham_Ipsi;Ast_3mo_TBI_Ipsi_Ast_3mo_Sham_Ipsi	Cluster -213	actin cytoskeleton organization;actin filament-based process;anatomical structure development;apoptosis;biological regulation;cell cycle;cell death;cell division;cell projection organization;cellular component organization;cellular component organization at cellular level;cellular component organization or biogenesis;cellular component organization or biogenesis at cellular level;cellular localiz…	binding;catalytic activity;enzyme binding;GTP binding;GTPase activity;guanyl nucleotide binding;guanyl ribonucleotide binding;hydrolase activity;hydrolase activity, acting on acid anhydrides;hydrolase activity, acting on acid anhydrides, in phosphorus-containing anhydrides;nucleoside-triphosphatase activity;nucleotide binding;protein binding;purine nucleotide binding;purine ribonucleoside triphos…	adherens junction;anchoring junction;cell cortex;cell division site part;cell junction;cell part;cell projection;cell projection membrane;cell projection part;cell-substrate adherens junction;cell-substrate junction;cleavage furrow;cytoplasm;cytoplasmic membrane-bounded vesicle;cytoplasmic part;cytoplasmic vesicle;early endosome;endocytic vesicle;endosomal part;endosome;endosome membrane;extracel…	Endocytosis;Fc gamma R-mediated phagocytosis	2.69193	P62331	P62331
Q63739	Q63739	Q63739	TP4A1_MOUSE	Ptp4a1	Ptp4a1	Protein tyrosine phosphatase type IVA 1	1.29104	1.46005	1.13091	4891.44	4676.45	4732.14	4951.1	4669.18	6092.81	8207.37	5065.9	6514.23	5001.84	8147.63	6259.29	6613.97	6689.07	7214.87	12.256	12.1912	12.2083	12.2735	12.189	12.5729	13.0027	12.3066	12.6694	12.2882	12.9922	12.6118	12.6913	12.7076	12.8168	+	Ast_3mo_TBI_Ipsi_Ast_3mo_Sham_Ipsi;Ast_3mo_TBI_Exo_Ipsi_Ast_3mo_Sham_Ipsi	Cluster -213	biological regulation;cell cycle;cellular macromolecule metabolic process;cellular metabolic process;cellular process;cellular protein metabolic process;dephosphorylation;developmental process;macromolecule metabolic process;macromolecule modification;metabolic process;multicellular organismal development;multicellular organismal process;peptidyl-tyrosine dephosphorylation;phosphate-containing co…	catalytic activity;hydrolase activity;hydrolase activity, acting on ester bonds;phosphatase activity;phosphoprotein phosphatase activity;phosphoric ester hydrolase activity;prenylated protein tyrosine phosphatase activity;protein tyrosine phosphatase activity	cell part;cytoplasm;cytoplasmic part;cytoskeletal part;early endosome;endoplasmic reticulum;endosome;extracellular membrane-bounded organelle;extracellular organelle;extracellular region part;extracellular vesicular exosome;internal side of plasma membrane;intracellular membrane-bounded organelle;intracellular non-membrane-bounded organelle;intracellular organelle;intracellular organelle part;int…		2.59473	Q63739	Q63739
Q9CR16	Q9CR16	Q9CR16	PPID_MOUSE	Ppid	Ppid	Peptidyl-prolyl cis-trans isomerase D	1.08893	1.22709	1.12687	28633.8	35000.3	36678.5	31211.5	34565.7	35088.3	35515.5	37102.1	38903.6	34250.9	38916.3	43802.9	37715.8	41534.9	41836.6	14.8054	15.0951	15.1626	14.9298	15.0771	15.0987	15.1162	15.1792	15.2476	15.0639	15.2481	15.4187	15.2029	15.342	15.3525	+	Ast_3mo_TBI_Exo_Ipsi_Ast_3mo_Sham_Ipsi	Cluster -213	apoptosis;biological regulation;cell death;cellular component assembly;cellular component organization;cellular component organization at cellular level;cellular component organization or biogenesis;cellular component organization or biogenesis at cellular level;cellular macromolecule metabolic process;cellular metabolic process;cellular process;cellular protein metabolic process;cellular respons…	binding;catalytic activity;cis-trans isomerase activity;drug binding;estrogen receptor binding;FK506 binding;heat shock protein binding;hormone receptor binding;Hsp70 protein binding;Hsp90 protein binding;isomerase activity;macrolide binding;nuclear hormone receptor binding;peptide binding;peptidyl-prolyl cis-trans isomerase activity;protein binding;receptor binding;steroid hormone receptor bindi…	cell part;cytoplasm;intracellular membrane-bounded organelle;intracellular non-membrane-bounded organelle;intracellular organelle;intracellular organelle part;intracellular part;membrane-bounded organelle;non-membrane-bounded organelle;nuclear part;nucleolus;nucleoplasm;nucleus;organelle;organelle part	Calcium signaling pathway;Huntington's disease;Parkinson's disease	2.56323	Q9CR16	Q9CR16
Q61081	Q61081;A0A1L1STC0	Q61081	CDC37_MOUSE	Cdc37	Cdc37	Hsp90 co-chaperone Cdc37	1.2231	1.21861	0.996329	23239.4	22070.6	21882.8	19190.3	18459.7	24289.2	24348.6	24990	28334.7	26270.9	25680.1	26314.4	24631.2	22758.9	28378.1	14.5043	14.4298	14.4175	14.2281	14.1721	14.568	14.5716	14.6091	14.7903	14.6812	14.6484	14.6836	14.5882	14.4741	14.7925	+	Ast_3mo_TBI_Exo_Ipsi_Ast_3mo_Sham_Ipsi;Ast_3mo_TBI_Ipsi_Ast_3mo_Sham_Ipsi	Cluster -213	biological regulation;cellular macromolecule metabolic process;cellular metabolic process;cellular process;cellular protein metabolic process;macromolecule metabolic process;metabolic process;posttranscriptional regulation of gene expression;primary metabolic process;protein folding;protein metabolic process;protein stabilization;regulation of biological process;regulation of biological quality;r…	binding;chaperone binding;enzyme binding;heat shock protein binding;Hsp90 protein binding;kinase binding;protein binding;unfolded protein binding	cell part;cell projection membrane;cell projection part;cytoplasm;cytoplasmic part;cytosol;extracellular membrane-bounded organelle;extracellular organelle;extracellular region part;extracellular vesicular exosome;intracellular part;leading edge membrane;membrane part;membrane-bounded organelle;membrane-bounded vesicle;organelle;plasma membrane part;ruffle membrane;vesicle		2.52713	Q61081	Q61081;A0A1L1STC0
Q6PEM6	Q6PEM6;Q9D2W5	Q6PEM6	GRM2B_MOUSE	Gramd2b	Gramd2b	GRAM domain-containing protein 2B	0.787638	0.52609	0.667934	2123.15	3022.93	2211.38	2945.49	3301.76	1682.99	2305.61	2115.32	2827.73	1783.94	1614.32	1344.58	2121.59	976.018	1100.8	11.052	11.5617	11.1107	11.5243	11.689	10.7168	11.1709	11.0467	11.4654	10.8009	10.6567	10.3929	11.0509	9.93076	10.1043	+	Ast_3mo_TBI_Ipsi_Ast_3mo_TBI_Exo_Ipsi;Ast_3mo_Sham_Ipsi_Ast_3mo_TBI_Exo_Ipsi	Cluster -212			cell part;cytoplasmic microtubule;cytoplasmic part;cytoskeletal part;intracellular organelle part;intracellular part;macromolecular complex;microtubule;organelle part;protein complex		2.4849	Q6PEM6	Q6PEM6;Q9D2W5
O08992	O08992;Q3TMX0	O08992	SDCB1_MOUSE	Sdcbp	Sdcbp	Syntenin-1	1.3893	1.2157	0.875048	4648.78	4919.96	4686.52	4885.62	6149	5926.62	6140.57	8639.78	7300.36	7127.9	6355.25	5990.04	6044.84	6840.32	5514.55	12.1826	12.2644	12.1943	12.2543	12.5861	12.533	12.5842	13.0768	12.8338	12.7993	12.6337	12.5484	12.5615	12.7398	12.429	+	Ast_3mo_TBI_Ipsi_Ast_3mo_Sham_Ipsi	Cluster -213	actin cytoskeleton organization;actin filament-based process;biological regulation;cell communication;cell-cell signaling;cellular component organization;cellular component organization at cellular level;cellular component organization or biogenesis;cellular component organization or biogenesis at cellular level;cellular process;cellular response to stimulus;cytoskeleton organization;intracellula…	binding;cytokine receptor binding;frizzled binding;G-protein-coupled receptor binding;growth factor receptor binding;identical protein binding;interleukin-5 receptor binding;protein binding;protein dimerization activity;protein heterodimerization activity;protein N-terminus binding;receptor binding;syndecan binding	blood microparticle;cell part;cytoplasm;cytoplasmic membrane-bounded vesicle;cytoplasmic part;cytoplasmic vesicle;extracellular membrane-bounded organelle;extracellular organelle;extracellular region part;extracellular space;extracellular vesicular exosome;interleukin-5 receptor complex;intracellular membrane-bounded organelle;intracellular organelle;intracellular part;macromolecular complex;mela…		2.47608	O08992	O08992;Q3TMX0
Q9QYB8;Q9QYB8-2	Q9QYB8;Q9QYB8-2	Q9QYB8	ADDB_MOUSE	Add2	Add2	Beta-adducin	3.49619	2.06575	0.590858	3246.64	859.563	866.371	3564.45	1401.71	4497.68	4317.31	13095.1	6743.01	6094.63	3273.88	6061.12	3933.27	2985.4	4277.31	11.6647	9.74746	9.75884	11.7995	10.453	12.135	12.0759	13.6767	12.7192	12.5733	11.6768	12.5654	11.9415	11.5437	12.0625	+	Ast_3mo_TBI_Exo_Ipsi_Ast_3mo_Sham_Ipsi;Ast_3mo_TBI_Ipsi_Ast_3mo_Sham_Ipsi	Cluster -213	actin cytoskeleton organization;actin filament bundle assembly;actin filament capping;actin filament organization;actin filament-based process;anatomical structure development;barbed-end actin filament capping;biological regulation;cellular component assembly;cellular component assembly at cellular level;cellular component organization;cellular component organization at cellular level;cellular co…	actin binding;actin filament binding;binding;cytoskeletal protein binding;identical protein binding;protein binding;protein dimerization activity;protein heterodimerization activity;protein homodimerization activity;spectrin binding;structural molecule activity	cell part;cytoplasmic membrane-bounded vesicle;cytoplasmic part;cytoplasmic vesicle;cytoskeletal part;F-actin capping protein complex;intracellular membrane-bounded organelle;intracellular organelle;intracellular organelle part;intracellular part;macromolecular complex;membrane;membrane-bounded organelle;membrane-bounded vesicle;organelle;organelle part;plasma membrane;protein complex;vesicle		2.45179	Q9QYB8;Q9QYB8-2	Q9QYB8;Q9QYB8-2
Q8C0M9	Q8C0M9	Q8C0M9	ASGL1_MOUSE	Asrgl1	Asrgl1	Isoaspartyl peptidase/L-asparaginase	0.75006	0.909873	1.21307	284435	221708	223389	212832	252999	202409	167690	182616	175400	168479	202171	209570	258416	226499	190973	18.1177	17.7583	17.7692	17.6994	17.9488	17.6269	17.3554	17.4785	17.4203	17.3622	17.6252	17.6771	17.9793	17.7891	17.543	+	Ast_3mo_TBI_Exo_Ipsi_Ast_3mo_TBI_Ipsi;Ast_3mo_Sham_Ipsi_Ast_3mo_TBI_Ipsi	Cluster -207	amine catabolic process;amine metabolic process;asparagine catabolic process;asparagine catabolic process via L-aspartate;asparagine metabolic process;aspartate family amino acid catabolic process;aspartate family amino acid metabolic process;carboxylic acid catabolic process;carboxylic acid metabolic process;catabolic process;cellular amine metabolic process;cellular amino acid catabolic process…	asparaginase activity;beta-aspartyl-peptidase activity;catalytic activity;exopeptidase activity;hydrolase activity;hydrolase activity, acting on carbon-nitrogen (but not peptide) bonds;hydrolase activity, acting on carbon-nitrogen (but not peptide) bonds, in linear amides;omega peptidase activity;peptidase activity;peptidase activity, acting on L-amino acid peptides	cell part;cytoplasm;intracellular membrane-bounded organelle;intracellular organelle;intracellular part;membrane-bounded organelle;nucleus;organelle		2.43326	Q8C0M9	Q8C0M9
P39447	P39447;B9EHJ3;A0A0U1RPW2	P39447	ZO1_MOUSE	Tjp1	Tjp1	Tight junction protein ZO-1	1.33385	1.23794	0.928089	14727.3	14446.3	18531.1	16427	16327.3	18365.3	23498.7	22173.3	19797.4	23485.9	21590.8	19998.7	21693.7	20190	16129.9	13.8462	13.8184	14.1777	14.0038	13.995	14.1647	14.5203	14.4365	14.273	14.5195	14.3981	14.2876	14.405	14.3014	13.9775	+	Ast_3mo_TBI_Exo_Ipsi_Ast_3mo_Sham_Ipsi;Ast_3mo_TBI_Ipsi_Ast_3mo_Sham_Ipsi	Cluster -213	anatomical structure formation involved in morphogenesis;biological regulation;blastocyst formation;carbohydrate homeostasis;cellular chemical homeostasis;cellular glucose homeostasis;cellular homeostasis;cellular process;cellular response to carbohydrate stimulus;cellular response to chemical stimulus;cellular response to glucose stimulus;cellular response to hexose stimulus;cellular response to…	binding;protein binding;protein domain specific binding	adherens junction;anchoring junction;apical junction complex;apical part of cell;apical plasma membrane;apicolateral plasma membrane;basolateral plasma membrane;cell junction;cell part;cell surface;cell-cell adherens junction;cell-cell contact zone;cell-cell junction;contractile fiber part;cytoplasm;cytoplasmic part;gap junction;I band;intercalated disc;intercellular canaliculus;intracellular mem…	Adherens junction;Epithelial cell signaling in Helicobacter pylori infection;Gap junction;Tight junction;Vibrio cholerae infection	2.40443	P39447	P39447;B9EHJ3;A0A0U1RPW2
Q91YV9	Q91YV9	Q91YV9	PGAP4_MOUSE	Pgap4	Pgap4	Post-GPI attachment to proteins factor 4	0.433839	0.769172	1.77294	2750.31	2214.76	2533.55	3420.68	2030.01	1058.82	1481.45	525.758	931.677	1620.21	1315.74	1879.55	2030.72	1537.51	3196.73	11.4254	11.1129	11.3069	11.7401	10.9873	10.0482	10.5328	9.03826	9.86369	10.662	10.3617	10.8762	10.9878	10.5864	11.6424	+	Ast_3mo_TBI_Exo_Ipsi_Ast_3mo_TBI_Ipsi;Ast_3mo_Sham_Ipsi_Ast_3mo_TBI_Ipsi	Cluster -209			cell part;integral to membrane;intrinsic to membrane;membrane part		2.33898	Q91YV9	Q91YV9
Q9CQ19	Q9CQ19;Q3THE2;D3YV37;Q6ZWQ9	Q9CQ19	MYL9_MOUSE	Myl9	Myl9	Myosin regulatory light polypeptide 9	1.56986	1.49498	0.952301	49466	44843.2	67723.8	73116	58263	72236.1	74438	102814	93660.8	117466	79959.2	82411.7	112515	83123.8	80634.7	15.5941	15.4526	16.0474	16.1579	15.8303	16.1404	16.1838	16.6497	16.5152	16.8419	16.287	16.3306	16.7798	16.343	16.2991	+	Ast_3mo_TBI_Exo_Ipsi_Ast_3mo_Sham_Ipsi;Ast_3mo_TBI_Ipsi_Ast_3mo_Sham_Ipsi	Cluster -213	biological adhesion;biological regulation;cell adhesion;cell-cell adhesion;cellular process;establishment of localization;establishment of localization in cell;establishment of protein localization;establishment of protein localization in membrane;establishment of protein localization in plasma membrane;homotypic cell-cell adhesion;intracellular protein transport;intracellular transport;platelet …	binding;calcium ion binding;cation binding;cytoskeletal protein binding;glutamate receptor binding;ion binding;metal ion binding;myosin binding;myosin heavy chain binding;protein binding;receptor binding	actin filament bundle;actomyosin;apical part of cell;brush border;cell part;cell projection;contractile fiber part;cytoplasmic part;cytoskeletal part;extracellular membrane-bounded organelle;extracellular organelle;extracellular region part;extracellular vesicular exosome;intracellular organelle part;intracellular part;macromolecular complex;membrane-bounded organelle;membrane-bounded vesicle;myo…	Focal adhesion;Leukocyte transendothelial migration;Regulation of actin cytoskeleton;Tight junction;Vascular smooth muscle contraction	2.33709	Q9CQ19	Q9CQ19;Q3THE2;D3YV37;Q6ZWQ9
Q91X52	Q91X52;A2AC16	Q91X52	DCXR_MOUSE	Dcxr	Dcxr	L-xylulose reductase	0.847639	0.622199	0.734038	5940.35	6242.16	5441.59	6304.59	8118.21	5329.5	5794.41	5287.1	5866.36	4886.82	3625.94	5168.3	4707.77	2452.07	3985.47	12.5363	12.6078	12.4098	12.6222	12.9869	12.3798	12.5004	12.3683	12.5182	12.2547	11.8241	12.3355	12.2008	11.2598	11.9605	+	Ast_3mo_TBI_Ipsi_Ast_3mo_TBI_Exo_Ipsi;Ast_3mo_Sham_Ipsi_Ast_3mo_TBI_Exo_Ipsi	Cluster -212	alcohol metabolic process;carbohydrate metabolic process;cellular carbohydrate metabolic process;cellular component assembly;cellular component organization;cellular component organization or biogenesis;cellular metabolic process;cellular nitrogen compound metabolic process;cellular process;coenzyme metabolic process;cofactor metabolic process;D-xylose metabolic process;glucose metabolic process;…	catalytic activity;L-xylulose reductase (NADP+) activity;oxidoreductase activity;oxidoreductase activity, acting on CH-OH group of donors;oxidoreductase activity, acting on NADH or NADPH;oxidoreductase activity, acting on NADH or NADPH, quinone or similar compound as acceptor;oxidoreductase activity, acting on the CH-OH group of donors, NAD or NADP as acceptor	apical plasma membrane;brush border;cell part;cell projection;cytoplasmic microtubule;cytoplasmic part;cytoskeletal part;extracellular membrane-bounded organelle;extracellular organelle;extracellular region part;extracellular vesicular exosome;intracellular membrane-bounded organelle;intracellular organelle;intracellular organelle part;intracellular part;macromolecular complex;membrane part;membr…	Pentose and glucuronate interconversions	2.32505	Q91X52	Q91X52;A2AC16
Q9D8B7	Q9D8B7	Q9D8B7	JAM3_MOUSE	Jam3	Jam3	Junctional adhesion molecule C	1.67577	1.6936	1.01064	18425.3	11548.1	14778.1	19772.7	10738.1	25494.6	31967.3	27898.4	18564.1	22198.2	26730.3	19548.3	34055.9	21255	25875	14.1694	13.4954	13.8512	14.2712	13.3905	14.6379	14.9643	14.7679	14.1802	14.4382	14.7062	14.2548	15.0556	14.3755	14.6593	+	Ast_3mo_TBI_Ipsi_Ast_3mo_Sham_Ipsi;Ast_3mo_TBI_Exo_Ipsi_Ast_3mo_Sham_Ipsi	Cluster -213	adaptive immune response;anatomical structure development;anatomical structure formation involved in morphogenesis;anatomical structure morphogenesis;angiogenesis;axon ensheathment;axon regeneration;axonogenesis;biological adhesion;biological regulation;cell adhesion;cell development;cell differentiation;cell migration;cell motility;cell part morphogenesis;cell projection morphogenesis;cell proje…	binding;identical protein binding;integrin binding;protein binding;protein complex binding;protein dimerization activity;protein heterodimerization activity;protein homodimerization activity;receptor binding	anchoring junction;cell junction;cell part;cell surface;cell-cell contact zone;cell-cell junction;cytoplasmic part;desmosome;extracellular region part;extracellular space;Golgi apparatus;integral to membrane;intracellular membrane-bounded organelle;intracellular organelle;intracellular part;intrinsic to membrane;membrane;membrane part;membrane-bounded organelle;occluding junction;organelle;parano…	Cell adhesion molecules (CAMs);Epithelial cell signaling in Helicobacter pylori infection;Leukocyte transendothelial migration;Tight junction	2.31956	Q9D8B7	Q9D8B7
Q8BTY1	Q8BTY1;A2AQY8;A2AQY9	Q8BTY1	KAT1_MOUSE	Kyat1	Kyat1	Kynurenine--oxoglutarate transaminase 1	0.605286	0.756923	1.25052	10134.1	7906.75	5954.32	5906.03	8365.31	4843.99	3803.36	5201.2	3424.26	5889.36	5094.24	5789.54	6129.65	6076.98	5874.39	13.3069	12.9489	12.5397	12.528	13.0302	12.242	11.8931	12.3446	11.7416	12.5239	12.3147	12.4992	12.5816	12.5691	12.5202	+	Ast_3mo_Sham_Ipsi_Ast_3mo_TBI_Ipsi	Cluster -207	amine metabolic process;biosynthetic process;carboxylic acid metabolic process;cellular amine metabolic process;cellular amino acid metabolic process;cellular ketone metabolic process;cellular metabolic process;cellular modified amino acid metabolic process;cellular nitrogen compound metabolic process;cellular process;kynurenine metabolic process;L-kynurenine catabolic process;L-kynurenine metabo…	binding;carbon-sulfur lyase activity;catalytic activity;cofactor binding;cysteine-S-conjugate beta-lyase activity;glutamine-phenylpyruvate transaminase activity;identical protein binding;kynurenine-oxoglutarate transaminase activity;L-glutamine:pyruvate aminotransferase activity;L-phenylalanine aminotransferase activity;L-phenylalanine:pyruvate aminotransferase activity;lyase activity;protein bin…	cell part;cytoplasm;intracellular organelle part;intracellular part;nuclear part;nucleoplasm;organelle part	Selenocompound metabolism;Tryptophan metabolism	2.30863	Q8BTY1	Q8BTY1;A2AQY8;A2AQY9
A2A4P0	A2A4P0;A2A4N9	A2A4P0	DHX8_MOUSE	Dhx8	Dhx8	ATP-dependent RNA helicase DHX8	0.875153	0.56655	0.647372	1806.33	2093.18	2192.81	2083.76	3169.33	2181.98	2095.51	1791.78	1943.52	1916.18	2254.22	1176.97	927.441	1146.33	922.781	10.8188	11.0315	11.0986	11.025	11.63	11.0914	11.0331	10.8072	10.9245	10.904	11.1384	10.2009	9.85711	10.1628	9.84984	+	Ast_3mo_TBI_Ipsi_Ast_3mo_TBI_Exo_Ipsi;Ast_3mo_Sham_Ipsi_Ast_3mo_TBI_Exo_Ipsi	Cluster -212	cellular macromolecule metabolic process;cellular metabolic process;cellular nitrogen compound metabolic process;cellular process;macromolecule metabolic process;metabolic process;mRNA metabolic process;mRNA processing;nitrogen compound metabolic process;nuclear mRNA splicing, via spliceosome;nucleic acid metabolic process;nucleobase-containing compound metabolic process;primary metabolic process…	adenyl nucleotide binding;adenyl ribonucleotide binding;ATP binding;ATPase activity;ATPase activity, coupled;ATP-dependent helicase activity;ATP-dependent RNA helicase activity;binding;catalytic activity;helicase activity;hydrolase activity;hydrolase activity, acting on acid anhydrides;hydrolase activity, acting on acid anhydrides, in phosphorus-containing anhydrides;identical protein binding;nuc…	catalytic step 2 spliceosome;cell part;cytoplasm;intracellular organelle part;intracellular part;macromolecular complex;nuclear part;nucleoplasm;organelle part;ribonucleoprotein complex;spliceosomal complex	Spliceosome	2.30355	A2A4P0	A2A4P0;A2A4N9
Q61263	Q61263	Q61263	SOAT1_MOUSE	Soat1	Soat1	Sterol O-acyltransferase 1	0.479029	0.932483	1.94661	4911.86	3283.73	3279.59	4391.68	4188.82	903.719	2337.29	2357.84	1420.56	2587.85	3256.02	3080.87	3263.11	2896.2	6205.37	12.2621	11.6811	11.6793	12.1006	12.0323	9.81973	11.1906	11.2032	10.4722	11.3375	11.6689	11.5891	11.672	11.4999	12.5993	+	Ast_3mo_TBI_Exo_Ipsi_Ast_3mo_TBI_Ipsi;Ast_3mo_Sham_Ipsi_Ast_3mo_TBI_Ipsi	Cluster -209	alcohol metabolic process;biological regulation;cell differentiation;cellular component assembly;cellular component organization;cellular component organization or biogenesis;cellular developmental process;cellular lipid metabolic process;cellular metabolic process;cellular process;chemical homeostasis;cholesterol efflux;cholesterol esterification;cholesterol homeostasis;cholesterol metabolic pro…	binding;carboxylic acid binding;catalytic activity;cholesterol binding;cholesterol O-acyltransferase activity;coenzyme binding;cofactor binding;fatty acid binding;fatty-acyl-CoA binding;lipid binding;monocarboxylic acid binding;O-acyltransferase activity;steroid binding;sterol binding;sterol O-acyltransferase activity;transferase activity;transferase activity, transferring acyl groups;transferase…	cell part;cytoplasmic part;endoplasmic reticulum;endoplasmic reticulum membrane;endoplasmic reticulum part;integral to membrane;intracellular membrane-bounded organelle;intracellular organelle;intracellular organelle part;intracellular part;intrinsic to membrane;membrane;membrane part;membrane-bounded organelle;organelle;organelle membrane;organelle part	Steroid biosynthesis	2.29855	Q61263	Q61263
P53994	P53994;P59279;Q3TEG7;G3UXQ7;G3V022	P53994	RAB2A_MOUSE	Rab2a	Rab2a	Ras-related protein Rab-2A	1.36499	1.21341	0.888953	65483.9	54188.4	68810	74654.8	80433.2	100194	92614	104584	85413.7	86162.9	92415.7	75418.9	78986.2	73783.3	96287	15.9989	15.7257	16.0703	16.1879	16.2955	16.6124	16.4989	16.6743	16.3822	16.3948	16.4958	16.2026	16.2693	16.171	16.5551	+	Ast_3mo_TBI_Ipsi_Ast_3mo_Sham_Ipsi	Cluster -213	biological regulation;cellular component organization;cellular component organization at cellular level;cellular component organization or biogenesis;cellular component organization or biogenesis at cellular level;cellular process;cellular response to stimulus;establishment of localization;establishment of localization in cell;establishment of protein localization;Golgi organization;intracellular…	binding;catalytic activity;GDP binding;GTP binding;GTPase activity;guanyl nucleotide binding;guanyl ribonucleotide binding;hydrolase activity;hydrolase activity, acting on acid anhydrides;hydrolase activity, acting on acid anhydrides, in phosphorus-containing anhydrides;nucleoside-triphosphatase activity;nucleotide binding;purine nucleotide binding;purine ribonucleoside triphosphate binding;purin…	cell part;cytoplasmic membrane-bounded vesicle;cytoplasmic part;cytoplasmic vesicle;endoplasmic reticulum membrane;endoplasmic reticulum part;endoplasmic reticulum-Golgi intermediate compartment membrane;extracellular membrane-bounded organelle;extracellular organelle;extracellular region part;extracellular vesicular exosome;Golgi apparatus;Golgi apparatus part;Golgi membrane;intracellular membra…		2.2907	P53994	P53994;P59279;Q3TEG7;G3UXQ7;G3V022
Q9ERG0	Q9ERG0;Q9ERG0-2	Q9ERG0	LIMA1_MOUSE	Lima1	Lima1	LIM domain and actin-binding protein 1	1.24914	1.04951	0.840183	9234.68	8105.89	8735.9	8380.92	8641.1	11661.7	9240.73	11307.3	10007	11619.4	9178.92	8121.05	10137	9769.81	8025.44	13.1728	12.9848	13.0927	13.0329	13.077	13.5095	13.1738	13.465	13.2887	13.5042	13.1641	12.9875	13.3073	13.2541	12.9704	+	Ast_3mo_TBI_Ipsi_Ast_3mo_Sham_Ipsi;Ast_3mo_TBI_Ipsi_Ast_3mo_TBI_Exo_Ipsi	Cluster -213	actin cytoskeleton organization;actin filament bundle assembly;actin filament organization;actin filament-based process;biological regulation;cell projection organization;cellular component assembly;cellular component assembly at cellular level;cellular component organization;cellular component organization at cellular level;cellular component organization or biogenesis;cellular component organiz…	actin binding;actin filament binding;actin monomer binding;binding;cation binding;cytoskeletal protein binding;ion binding;metal ion binding;protein binding;transition metal ion binding;zinc ion binding	actin cytoskeleton;actin filament bundle;actomyosin;adherens junction;anchoring junction;brush border;cell division site part;cell junction;cell part;cell projection;cell-substrate adherens junction;cell-substrate junction;cleavage furrow;cytoplasm;cytoskeletal part;cytoskeleton;focal adhesion;intracellular non-membrane-bounded organelle;intracellular organelle;intracellular organelle part;intrac…		2.25144	Q9ERG0	Q9ERG0;Q9ERG0-2
Q6P1H6;Q6P1H6-2	Q6P1H6;Q6P1H6-2	Q6P1H6	ANKL2_MOUSE	Ankle2	Ankle2	Ankyrin repeat and LEM domain-containing protein 2	0.975733	0.702936	0.720419	4546.63	4454.04	3545.27	3688.78	3823.28	4319.6	3591.94	3837.19	4678.41	3144.11	3581.99	2955.29	2820.6	2112.97	2628.65	12.1506	12.1209	11.7917	11.8489	11.9006	12.0767	11.8105	11.9058	12.1918	11.6184	11.8065	11.5291	11.4618	11.0451	11.3601	+	Ast_3mo_TBI_Ipsi_Ast_3mo_TBI_Exo_Ipsi;Ast_3mo_Sham_Ipsi_Ast_3mo_TBI_Exo_Ipsi	Cluster -212	biological regulation;cell cycle phase;cell cycle process;cell division;cellular component organization;cellular component organization at cellular level;cellular component organization or biogenesis;cellular component organization or biogenesis at cellular level;cellular membrane organization;cellular process;membrane organization;mitosis;mitotic nuclear envelope reassembly;negative regulation o…	binding;enzyme binding;phosphatase binding;protein binding;protein phosphatase 2A binding;protein phosphatase binding	cell part;cytoplasmic part;endoplasmic reticulum part;integral to endoplasmic reticulum membrane;integral to membrane;integral to organelle membrane;intracellular organelle part;intracellular part;intrinsic to endoplasmic reticulum membrane;intrinsic to membrane;intrinsic to organelle membrane;membrane;membrane part;organelle part		2.2511	Q6P1H6;Q6P1H6-2	Q6P1H6;Q6P1H6-2
Q9D0F9	Q9D0F9;A2CEK3	Q9D0F9	PGM1_MOUSE	Pgm1	Pgm1	Phosphoglucomutase-1	0.74991	0.783848	1.04526	82589	77247.6	74069.2	68106.7	76284.5	66800.5	50564.8	63580.8	45705.8	57036.8	51221.3	67011.7	66291.1	59787	52216.4	16.3337	16.2372	16.1766	16.0555	16.2191	16.0276	15.6258	15.9563	15.4801	15.7996	15.6445	16.0321	16.0165	15.8675	15.6722	+	Ast_3mo_Sham_Ipsi_Ast_3mo_TBI_Ipsi;Ast_3mo_Sham_Ipsi_Ast_3mo_TBI_Exo_Ipsi	Cluster -207	alcohol catabolic process;alcohol metabolic process;biosynthetic process;carbohydrate biosynthetic process;carbohydrate catabolic process;carbohydrate metabolic process;catabolic process;cellular biosynthetic process;cellular carbohydrate biosynthetic process;cellular carbohydrate catabolic process;cellular carbohydrate metabolic process;cellular glucan metabolic process;cellular macromolecule bi…	binding;catalytic activity;cation binding;intramolecular transferase activity;intramolecular transferase activity, phosphotransferases;ion binding;isomerase activity;magnesium ion binding;metal ion binding;phosphoglucomutase activity	actin cytoskeleton;cell part;cytoplasmic part;cytoskeleton;cytosol;extracellular membrane-bounded organelle;extracellular organelle;extracellular region part;extracellular vesicular exosome;intracellular non-membrane-bounded organelle;intracellular organelle;intracellular part;membrane-bounded organelle;membrane-bounded vesicle;non-membrane-bounded organelle;organelle;vesicle	Amino sugar and nucleotide sugar metabolism;Galactose metabolism;Glycolysis / Gluconeogenesis;Pentose phosphate pathway;Purine metabolism;Starch and sucrose metabolism;Streptomycin biosynthesis	2.25024	Q9D0F9	Q9D0F9;A2CEK3
Q8CGF6	Q8CGF6	Q8CGF6	WDR47_MOUSE	Wdr47	Wdr47	WD repeat-containing protein 47	1.24505	1.15782	0.929941	7148.97	7644.13	6877.25	6697.54	5688.79	7710.85	9293.5	8864.35	8225.19	8308.4	7653.14	8061.53	6960.42	8533.09	8223.47	12.8035	12.9001	12.7476	12.7094	12.4739	12.9127	13.182	13.1138	13.0058	13.0204	12.9018	12.9768	12.765	13.0589	13.0055	+	Ast_3mo_TBI_Ipsi_Ast_3mo_Sham_Ipsi	Cluster -213	developmental process;multicellular organismal development;multicellular organismal process		cell part;cytoplasm;cytoskeletal part;intracellular organelle part;intracellular part;macromolecular complex;microtubule;organelle part;protein complex		2.23717	Q8CGF6	Q8CGF6
P41216	P41216;D3Z041	P41216	ACSL1_MOUSE	Acsl1	Acsl1	Long-chain-fatty-acid--CoA ligase 1	1.41177	1.29019	0.913883	24777.1	26674.1	26612.1	22338.8	19053.1	27107.5	41238.4	34540.9	31339.1	34416.8	32341.9	33967.4	26106.7	33978	27725.7	14.5967	14.7032	14.6998	14.4473	14.2177	14.7264	15.3317	15.076	14.9357	15.0708	14.9811	15.0519	14.6721	15.0523	14.7589	+	Ast_3mo_TBI_Exo_Ipsi_Ast_3mo_Sham_Ipsi;Ast_3mo_TBI_Ipsi_Ast_3mo_Sham_Ipsi	Cluster -213	acylglycerol metabolic process;adiponectin-mediated signaling pathway;biological regulation;biosynthetic process;carboxylic acid metabolic process;catabolic process;cell surface receptor linked signaling pathway;cellular catabolic process;cellular ketone metabolic process;cellular lipid metabolic process;cellular metabolic process;cellular process;cellular response to chemical stimulus;cellular r…	adenyl nucleotide binding;adenyl ribonucleotide binding;ATP binding;binding;catalytic activity;fatty acid ligase activity;ligase activity;ligase activity, forming carbon-sulfur bonds;long-chain fatty acid-CoA ligase activity;nucleotide binding;purine nucleotide binding;purine ribonucleoside triphosphate binding;purine ribonucleotide binding;ribonucleotide binding	cell part;cytoplasmic part;endoplasmic reticulum membrane;endoplasmic reticulum part;integral to membrane;intracellular membrane-bounded organelle;intracellular organelle;intracellular organelle part;intracellular part;intrinsic to membrane;membrane;membrane part;membrane-bounded organelle;microbody;microbody membrane;microbody part;mitochondrial membrane;mitochondrial outer membrane;mitochondria…	Adipocytokine signaling pathway;Fatty acid metabolism;Peroxisome;PPAR signaling pathway	2.23639	P41216	P41216;D3Z041
P34152;P34152-2;P34152-4	P34152;P34152-2;P34152-4;P34152-9;A0A5F8MPY3	P34152	FAK1_MOUSE	Ptk2	Ptk2	Focal adhesion kinase 1	1.43508	1.18308	0.824398	10752.7	10557.4	13001.7	12453.4	9608.19	13843.5	18139.6	14543.1	17120.2	17253.9	12542.3	12858.5	15720.2	15407.6	10165.4	13.3924	13.366	13.6664	13.6043	13.23	13.7569	14.1469	13.828	14.0634	14.0746	13.6145	13.6504	13.9403	13.9114	13.3114	+	Ast_3mo_TBI_Ipsi_Ast_3mo_Sham_Ipsi	Cluster -213	anatomical structure development;anatomical structure formation involved in morphogenesis;anatomical structure morphogenesis;angiogenesis;axonogenesis;biological regulation;blood vessel development;cell differentiation;cell migration;cell motility;cell part morphogenesis;cell projection morphogenesis;cell projection organization;cell surface receptor linked signaling pathway;cellular component as…	actin binding;adenyl nucleotide binding;adenyl ribonucleotide binding;ATP binding;binding;catalytic activity;cytoskeletal protein binding;enzyme binding;JUN kinase binding;kinase activity;kinase binding;molecular transducer activity;non-membrane spanning protein tyrosine kinase activity;nucleotide binding;phosphotransferase activity, alcohol group as acceptor;protein binding;protein domain specif…	actin filament bundle;actomyosin;adherens junction;anchoring junction;apical plasma membrane;cell junction;cell part;cell projection;cell-substrate adherens junction;cell-substrate junction;cytoplasm;cytoplasmic part;cytoskeletal part;cytosol;extrinsic to internal side of plasma membrane;extrinsic to membrane;extrinsic to plasma membrane;focal adhesion;intracellular membrane-bounded organelle;int…	Amoebiasis;Axon guidance;Bacterial invasion of epithelial cells;Chemokine signaling pathway;ErbB signaling pathway;Focal adhesion;Leukocyte transendothelial migration;Pathways in cancer;Regulation of actin cytoskeleton;Small cell lung cancer;VEGF signaling pathway	2.22275	P34152;P34152-2;P34152-4	P34152;P34152-2;P34152-4;P34152-9;A0A5F8MPY3
Q9ES56	Q9ES56;Q3V493	Q9ES56	TPPC4_MOUSE	Trappc4	Trappc4	Trafficking protein particle complex subunit 4	1.21952	1.21558	0.996765	9121.94	8782.03	8443.54	10798.4	8375.03	12691.2	10257.6	10069.1	11955	10541	11111.3	11304.1	11033.2	11821.3	10064.4	13.1551	13.1003	13.0436	13.3985	13.0319	13.6315	13.3244	13.2976	13.5453	13.3637	13.4397	13.4646	13.4296	13.5291	13.297	+	Ast_3mo_TBI_Exo_Ipsi_Ast_3mo_Sham_Ipsi;Ast_3mo_TBI_Ipsi_Ast_3mo_Sham_Ipsi	Cluster -213	anatomical structure development;biological regulation;biosynthetic process;cell projection organization;cellular component organization;cellular component organization at cellular level;cellular component organization or biogenesis;cellular component organization or biogenesis at cellular level;cellular macromolecule metabolic process;cellular metabolic process;cellular process;dendrite developm…	enzyme regulator activity;GTPase regulator activity;guanyl-nucleotide exchange factor activity;nucleoside-triphosphatase regulator activity;Rab guanyl-nucleotide exchange factor activity;Ras guanyl-nucleotide exchange factor activity;small GTPase regulator activity	cell junction;cell part;cell projection;cis-Golgi network;clathrin-coated vesicle;coated vesicle;cytoplasmic membrane-bounded vesicle;cytoplasmic part;cytoplasmic vesicle;dendrite;endoplasmic reticulum;Golgi apparatus part;Golgi stack;intracellular membrane-bounded organelle;intracellular organelle;intracellular organelle part;intracellular part;macromolecular complex;membrane;membrane-bounded or…		2.20659	Q9ES56	Q9ES56;Q3V493
P28661;P28661-2;P28661-3;P28661-4;P28661-5	P28661;P28661-2;P28661-3;P28661-4;P28661-5;A0A5F8MP96;Q5ND13;Q5ND09	P28661	SEPT4_MOUSE	Septin4	Septin4	Septin-4	1.30188	1.32428	1.0172	44429.8	39653.1	49856.8	41746.2	40641.9	53508.8	49541.4	62690.2	51478.8	64414	55440	63637.2	51959.4	46932.8	68509.1	15.4392	15.2751	15.6055	15.3494	15.3107	15.7075	15.5963	15.936	15.6517	15.9751	15.7586	15.9576	15.6651	15.5183	16.064	+	Ast_3mo_TBI_Ipsi_Ast_3mo_Sham_Ipsi;Ast_3mo_TBI_Exo_Ipsi_Ast_3mo_Sham_Ipsi	Cluster -213	anatomical structure development;biological regulation;brain development;cell cycle;cell development;cell division;cell maturation;cellular component organization;cellular component organization at cellular level;cellular component organization or biogenesis;cellular component organization or biogenesis at cellular level;cellular developmental process;cellular process;cellular process involved in…	binding;GTP binding;guanyl nucleotide binding;guanyl ribonucleotide binding;nucleotide binding;purine nucleotide binding;purine ribonucleoside triphosphate binding;purine ribonucleotide binding;ribonucleotide binding	cell part;cell projection;cilium;cytoplasmic part;cytoskeleton;intracellular membrane-bounded organelle;intracellular non-membrane-bounded organelle;intracellular organelle;intracellular part;membrane-bounded organelle;mitochondrion;motile cilium;myelin sheath;non-membrane-bounded organelle;organelle		2.18525	P28661;P28661-2;P28661-3;P28661-4;P28661-5	P28661;P28661-2;P28661-3;P28661-4;P28661-5;A0A5F8MP96;Q5ND13;Q5ND09
Q8BLN5	Q8BLN5	Q8BLN5	LSS_MOUSE	Lss	Lss	Lanosterol synthase	0.712438	0.668693	0.938598	13233.4	12698.8	13840.4	14381.3	21555.6	9378.55	11552.8	10879.6	11693	10434.4	7893.31	8884.63	10325.1	11866.8	11656.6	13.6919	13.6324	13.7566	13.8119	14.3958	13.1951	13.496	13.4093	13.5134	13.3491	12.9464	13.1171	13.3339	13.5346	13.5089	+	Ast_3mo_Sham_Ipsi_Ast_3mo_TBI_Exo_Ipsi;Ast_3mo_Sham_Ipsi_Ast_3mo_TBI_Ipsi	Cluster -207	alcohol metabolic process;biosynthetic process;cholesterol biosynthetic process;cholesterol metabolic process;lipid biosynthetic process;lipid metabolic process;metabolic process;primary metabolic process;small molecule metabolic process;steroid biosynthetic process;steroid metabolic process;sterol biosynthetic process;sterol metabolic process	catalytic activity;intramolecular transferase activity;isomerase activity;lanosterol synthase activity;oxidosqualene cyclase activity	cell part;cytoplasmic part;endoplasmic reticulum membrane;endoplasmic reticulum part;intracellular organelle part;intracellular part;lipid particle;membrane;membrane part;organelle membrane;organelle part	Steroid biosynthesis	2.17684	Q8BLN5	Q8BLN5
Q9Z2A9;Q9Z2A9-2	Q9Z2A9;Q9Z2A9-2;Q80WV0;A0A087WSM3	Q9Z2A9	GGT5_MOUSE	Ggt5	Ggt5	Glutathione hydrolase 5 proenzyme	2.2948	2.79081	1.21615	1046.77	743.173	1334.81	4773.08	3992.34	3900.82	4164.09	5366.97	6409.85	7443.79	4683.38	7225.06	7404.92	9611.19	4258.64	10.0317	9.53755	10.3824	12.2207	11.963	11.9296	12.0238	12.3899	12.6461	12.8618	12.1933	12.8188	12.8543	13.2305	12.0562	+	Ast_3mo_TBI_Ipsi_Ast_3mo_Sham_Ipsi;Ast_3mo_TBI_Exo_Ipsi_Ast_3mo_Sham_Ipsi	Cluster -213	alkene biosynthetic process;amine biosynthetic process;amine metabolic process;biosynthetic process;carboxylic acid biosynthetic process;carboxylic acid metabolic process;cellular alkene metabolic process;cellular amine metabolic process;cellular amino acid biosynthetic process;cellular amino acid metabolic process;cellular biosynthetic process;cellular ketone metabolic process;cellular lipid met…	catalytic activity;gamma-glutamyltransferase activity;transferase activity;transferase activity, transferring acyl groups;transferase activity, transferring amino-acyl groups	cell part;integral to membrane;intrinsic to membrane;membrane;membrane part;plasma membrane	Arachidonic acid metabolism;Cyanoamino acid metabolism;Glutathione metabolism;Taurine and hypotaurine metabolism	2.16744	Q9Z2A9;Q9Z2A9-2	Q9Z2A9;Q9Z2A9-2;Q80WV0;A0A087WSM3
P05977;P05977-2	P05977;P05977-2;E0CZ30;E9PWG4	P05977	MYL1_MOUSE	Myl1	Myl1	Myosin light chain 1/3, skeletal muscle isoform	2.0515	1.92672	0.939175	65938.3	22200.8	55999.2	46808.6	61203.3	91431.8	58363.3	124548	109403	133540	84559.7	81268.6	126108	108201	85684.7	16.0088	14.4383	15.7731	15.5145	15.9013	16.4804	15.8328	16.9263	16.7393	17.0269	16.3677	16.3104	16.9443	16.7234	16.3867	+	Ast_3mo_TBI_Exo_Ipsi_Ast_3mo_Sham_Ipsi;Ast_3mo_TBI_Ipsi_Ast_3mo_Sham_Ipsi	Cluster -213	cardiac muscle contraction;multicellular organismal process;muscle contraction;muscle system process;striated muscle contraction;system process	binding;calcium ion binding;cation binding;ion binding;metal ion binding	cell part;contractile fiber;cytoplasmic part;cytoskeletal part;intracellular non-membrane-bounded organelle;intracellular organelle;intracellular organelle part;intracellular part;macromolecular complex;myofibril;myosin complex;non-membrane-bounded organelle;organelle;organelle part;protein complex		2.16118	P05977;P05977-2	P05977;P05977-2;E0CZ30;E9PWG4
Q8K354	Q8K354	Q8K354	CBR3_MOUSE	Cbr3	Cbr3	Carbonyl reductase [NADPH] 3	0.674769	0.819	1.21375	41116.9	37494.6	39770.4	39361.4	40048.5	27321.1	22272.9	24135.5	30754.8	28979.5	32527.6	21561.3	30407.3	42154.6	35340.6	15.3274	15.1944	15.2794	15.2645	15.2895	14.7377	14.443	14.5589	14.9085	14.8227	14.9894	14.3962	14.8921	15.3634	15.109	+	Ast_3mo_Sham_Ipsi_Ast_3mo_TBI_Ipsi	Cluster -207	catabolic process;cellular catabolic process;cellular ketone metabolic process;cellular metabolic process;cellular process;coenzyme catabolic process;coenzyme metabolic process;cofactor catabolic process;cofactor metabolic process;cognition;fat-soluble vitamin catabolic process;fat-soluble vitamin metabolic process;ketone catabolic process;metabolic process;multicellular organismal process;neurol…	3-keto sterol reductase activity;binding;carbonyl reductase (NADPH) activity;catalytic activity;coenzyme binding;cofactor binding;NADP binding;NADPH binding;nucleotide binding;oxidoreductase activity;oxidoreductase activity, acting on CH-OH group of donors;oxidoreductase activity, acting on the CH-OH group of donors, NAD or NADP as acceptor	cell part;cytoplasm;cytoplasmic part;cytosol;extracellular region part;extracellular space;intracellular organelle part;intracellular part;nuclear part;nucleoplasm;organelle part	Arachidonic acid metabolism	2.12457	Q8K354	Q8K354
P59764	P59764;P59764-2;A0A1Y7VLY2	P59764	DOCK4_MOUSE	Dock4	Dock4	Dedicator of cytokinesis protein 4	0.774063	0.937853	1.2116	4517.83	4157.31	4676.89	4259.72	4854.25	3437	3266.26	4483.45	3006.28	3197.12	3741.87	4643.05	4487.71	3815.55	4381.63	12.1414	12.0214	12.1913	12.0565	12.245	11.7469	11.6734	12.1304	11.5538	11.6426	11.8695	12.1809	12.1318	11.8977	12.0973	+	Ast_3mo_TBI_Exo_Ipsi_Ast_3mo_TBI_Ipsi;Ast_3mo_Sham_Ipsi_Ast_3mo_TBI_Ipsi	Cluster -209	biological regulation;cell chemotaxis;cell migration;cell motility;cellular component movement;cellular process;cellular response to chemical stimulus;cellular response to stimulus;chemotaxis;intracellular signal transduction;locomotion;positive regulation of catalytic activity;positive regulation of GTPase activity;positive regulation of hydrolase activity;positive regulation of molecular functi…	binding;enzyme activator activity;enzyme binding;enzyme regulator activity;GTPase activator activity;GTPase binding;GTPase regulator activity;guanyl-nucleotide exchange factor activity;nucleoside-triphosphatase regulator activity;PDZ domain binding;protein binding;protein domain specific binding;Rac GTPase binding;Ras GTPase binding;receptor binding;receptor tyrosine kinase binding;Rho GTPase bin…	cell part;cell projection;cytoplasmic part;cytosol;endomembrane system;intracellular non-membrane-bounded organelle;intracellular organelle;intracellular part;membrane;microvillus;non-membrane-bounded organelle;organelle;organelle part;stereocilium;stereocilium bundle		2.11269	P59764	P59764;P59764-2;A0A1Y7VLY2
Q9CW07	Q9CW07	Q9CW07	PP13G_MOUSE	Ppp1r3g	Ppp1r3g	Protein phosphatase 1 regulatory subunit 3G	0.514031	0.625806	1.21745	13463	9326.67	8363.06	10765.9	6163.06	7422.37	3215.03	4684.58	4823.38	4570.13	6028.19	5000.17	7152.94	7713.44	4195.06	13.7167	13.1871	13.0298	13.3942	12.5894	12.8577	11.6506	12.1937	12.2358	12.158	12.5575	12.2878	12.8043	12.9132	12.0345	+	Ast_3mo_Sham_Ipsi_Ast_3mo_TBI_Ipsi	Cluster -207	biological regulation;carbohydrate homeostasis;chemical homeostasis;glucose homeostasis;homeostatic process;positive regulation of biological process;positive regulation of biosynthetic process;positive regulation of carbohydrate metabolic process;positive regulation of catalytic activity;positive regulation of cellular biosynthetic process;positive regulation of cellular carbohydrate metabolic p…	binding;carbohydrate binding;enzyme binding;glycogen binding;pattern binding;phosphatase binding;polysaccharide binding;protein binding;protein phosphatase binding	cell part;cytoplasm;intracellular part		2.09877	Q9CW07	Q9CW07
Q9Z2Y3;Q9Z2Y3-2;Q9Z2Y3-3	Q9Z2Y3;Q9Z2Y3-2;Q9Z2Y3-3;D3Z6A7;E9Q0I8;E9Q0I7	Q9Z2Y3	HOME1_MOUSE	Homer1	Homer1	Homer protein homolog 1	1.51155	1.0733	0.710066	3260.25	2799.15	4194.18	3293.77	4011.68	5460.33	5019.87	5629.23	4756.76	5675.17	3456.62	3950.56	4054.15	4986.33	2398.45	11.6708	11.4508	12.0342	11.6855	11.97	12.4148	12.2934	12.4587	12.2158	12.4704	11.7551	11.9478	11.9852	12.2838	11.2279	+	Ast_3mo_TBI_Ipsi_Ast_3mo_Sham_Ipsi;Ast_3mo_TBI_Ipsi_Ast_3mo_TBI_Exo_Ipsi	Cluster -213	adult behavior;anatomical structure development;anatomical structure homeostasis;behavior;behavioral response to cocaine;biological regulation;cell development;cell surface receptor linked signaling pathway;cellular developmental process;cellular process;cellular response to stimulus;chemical homeostasis;chemical homeostasis within a tissue;circadian rhythm;developmental process;glutamate signali…	binding;glutamate receptor binding;G-protein-coupled receptor binding;ion channel binding;metabotropic glutamate receptor binding;protein binding;receptor binding	apical part of cell;axon;cell body;cell junction;cell part;cell projection;cell projection part;contractile fiber part;costamere;cytoplasm;cytoplasmic part;cytoskeletal part;dendritic shaft;excitatory synapse;intracellular organelle part;intracellular part;membrane;neuron projection;neuronal cell body;organelle part;plasma membrane;postsynaptic density;postsynaptic membrane;synapse;synapse part;s…		2.09271	Q9Z2Y3;Q9Z2Y3-2;Q9Z2Y3-3	Q9Z2Y3;Q9Z2Y3-2;Q9Z2Y3-3;D3Z6A7;E9Q0I8;E9Q0I7
Q9QZM2	Q9QZM2	Q9QZM2	DPOG2_MOUSE	Polg2	Polg2	DNA polymerase subunit gamma-2, mitochondrial	1.23017	1.49989	1.21925	1419.92	2031.2	2307.81	1612.46	1895.01	2263.17	2871.2	2278.39	1894.7	2091.81	3137.06	2179.82	2812.81	3208.18	2560.74	10.4716	10.9881	11.1723	10.6551	10.888	11.1441	11.4874	11.1538	10.8878	11.0305	11.6152	11.09	11.4578	11.6475	11.3223	+	Ast_3mo_TBI_Exo_Ipsi_Ast_3mo_Sham_Ipsi	Cluster -213	anatomical structure morphogenesis;biosynthetic process;cell part morphogenesis;cellular biosynthetic process;cellular component morphogenesis;cellular component organization;cellular component organization at cellular level;cellular component organization or biogenesis;cellular component organization or biogenesis at cellular level;cellular developmental process;cellular macromolecule biosynthet…	binding;catalytic activity;DNA binding;DNA polymerase activity;DNA-directed DNA polymerase activity;identical protein binding;nucleic acid binding;nucleotidyltransferase activity;protein binding;transferase activity;transferase activity, transferring phosphorus-containing groups	cell part;chromosome;cytoplasmic chromosome;cytoplasmic part;extracellular membrane-bounded organelle;extracellular organelle;extracellular region part;extracellular vesicular exosome;intracellular membrane-bounded organelle;intracellular non-membrane-bounded organelle;intracellular organelle;intracellular organelle part;intracellular part;membrane-bounded organelle;membrane-bounded vesicle;mitoc…		2.09186	Q9QZM2	Q9QZM2
Q78JW9	Q78JW9	Q78JW9	UBFD1_MOUSE	Ubfd1	Ubfd1	Ubiquitin domain-containing protein UBFD1	1.48895	1.35965	0.913163	6414.6	6104.65	5927.71	5955.31	5400.96	6816.2	7564.68	10606	7732.31	11656.3	6452.18	7483.12	8703.01	9611.68	8272.06	12.6471	12.5757	12.5333	12.54	12.399	12.7348	12.8851	13.3726	12.9167	13.5088	12.6556	12.8694	13.0873	13.2306	13.014	+	Ast_3mo_TBI_Exo_Ipsi_Ast_3mo_Sham_Ipsi;Ast_3mo_TBI_Ipsi_Ast_3mo_Sham_Ipsi	Cluster -213					2.07637	Q78JW9	Q78JW9
Q99LI8	Q99LI8;Q3UMA3;B1ATY9	Q99LI8	HGS_MOUSE	Hgs	Hgs	Hepatocyte growth factor-regulated tyrosine kinase substrate	1.31758	1.12785	0.856002	13186.1	13763.9	13883.9	13248.6	11794.6	16686	16775	16509.8	22330.8	14497	14029.1	14968.5	15480.9	16547.6	13273.7	13.6867	13.7486	13.7611	13.6936	13.5258	14.0264	14.034	14.011	14.4467	13.8235	13.7761	13.8696	13.9182	14.0143	13.6963	+	Ast_3mo_TBI_Ipsi_Ast_3mo_Sham_Ipsi	Cluster -213	biological regulation;cellular component organization;cellular component organization or biogenesis;cellular localization;cellular macromolecule localization;cellular membrane organization;cellular process;cellular protein localization;endosome to lysosome transport;endosome transport;establishment of localization;establishment of localization in cell;establishment of protein localization;establi…	binding;cation binding;ion binding;metal ion binding;protein binding;protein domain specific binding;small conjugating protein binding;ubiquitin binding	cell part;cytoplasm;cytoplasmic membrane-bounded vesicle;cytoplasmic part;cytoplasmic vesicle;cytosol;early endosome;early endosome membrane;endosomal part;endosome;endosome membrane;extracellular membrane-bounded organelle;extracellular organelle;extracellular region part;extracellular vesicular exosome;intracellular membrane-bounded organelle;intracellular organelle;intracellular organelle part…	Endocytosis;Phagosome	2.07601	Q99LI8	Q99LI8;Q3UMA3;B1ATY9
P17563	Q63836;P17563;G3UYY2;A0A0R4J135	Q63836	SBP1_MOUSE	Selenbp1	Selenbp1	Methanethiol oxidase	0.78931	0.960493	1.21688	130674	112371	129630	123803	127860	96302.4	100271	105049	96095.9	95077.7	106105	120963	117915	101151	153538	16.9956	16.7779	16.984	16.9177	16.9642	16.5553	16.6135	16.6807	16.5522	16.5368	16.6951	16.8842	16.8474	16.6262	17.2282	+	Ast_3mo_TBI_Exo_Ipsi_Ast_3mo_TBI_Ipsi;Ast_3mo_Sham_Ipsi_Ast_3mo_TBI_Ipsi	Cluster -209	brown fat cell differentiation;cell differentiation;cellular developmental process;cellular process;developmental process;establishment of localization;establishment of protein localization;fat cell differentiation;protein transport;transport	binding;selenium binding	cell part;cytoplasmic part;cytosol;extracellular membrane-bounded organelle;extracellular organelle;extracellular region part;extracellular space;extracellular vesicular exosome;intracellular non-membrane-bounded organelle;intracellular organelle;intracellular organelle part;intracellular part;membrane;membrane-bounded organelle;membrane-bounded vesicle;non-membrane-bounded organelle;nuclear part…		2.07592	P17563	Q63836;P17563;G3UYY2;A0A0R4J135
Q8VH51;Q8VH51-2	Q8VH51;Q8VH51-2;Q8VH51-3;E9Q8F0;B7ZD61;F7AA45	Q8VH51	RBM39_MOUSE	Rbm39	Rbm39	RNA-binding protein 39	0.804462	0.711361	0.884269	29773.7	28564.2	25719.6	27830	28392.9	18425.5	30573.6	18787.4	24606.2	20457.6	24276.5	17517	17819.4	20171.1	20006	14.8618	14.8019	14.6506	14.7644	14.7932	14.1694	14.9	14.1975	14.5867	14.3203	14.5673	14.0965	14.1212	14.3	14.2881	+	Ast_3mo_Sham_Ipsi_Ast_3mo_TBI_Exo_Ipsi	Cluster -207	biological regulation;biosynthetic process;cellular biosynthetic process;cellular macromolecule biosynthetic process;cellular macromolecule metabolic process;cellular metabolic process;cellular nitrogen compound metabolic process;cellular process;macromolecule biosynthetic process;macromolecule metabolic process;metabolic process;mRNA metabolic process;mRNA processing;nitrogen compound metabolic …	binding;nucleotide binding;protein binding transcription factor activity;transcription coactivator activity;transcription cofactor activity;transcription factor binding transcription factor activity	cell part;cytoplasmic part;cytoskeletal part;cytoskeleton;intracellular membrane-bounded organelle;intracellular non-membrane-bounded organelle;intracellular organelle;intracellular organelle part;intracellular part;membrane-bounded organelle;microtubule cytoskeleton;microtubule organizing center;non-membrane-bounded organelle;nuclear part;nucleoplasm;nucleus;organelle;organelle part		2.04776	Q8VH51;Q8VH51-2	Q8VH51;Q8VH51-2;Q8VH51-3;E9Q8F0;B7ZD61;F7AA45
P0C0A3	P0C0A3;B1AZ42	P0C0A3	CHMP6_MOUSE	Chmp6	Chmp6	Charged multivesicular body protein 6	2.34047	1.9117	0.816804	4568.29	1388.59	5268.67	3341.17	1066.32	7140.55	6464.6	10338.2	6177.51	6467.76	7252.53	5832.78	4975.55	7289.52	4535.34	12.1574	10.4394	12.3632	11.7061	10.0584	12.8018	12.6583	13.3357	12.5928	12.659	12.8243	12.51	12.2806	12.8316	12.147	+	Ast_3mo_TBI_Exo_Ipsi_Ast_3mo_Sham_Ipsi;Ast_3mo_TBI_Ipsi_Ast_3mo_Sham_Ipsi	Cluster -213	cell cycle process;cellular component organization;cellular component organization at cellular level;cellular component organization or biogenesis;cellular component organization or biogenesis at cellular level;cellular process;cytokinetic cell separation;cytokinetic process;establishment of chromosome localization;establishment of localization;establishment of localization in cell;establishment …	binding;protein binding;protein N-terminus binding	cell part;cytoplasmic part;endosomal part;endosome membrane;ESCRT III complex;extracellular membrane-bounded organelle;extracellular organelle;extracellular region part;extracellular vesicular exosome;intracellular organelle part;intracellular part;late endosome membrane;macromolecular complex;membrane;membrane part;membrane-bounded organelle;membrane-bounded vesicle;organelle;organelle membrane;…	Endocytosis	2.04105	P0C0A3	P0C0A3;B1AZ42
O35405	O35405	O35405	PLD3_MOUSE	Pld3	Pld3	5'-3' exonuclease PLD3	0.752432	0.752113	0.999576	71575.8	55953.6	55090.7	60754.5	54349	45097.3	46987.8	41703.9	49654.9	40572.8	40918.5	34998	58178.5	49161	40665.7	16.1272	15.7719	15.7495	15.8907	15.73	15.4608	15.52	15.3479	15.5996	15.3082	15.3205	15.095	15.8282	15.5852	15.3115	+	Ast_3mo_Sham_Ipsi_Ast_3mo_TBI_Exo_Ipsi;Ast_3mo_Sham_Ipsi_Ast_3mo_TBI_Ipsi	Cluster -207	catabolic process;lipid catabolic process;lipid metabolic process;metabolic process;primary metabolic process	catalytic activity;hydrolase activity;hydrolase activity, acting on ester bonds;lipase activity;NAPE-specific phospholipase D activity;phospholipase activity;phospholipase D activity;phosphoric diester hydrolase activity;phosphoric ester hydrolase activity	cell part;cytoplasmic part;endoplasmic reticulum membrane;endoplasmic reticulum part;extracellular membrane-bounded organelle;extracellular organelle;extracellular region part;extracellular vesicular exosome;integral to membrane;intracellular organelle part;intracellular part;intrinsic to membrane;membrane;membrane part;membrane-bounded organelle;membrane-bounded vesicle;organelle;organelle membr…		2.03717	O35405	O35405
Q91Z22	Q91Z22	Q91Z22	PORIM_MOUSE	Tmem123	Tmem123	Porimin	1.32205	1.28814	0.974352	5363.4	6564.71	6733.18	6188.71	5414.96	6677.55	8507.39	7766.94	9593.58	7466.23	7279.44	7893.04	9803.59	7052.71	6956.68	12.3889	12.6805	12.7171	12.5954	12.4027	12.7051	13.0545	12.9231	13.2279	12.8662	12.8296	12.9464	13.2591	12.784	12.7642	+	Ast_3mo_TBI_Exo_Ipsi_Ast_3mo_Sham_Ipsi;Ast_3mo_TBI_Ipsi_Ast_3mo_Sham_Ipsi	Cluster -213	biological regulation;cellular component organization;cellular component organization or biogenesis;oncosis;positive regulation of cell size;regulation of anatomical structure size;regulation of biological quality;regulation of cell size;regulation of cellular component size		cell part;external side of plasma membrane;integral to membrane;intrinsic to membrane;membrane part;plasma membrane part		2.00484	Q91Z22	Q91Z22
O08576	O08576;O08576-2;O08576-3;O08576-4	O08576	RUN3A_MOUSE	Rundc3a	Rundc3a	RUN domain-containing protein 3A	1.68461	1.18382	0.70273	1502.72	1949.5	2044.83	2186.16	1934.69	2713.63	2638.96	3755.72	3424.67	3669.41	2474.51	2206.97	3317.53	2041.93	1344.97	10.5534	10.9289	10.9978	11.0942	10.9179	11.406	11.3658	11.8749	11.7417	11.8413	11.2729	11.1079	11.6959	10.9957	10.3934	+	Ast_3mo_TBI_Ipsi_Ast_3mo_Sham_Ipsi	Cluster -213		cyclase activator activity;cyclase regulator activity;enzyme activator activity;enzyme regulator activity;guanylate cyclase activator activity;guanylate cyclase regulator activity	cell part;cytoplasmic part;cytosol;intracellular part;membrane;plasma membrane		2.00344	O08576	O08576;O08576-2;O08576-3;O08576-4
Q8BG39	Q8BG39	Q8BG39	SV2B_MOUSE	Sv2b	Sv2b	Synaptic vesicle glycoprotein 2B	3.08714	1.38601	0.448962	5293.75	3342.85	3385.92	4836.2	2995.64	10850.2	5777.89	25115.6	5220.61	14329	4583.51	7877.7	5067.63	5829.44	4160.06	12.3701	11.7069	11.7253	12.2397	11.5486	13.4054	12.4963	14.6163	12.35	13.8067	12.1622	12.9436	12.3071	12.5091	12.0224	+	Ast_3mo_TBI_Ipsi_Ast_3mo_Sham_Ipsi	Cluster -213	cell communication;cell-cell signaling;cellular process;establishment of localization;neurotransmitter transport;signaling;synaptic transmission;transport	transmembrane transporter activity;transporter activity	acrosomal vesicle;cell junction;cell part;clathrin coated vesicle membrane;clathrin-coated vesicle;coated vesicle;coated vesicle membrane;cytoplasmic membrane-bounded vesicle;cytoplasmic part;cytoplasmic vesicle;cytoplasmic vesicle membrane;cytoplasmic vesicle part;integral to membrane;intracellular membrane-bounded organelle;intracellular organelle;intracellular organelle part;intracellular part…	ECM-receptor interaction	1.97767	Q8BG39	Q8BG39
P58044	P58044;G3XA48	P58044	IDI1_MOUSE	Idi1	Idi1	Isopentenyl-diphosphate Delta-isomerase 1	0.659942	0.690724	1.04664	92075.8	59110.3	67900.8	71795.6	53653.1	54844	39366.6	48988.2	50000.8	34174	43928.3	47496.8	58847.4	51501.3	36205.1	16.4905	15.8511	16.0511	16.1316	15.7114	15.743	15.2647	15.5801	15.6097	15.0606	15.4229	15.5355	15.8447	15.6523	15.1439	+	Ast_3mo_Sham_Ipsi_Ast_3mo_TBI_Ipsi;Ast_3mo_Sham_Ipsi_Ast_3mo_TBI_Exo_Ipsi	Cluster -207	alcohol biosynthetic process;alcohol metabolic process;biosynthetic process;cellular biosynthetic process;cellular lipid metabolic process;cellular metabolic process;cellular process;cholesterol biosynthetic process;cholesterol metabolic process;dimethylallyl diphosphate biosynthetic process;dimethylallyl diphosphate metabolic process;isoprenoid biosynthetic process;isoprenoid metabolic process;l…	binding;catalytic activity;cation binding;hydrolase activity;intramolecular oxidoreductase activity;intramolecular oxidoreductase activity, transposing C=C bonds;ion binding;isomerase activity;isopentenyl-diphosphate delta-isomerase activity;magnesium ion binding;manganese ion binding;metal ion binding;transition metal ion binding	cell part;cytoplasmic part;intracellular membrane-bounded organelle;intracellular organelle;intracellular part;membrane-bounded organelle;microbody;organelle;peroxisome	Terpenoid backbone biosynthesis	1.96559	P58044	P58044;G3XA48
Q60605;Q60605-2	Q60605;Q60605-2;A0A1W2P6F6;A0A1W2P7Q9;A0A1W2P6G5	Q60605	MYL6_MOUSE	Myl6	Myl6	Myosin light polypeptide 6	1.32024	1.39383	1.05574	161790	152099	201402	207919	170197	178909	246039	241730	233763	279074	222192	224819	323035	243770	231443	17.3038	17.2147	17.6197	17.6657	17.3768	17.4489	17.9085	17.883	17.8347	18.0903	17.7614	17.7784	18.3013	17.8952	17.8203	+	Ast_3mo_TBI_Ipsi_Ast_3mo_Sham_Ipsi;Ast_3mo_TBI_Exo_Ipsi_Ast_3mo_Sham_Ipsi	Cluster -213	actin filament-based movement;actin filament-based process;actin-mediated cell contraction;actin-myosin filament sliding;anatomical structure development;cellular component movement;cellular process;developmental process;metabolic process;multicellular organismal process;muscle contraction;muscle filament sliding;muscle system process;muscle tissue development;skeletal muscle tissue development;s…	actin-dependent ATPase activity;ATPase activity;ATPase activity, coupled;binding;calcium ion binding;catalytic activity;cation binding;hydrolase activity;hydrolase activity, acting on acid anhydrides;hydrolase activity, acting on acid anhydrides, in phosphorus-containing anhydrides;ion binding;metal ion binding;motor activity;nucleoside-triphosphatase activity;pyrophosphatase activity;structural …	cell part;cytoskeletal part;extracellular membrane-bounded organelle;extracellular organelle;extracellular region part;extracellular vesicular exosome;intracellular organelle part;intracellular part;macromolecular complex;membrane;membrane-bounded organelle;membrane-bounded vesicle;myosin complex;organelle;organelle part;protein complex;unconventional myosin complex;vesicle	Vascular smooth muscle contraction	1.95896	Q60605;Q60605-2	Q60605;Q60605-2;A0A1W2P6F6;A0A1W2P7Q9;A0A1W2P6G5
P45591	P45591;A0A1Y7VJ71	P45591	COF2_MOUSE	Cfl2	Cfl2	Cofilin-2	1.49772	1.37871	0.920538	39461.7	39861.6	38122.5	29844.7	20973.2	51531.7	61141.4	53607.4	39739.2	45992	51806.1	43564.9	51630.6	43507.4	41477.4	15.2682	15.2827	15.2184	14.8652	14.3563	15.6532	15.8999	15.7101	15.2783	15.4891	15.6608	15.4109	15.6559	15.409	15.34	+	Ast_3mo_TBI_Exo_Ipsi_Ast_3mo_Sham_Ipsi;Ast_3mo_TBI_Ipsi_Ast_3mo_Sham_Ipsi	Cluster -213	actin cytoskeleton organization;actin filament depolymerization;actin filament organization;actin filament-based process;actin polymerization or depolymerization;actomyosin structure organization;anatomical structure homeostasis;biological regulation;cellular component disassembly;cellular component disassembly at cellular level;cellular component organization;cellular component organization at c…		actin cytoskeleton;cell part;contractile fiber part;cytoplasmic part;cytoskeleton;extracellular membrane-bounded organelle;extracellular organelle;extracellular region part;extracellular space;extracellular vesicular exosome;I band;intracellular non-membrane-bounded organelle;intracellular organelle;intracellular organelle part;intracellular part;membrane-bounded organelle;membrane-bounded vesicl…	Axon guidance;Fc gamma R-mediated phagocytosis;Regulation of actin cytoskeleton	1.9459	P45591	P45591;A0A1Y7VJ71
O70571	O70571;A0A0N4SW53	O70571	PDK4_MOUSE	Pdk4	Pdk4	[Pyruvate dehydrogenase (acetyl-transferring)] kinase isozyme 4, mitochondrial	0.718461	0.567067	0.789281	1430.07	2118.26	2879.76	1784.12	1814.34	1511.04	1266.01	1724.31	1660.77	1041.55	1398.24	1197.31	1290.72	1094.79	704.668	10.4819	11.0487	11.4917	10.801	10.8252	10.5613	10.3061	10.7518	10.6976	10.0245	10.4494	10.2256	10.334	10.0964	9.4608	+	Ast_3mo_Sham_Ipsi_Ast_3mo_TBI_Exo_Ipsi	Cluster -212	acetyl-CoA biosynthetic process;acetyl-CoA biosynthetic process from pyruvate;acetyl-CoA metabolic process;alcohol metabolic process;biological regulation;biosynthetic process;carbohydrate homeostasis;carbohydrate metabolic process;carboxylic acid metabolic process;cation homeostasis;cell communication;cell surface receptor linked signaling pathway;cellular biosynthetic process;cellular carbohydr…	adenyl nucleotide binding;adenyl ribonucleotide binding;ATP binding;binding;catalytic activity;kinase activity;nucleotide binding;phosphotransferase activity, alcohol group as acceptor;protein kinase activity;protein serine/threonine/tyrosine kinase activity;purine nucleotide binding;purine ribonucleoside triphosphate binding;purine ribonucleotide binding;pyruvate dehydrogenase (acetyl-transferri…	cell part;cytoplasmic part;intracellular membrane-bounded organelle;intracellular organelle;intracellular organelle lumen;intracellular organelle part;intracellular part;membrane;membrane-bounded organelle;membrane-enclosed lumen;mitochondrial inner membrane;mitochondrial matrix;mitochondrial membrane;mitochondrial part;mitochondrion;organelle;organelle inner membrane;organelle lumen;organelle me…		1.93364	O70571	O70571;A0A0N4SW53
P63139	P63139;D3Z723	P63139	NFYB_MOUSE	Nfyb	Nfyb	Nuclear transcription factor Y subunit beta	1.42541	0.794921	0.557681	2039.52	3492.44	2413.31	2877.2	2750.89	2430.19	5302.28	3195.23	3754.26	4665.58	3123.62	1888.06	1722.13	2052.46	2003.48	10.994	11.77	11.2368	11.4904	11.4257	11.2469	12.3724	11.6417	11.8743	12.1878	11.609	10.8827	10.75	11.0031	10.9683	+	Ast_3mo_TBI_Ipsi_Ast_3mo_TBI_Exo_Ipsi	Cluster -212	biological regulation;biosynthetic process;cellular biosynthetic process;cellular macromolecule biosynthetic process;cellular macromolecule metabolic process;cellular metabolic process;cellular nitrogen compound metabolic process;cellular process;macromolecule biosynthetic process;macromolecule metabolic process;metabolic process;nitrogen compound metabolic process;nucleic acid metabolic process;…	binding;DNA binding;nucleic acid binding;nucleic acid binding transcription factor activity;protein binding;regulatory region DNA binding;regulatory region nucleic acid binding;repressing transcription factor binding;sequence-specific DNA binding;sequence-specific DNA binding transcription factor activity;transcription factor binding;transcription regulatory region DNA binding	CCAAT-binding factor complex;cell part;intracellular membrane-bounded organelle;intracellular organelle;intracellular organelle part;intracellular part;macromolecular complex;membrane-bounded organelle;nuclear part;nucleoplasm;nucleoplasm part;nucleus;organelle;organelle part;protein complex;protein-DNA complex;transcription factor complex	Antigen processing and presentation;ko05152	1.91755	P63139	P63139;D3Z723
Q9CYN9	Q9CYN9	Q9CYN9	RENR_MOUSE	Atp6ap2	Atp6ap2	Renin receptor	1.83654	1.30821	0.712325	14455.9	13681.1	12718.1	11272.2	8778.05	23474.7	16221.3	36524.8	16939.6	18694.5	14383.5	20615.5	14092.9	18386.1	12199.1	13.8194	13.7399	13.6346	13.4605	13.0997	14.5188	13.9856	15.1566	14.0481	14.1903	13.8121	14.3314	13.7827	14.1663	13.5745	+	Ast_3mo_TBI_Ipsi_Ast_3mo_Sham_Ipsi	Cluster -213	anatomical structure morphogenesis;angiotensin maturation;anterior/posterior pattern specification;biological regulation;developmental pigmentation;developmental process;eye pigmentation;head morphogenesis;hormone metabolic process;macromolecule metabolic process;metabolic process;pattern specification process;peptide hormone processing;pigmentation;positive regulation of biological process;posit…	aspartic-type endopeptidase activity;aspartic-type peptidase activity;catalytic activity;endopeptidase activity;hydrolase activity;peptidase activity;peptidase activity, acting on L-amino acid peptides;receptor activity	cell body;cell part;cell projection;external side of plasma membrane;extracellular membrane-bounded organelle;extracellular organelle;extracellular region part;extracellular vesicular exosome;integral to membrane;intrinsic to membrane;membrane part;membrane-bounded organelle;membrane-bounded vesicle;neuron projection;organelle;plasma membrane part;vesicle		1.87896	Q9CYN9	Q9CYN9
E9Q616	E9Q616;A0A494BBD5	E9Q616	E9Q616_MOUSE	Ahnak	Ahnak	AHNAK nucleoprotein (desmoyokin)	1.57389	1.33752	0.849814	83053.2	84392.2	107269	112792	104359	89540	149354	180063	175855	179332	126547	127720	144873	138506	120232	16.3417	16.3648	16.7109	16.7833	16.6712	16.4502	17.1884	17.4581	17.424	17.4523	16.9493	16.9626	17.1444	17.0796	16.8755	+	Ast_3mo_TBI_Ipsi_Ast_3mo_Sham_Ipsi	Cluster -213	biological regulation;cellular component assembly;cellular component organization;cellular component organization or biogenesis;macromolecular complex assembly;macromolecular complex subunit organization;protein complex assembly;protein complex subunit organization;protein oligomerization;regulation of biological process;regulation of cellular metabolic process;regulation of cellular process;regu…		actin cytoskeleton;adherens junction;anchoring junction;cell junction;cell part;cell-cell contact zone;cell-cell junction;cell-substrate adherens junction;cell-substrate junction;contractile fiber part;costamere;cytoplasm;cytoplasmic part;cytoskeleton;cytosol;extracellular membrane-bounded organelle;extracellular organelle;extracellular region part;extracellular vesicular exosome;focal adhesion;i…		1.87194	E9Q616	E9Q616;A0A494BBD5
P84084	P84084	P84084	ARF5_MOUSE	Arf5	Arf5	ADP-ribosylation factor 5	1.42622	1.14904	0.805658	5941.81	7743.53	4532.59	5180.12	5746.21	8277.74	9721.96	9557.57	7618.86	6389.88	6149.31	6134.02	6659.6	6843.47	7701.61	12.5367	12.9188	12.1461	12.3388	12.4884	13.015	13.247	13.2224	12.8954	12.6416	12.5862	12.5826	12.7012	12.7405	12.9109	+	Ast_3mo_TBI_Ipsi_Ast_3mo_Sham_Ipsi	Cluster -213	biological regulation;cellular process;cellular response to stimulus;establishment of localization;establishment of protein localization;intracellular signal transduction;protein transport;regulation of biological process;regulation of cellular process;response to stimulus;signal transduction;small GTPase mediated signal transduction;transport;vesicle-mediated transport	binding;GTP binding;guanyl nucleotide binding;guanyl ribonucleotide binding;nucleotide binding;purine nucleotide binding;purine ribonucleoside triphosphate binding;purine ribonucleotide binding;ribonucleotide binding	cell part;cytoplasm;cytoplasmic part;extracellular membrane-bounded organelle;extracellular organelle;extracellular region part;extracellular vesicular exosome;Golgi apparatus;intracellular membrane-bounded organelle;intracellular organelle;intracellular part;membrane;membrane-bounded organelle;membrane-bounded vesicle;organelle;perinuclear region of cytoplasm;plasma membrane;vesicle		1.86138	P84084	P84084
Q9JIK5	Q9JIK5	Q9JIK5	DDX21_MOUSE	Ddx21	Ddx21	Nucleolar RNA helicase 2	0.699222	0.651411	0.931623	33590.8	24040.2	17837.6	22330.3	22268.7	14741.7	21464.1	14242.4	18502	15003.7	19720	11406.2	15805.4	16716.4	14565.4	15.0358	14.5532	14.1226	14.4467	14.4427	13.8476	14.3896	13.7979	14.1754	13.873	14.2674	13.4775	13.9481	14.029	13.8303	+	Ast_3mo_Sham_Ipsi_Ast_3mo_TBI_Exo_Ipsi;Ast_3mo_Sham_Ipsi_Ast_3mo_TBI_Ipsi	Cluster -207	biosynthetic process;cell differentiation;cellular biosynthetic process;cellular developmental process;cellular macromolecule biosynthetic process;cellular macromolecule metabolic process;cellular metabolic process;cellular nitrogen compound metabolic process;cellular process;developmental process;macromolecule biosynthetic process;macromolecule metabolic process;metabolic process;multi-organism …	adenyl nucleotide binding;adenyl ribonucleotide binding;ATP binding;ATPase activity;ATPase activity, coupled;ATP-dependent helicase activity;ATP-dependent RNA helicase activity;binding;catalytic activity;double-stranded RNA binding;helicase activity;hydrolase activity;hydrolase activity, acting on acid anhydrides;hydrolase activity, acting on acid anhydrides, in phosphorus-containing anhydrides;n…	cell part;cytoplasm;intracellular membrane-bounded organelle;intracellular non-membrane-bounded organelle;intracellular organelle;intracellular organelle part;intracellular part;membrane;membrane-bounded organelle;non-membrane-bounded organelle;nuclear part;nucleolus;nucleoplasm;nucleus;organelle;organelle part		1.83938	Q9JIK5	Q9JIK5
P29391	P29391;Q9CPX4;A0A1B0GR60	P29391	FRIL1_MOUSE	Ftl1	Ftl1	Ferritin light chain 1	1.46462	1.7351	1.18468	36978	21861.6	39904.1	27340.5	29818.7	30716.3	46554.7	42572.8	37993.8	70500.5	58799.2	55347.6	52243.4	37778.9	66337.9	15.1744	14.4161	15.2842	14.7388	14.8639	14.9067	15.5066	15.3776	15.2135	16.1053	15.8435	15.7562	15.673	15.2053	16.0175	+	Ast_3mo_TBI_Exo_Ipsi_Ast_3mo_Sham_Ipsi	Cluster -213	biological regulation;cation homeostasis;cation transport;cellular cation homeostasis;cellular chemical homeostasis;cellular homeostasis;cellular ion homeostasis;cellular iron ion homeostasis;cellular metal ion homeostasis;cellular process;chemical homeostasis;establishment of localization;homeostatic process;ion homeostasis;ion transport;iron ion homeostasis;iron ion transport;metal ion homeosta…	binding;cation binding;ferric iron binding;ion binding;iron ion binding;metal ion binding;transition metal ion binding	cell part;cytoplasmic membrane-bounded vesicle lumen;cytoplasmic part;cytoplasmic vesicle part;endocytic vesicle lumen;extracellular region;ferritin complex;intracellular ferritin complex;intracellular organelle part;intracellular part;macromolecular complex;membrane-enclosed lumen;organelle lumen;organelle part;protein complex;vesicle lumen		1.82748	P29391	P29391;Q9CPX4;A0A1B0GR60
P14094	P14094	P14094	AT1B1_MOUSE	Atp1b1	Atp1b1	Sodium/potassium-transporting ATPase subunit beta-1	1.98523	1.3987	0.704554	189491	179262	254263	254221	275677	288776	330926	794521	334631	539941	254931	315132	372286	362988	307242	17.5318	17.4517	17.956	17.9557	18.0726	18.1396	18.3361	19.5997	18.3522	19.0424	17.9597	18.2656	18.5061	18.4696	18.229	+	Ast_3mo_TBI_Ipsi_Ast_3mo_Sham_Ipsi	Cluster -213	biological adhesion;biological regulation;calcium ion homeostasis;calcium-mediated signaling;cardiac muscle contraction;cation homeostasis;cation transport;cell adhesion;cellular calcium ion homeostasis;cellular cation homeostasis;cellular chemical homeostasis;cellular component organization;cellular component organization or biogenesis;cellular divalent inorganic cation homeostasis;cellular home…	active transmembrane transporter activity;antigen binding;ATPase activator activity;ATPase activity;ATPase activity, coupled;ATPase activity, coupled to movement of substances;ATPase activity, coupled to transmembrane movement of ions;ATPase activity, coupled to transmembrane movement of ions, phosphorylative mechanism;ATPase activity, coupled to transmembrane movement of substances;ATPase bindin…	apical plasma membrane;basolateral plasma membrane;caveola;cell junction;cell part;cell-cell contact zone;cell-cell junction;extracellular membrane-bounded organelle;extracellular organelle;extracellular region part;extracellular vesicular exosome;intercalated disc;macromolecular complex;membrane;membrane part;membrane raft;membrane-bounded organelle;membrane-bounded vesicle;myelin sheath;organel…	Aldosterone-regulated sodium reabsorption;Bile secretion;Carbohydrate digestion and absorption;Cardiac muscle contraction;Endocrine and other factor-regulated calcium reabsorption;Gastric acid secretion;Mineral absorption;Pancreatic secretion;Protein digestion and absorption;Proximal tubule bicarbonate reclamation;Salivary secretion	1.8262	P14094	P14094
Q99KH8	Q99KH8	Q99KH8	STK24_MOUSE	Stk24	Stk24	Serine/threonine-protein kinase 24	1.22408	1.17942	0.963517	33233.5	28130.2	33581.1	31925.1	32575.5	34404.6	35721.5	46063.5	35044.7	43939.8	38107.8	36792.5	36208.7	35732	41212.6	15.0204	14.7798	15.0354	14.9624	14.9915	15.0703	15.1245	15.4913	15.0969	15.4232	15.2178	15.1671	15.144	15.1249	15.3308	+	Ast_3mo_TBI_Exo_Ipsi_Ast_3mo_Sham_Ipsi;Ast_3mo_TBI_Ipsi_Ast_3mo_Sham_Ipsi	Cluster -213	activation of protein kinase activity;biological regulation;cellular macromolecule metabolic process;cellular metabolic process;cellular process;cellular protein metabolic process;cellular response to stimulus;cellular response to stress;induction of apoptosis;induction of apoptosis by intracellular signals;induction of apoptosis by oxidative stress;induction of programmed cell death;intracellula…	adenyl nucleotide binding;adenyl ribonucleotide binding;ATP binding;binding;catalytic activity;cation binding;ion binding;kinase activity;metal ion binding;nucleotide binding;phosphotransferase activity, alcohol group as acceptor;protein kinase activity;protein serine/threonine kinase activity;purine nucleotide binding;purine ribonucleoside triphosphate binding;purine ribonucleotide binding;ribon…	cell part;cytoplasm;extracellular membrane-bounded organelle;extracellular organelle;extracellular region part;extracellular vesicular exosome;intracellular membrane-bounded organelle;intracellular non-membrane-bounded organelle;intracellular organelle;intracellular organelle part;intracellular part;membrane;membrane-bounded organelle;membrane-bounded vesicle;non-membrane-bounded organelle;nuclea…		1.82327	Q99KH8	Q99KH8
Q80UW2	Q80UW2	Q80UW2	FBX2_MOUSE	Fbxo2	Fbxo2	F-box only protein 2	0.7607	0.827028	1.08719	82786.1	86772.5	72120.5	63689.4	60151.3	61280	53223.2	58319.7	48747.9	56480.3	58390.8	51329.4	58454.5	68572.4	65548.1	16.3371	16.405	16.1381	15.9588	15.8763	15.9031	15.6998	15.8317	15.5731	15.7855	15.8335	15.6475	15.835	16.0653	16.0003	+	Ast_3mo_Sham_Ipsi_Ast_3mo_TBI_Ipsi	Cluster -207	biological regulation;catabolic process;cellular catabolic process;cellular macromolecule catabolic process;cellular macromolecule metabolic process;cellular metabolic process;cellular process;cellular protein metabolic process;ER-associated protein catabolic process;glycoprotein catabolic process;glycoprotein metabolic process;macromolecule catabolic process;macromolecule metabolic process;macro…	beta-amyloid binding;binding;carbohydrate binding;glycoprotein binding;protein binding	cell part;cell projection;cell projection part;cullin-RING ubiquitin ligase complex;cytoplasmic part;cytosol;dendritic spine;endoplasmic reticulum;extracellular membrane-bounded organelle;extracellular organelle;extracellular region part;extracellular vesicular exosome;intracellular membrane-bounded organelle;intracellular organelle;intracellular part;macromolecular complex;membrane;membrane-boun…	Protein processing in endoplasmic reticulum;Ubiquitin mediated proteolysis	1.82229	Q80UW2	Q80UW2
Q61140-2	Q61140-2	Q61140-2	BCAR1_MOUSE	Bcar1	Bcar1	Isoform Cas-A of Breast cancer anti-estrogen resistance protein 1	1.08057	0.840206	0.777555	5436.17	6672.22	6997.79	6686.62	7903.55	6597.55	6527.36	7291.87	7293.83	8700.8	6419.29	5868.32	5621.2	5473.56	4929.5	12.4084	12.704	12.7727	12.7071	12.9483	12.6877	12.6723	12.8321	12.8325	13.0869	12.6482	12.5187	12.4567	12.4183	12.2672	+	Ast_3mo_TBI_Ipsi_Ast_3mo_TBI_Exo_Ipsi	Cluster -212	actin cytoskeleton organization;actin filament organization;actin filament-based process;activation of immune response;antigen receptor-mediated signaling pathway;B cell receptor signaling pathway;biological adhesion;biological regulation;cell adhesion;cell chemotaxis;cell migration;cell motility;cell surface receptor linked signaling pathway;cellular component movement;cellular component organiz…	binding;enzyme binding;kinase binding;molecular transducer activity;protein binding;protein kinase binding;signal transducer activity	actin cytoskeleton;adherens junction;anchoring junction;cell junction;cell part;cell projection;cell-substrate adherens junction;cell-substrate junction;cytoplasm;cytoplasmic part;cytoskeleton;cytosol;focal adhesion;intracellular non-membrane-bounded organelle;intracellular organelle;intracellular organelle part;intracellular part;lamellipodium;membrane;non-membrane-bounded organelle;nuclear part…	Bacterial invasion of epithelial cells;Chemokine signaling pathway;Focal adhesion;Leukocyte transendothelial migration;Regulation of actin cytoskeleton	1.80257	Q61140-2	Q61140-2
P01029	P01029	P01029	CO4B_MOUSE	C4b	C4b	Complement C4-B	1.75277	1.7597	1.00395	4915.67	5223.35	3198.81	4416.38	1508.63	6295.16	6834.9	10080.5	5877.77	4674.93	6738.96	6819.66	6861.6	7187.44	6289.07	12.2632	12.3508	11.6433	12.1086	10.559	12.62	12.7387	13.2993	12.5211	12.1907	12.7183	12.7355	12.7443	12.8113	12.6186	+	Ast_3mo_TBI_Ipsi_Ast_3mo_Sham_Ipsi;Ast_3mo_TBI_Exo_Ipsi_Ast_3mo_Sham_Ipsi	Cluster -213	activation of immune response;biological regulation;complement activation;complement activation, classical pathway;defense response;humoral immune response;immune effector process;immune response;immune system process;inflammatory response;innate immune response;macromolecule metabolic process;metabolic process;positive regulation of biological process;positive regulation of immune response;posit…	endopeptidase inhibitor activity;endopeptidase regulator activity;enzyme inhibitor activity;enzyme regulator activity;peptidase inhibitor activity;peptidase regulator activity	extracellular region part;extracellular space	Complement and coagulation cascades;Staphylococcus aureus infection;Systemic lupus erythematosus	1.78106	P01029	P01029
Q3TIX9	Q3TIX9	Q3TIX9	SNUT2_MOUSE	Usp39	Usp39	U4/U6.U5 tri-snRNP-associated protein 2	0.814218	0.729515	0.89597	5914.14	8151.63	7222.57	6656.36	6400.06	5287.93	6270.05	4729.71	6007.14	5669.3	6507.01	4560.33	4009.58	5719	4259.11	12.53	12.9929	12.8183	12.7005	12.6439	12.3685	12.6143	12.2075	12.5525	12.469	12.6678	12.1549	11.9692	12.4815	12.0563	+	Ast_3mo_Sham_Ipsi_Ast_3mo_TBI_Exo_Ipsi	Cluster -207	catabolic process;cell cycle;cell division;cellular catabolic process;cellular macromolecule catabolic process;cellular macromolecule metabolic process;cellular metabolic process;cellular nitrogen compound metabolic process;cellular process;macromolecule catabolic process;macromolecule metabolic process;metabolic process;modification-dependent macromolecule catabolic process;modification-dependen…	binding;cation binding;ion binding;metal ion binding;transition metal ion binding;zinc ion binding	cell part;intracellular organelle part;intracellular part;macromolecular complex;nuclear part;organelle part;ribonucleoprotein complex;spliceosomal complex	Spliceosome	1.77551	Q3TIX9	Q3TIX9
P55012	P55012;E9QM38	P55012	S12A2_MOUSE	Slc12a2	Slc12a2	Solute carrier family 12 member 2	1.36301	1.33365	0.978463	16289.8	24819.9	25793.3	19683.2	19237.2	26971.9	37106.5	28746.9	23578.4	27834.5	31205.2	30603.1	23500.9	30053.6	25768.9	13.9917	14.5992	14.6547	14.2647	14.2316	14.7192	15.1794	14.8111	14.5252	14.7646	14.9295	14.9014	14.5204	14.8752	14.6533	+	Ast_3mo_TBI_Exo_Ipsi_Ast_3mo_Sham_Ipsi;Ast_3mo_TBI_Ipsi_Ast_3mo_Sham_Ipsi	Cluster -213	ammonium transmembrane transport;ammonium transport;anatomical structure morphogenesis;anion transport;biological regulation;branching involved in mammary gland duct morphogenesis;branching morphogenesis of a tube;cation transport;cell surface receptor linked signaling pathway;cell volume homeostasis;cellular homeostasis;cellular process;cellular response to stimulus;chloride transport;detection …	active transmembrane transporter activity;ammonium transmembrane transporter activity;anion transmembrane transporter activity;anion:cation symporter activity;cation transmembrane transporter activity;cation:chloride symporter activity;chloride transmembrane transporter activity;inorganic anion transmembrane transporter activity;inorganic cation transmembrane transporter activity;ion transmembran…	apical plasma membrane;basolateral plasma membrane;cell part;extracellular membrane-bounded organelle;extracellular organelle;extracellular region part;extracellular vesicular exosome;integral to membrane;intrinsic to membrane;membrane part;membrane-bounded organelle;membrane-bounded vesicle;organelle;plasma membrane part;vesicle	Pancreatic secretion;Salivary secretion;Vibrio cholerae infection	1.77441	P55012	P55012;E9QM38
Q9ERD7	Q9ERD7;Q922F4	Q9ERD7	TBB3_MOUSE	Tubb3	Tubb3	Tubulin beta-3 chain	2.11543	1.60641	0.75938	30348.2	60758.8	52422.4	42669	46815.4	62867.7	114453	155905	56350.1	103348	72384	115504	72680.4	58144	55604	14.8893	15.8908	15.6779	15.3809	15.5147	15.94	16.8044	17.2503	15.7821	16.6572	16.1434	16.8176	16.1493	15.8273	15.7629	+	Ast_3mo_TBI_Ipsi_Ast_3mo_Sham_Ipsi	Cluster -213	axon guidance;cell cycle phase;cell cycle process;cellular component assembly;cellular component assembly at cellular level;cellular component organization;cellular component organization at cellular level;cellular component organization or biogenesis;cellular component organization or biogenesis at cellular level;cellular macromolecular complex assembly;cellular macromolecular complex subunit or…	binding;catalytic activity;GTP binding;GTPase activity;guanyl nucleotide binding;guanyl ribonucleotide binding;hydrolase activity;hydrolase activity, acting on acid anhydrides;hydrolase activity, acting on acid anhydrides, in phosphorus-containing anhydrides;nucleoside-triphosphatase activity;nucleotide binding;peptide binding;purine nucleotide binding;purine ribonucleoside triphosphate binding;p…	axon;cell body;cell part;cell periphery;cell projection;cytoplasm;cytoskeletal part;cytoskeleton;dendrite;extracellular membrane-bounded organelle;extracellular organelle;extracellular region part;extracellular vesicular exosome;intracellular;intracellular membrane-bounded organelle;intracellular non-membrane-bounded organelle;intracellular organelle;intracellular organelle part;intracellular par…	Gap junction;Pathogenic Escherichia coli infection;Phagosome	1.75539	Q9ERD7	Q9ERD7;Q922F4
Q8VC30	Q8VC30;A0A494BBI2;Q3UTZ4;A0A494BB96	Q8VC30	TKFC_MOUSE	Tkfc	Tkfc	Triokinase/FMN cyclase	0.696642	0.938768	1.34756	3904.12	4970.33	4514.26	5394.25	6763.38	3067.89	2942.01	3433.72	4154.48	4198.54	3957.48	5900.85	5185.7	4238.73	4699.32	11.9308	12.2791	12.1403	12.3972	12.7235	11.583	11.5226	11.7456	12.0205	12.0357	11.9504	12.5267	12.3403	12.0494	12.1982	+	Ast_3mo_Sham_Ipsi_Ast_3mo_TBI_Ipsi	Cluster -209	alcohol metabolic process;alditol metabolic process;biological regulation;carbohydrate metabolic process;carbohydrate phosphorylation;cellular carbohydrate metabolic process;cellular metabolic process;cellular process;glycerol metabolic process;metabolic process;phosphate-containing compound metabolic process;phosphorus metabolic process;phosphorylation;polyol metabolic process;primary metabolic …	adenyl nucleotide binding;adenyl ribonucleotide binding;ATP binding;binding;catalytic activity;cation binding;cyclase activity;FAD-AMP lyase (cyclizing) activity;glycerone kinase activity;ion binding;kinase activity;lyase activity;metal ion binding;nucleotide binding;phosphorus-oxygen lyase activity;phosphotransferase activity, alcohol group as acceptor;purine nucleotide binding;purine ribonucleo…	cell part;extracellular membrane-bounded organelle;extracellular organelle;extracellular region part;extracellular vesicular exosome;intracellular membrane-bounded organelle;intracellular organelle;intracellular part;membrane-bounded organelle;membrane-bounded vesicle;nucleus;organelle;vesicle	Glycerolipid metabolism;Methane metabolism;RIG-I-like receptor signaling pathway	1.75392	Q8VC30	Q8VC30;A0A494BBI2;Q3UTZ4;A0A494BB96
Q68FG2	Q68FG2	Q68FG2	Q68FG2_MOUSE	Sptbn2	Sptbn2	Spectrin beta chain	2.42586	1.08646	0.447865	2383.82	1690.94	864	2384.78	2368.07	4779.84	3182.73	6039.81	2751.83	6756.26	1861.41	4409.11	844.174	1711.63	1703.2	11.2191	10.7236	9.75489	11.2196	11.2095	12.2227	11.636	12.5603	11.4262	12.722	10.8622	12.1063	9.7214	10.7412	10.734	+	Ast_3mo_TBI_Ipsi_Ast_3mo_Sham_Ipsi;Ast_3mo_TBI_Ipsi_Ast_3mo_TBI_Exo_Ipsi	Cluster -213	adult behavior;anatomical structure morphogenesis;behavior;cellular component assembly;cellular component assembly at cellular level;cellular component organization;cellular component organization at cellular level;cellular component organization or biogenesis;cellular component organization or biogenesis at cellular level;cellular process;cerebellar Purkinje cell layer morphogenesis;developmenta…	binding;lipid binding;phospholipid binding;structural constituent of cytoskeleton;structural molecule activity	apical plasma membrane;cell body;cell cortex part;cell junction;cell part;cytoplasm;cytoplasmic part;cytoskeletal part;extracellular region part;extracellular space;intracellular organelle part;intracellular part;membrane;membrane part;neuronal cell body;organelle part;photoreceptor inner segment;plasma membrane;plasma membrane part;spectrin		1.7435	Q68FG2	Q68FG2
Q9CYA0	Q9CYA0	Q9CYA0	CREL2_MOUSE	Creld2	Creld2	Protein disulfide isomerase Creld2	1.44208	1.44331	1.00085	15851	12053.8	14886.4	13019.9	12768.8	18228.7	19361.7	23126.1	19269.1	18912.2	19688.9	18968.5	17489.8	13058.7	29776.2	13.9523	13.5572	13.8617	13.6684	13.6403	14.1539	14.2409	14.4972	14.234	14.207	14.2651	14.2113	14.0942	13.6727	14.8619	+	Ast_3mo_TBI_Exo_Ipsi_Ast_3mo_Sham_Ipsi;Ast_3mo_TBI_Ipsi_Ast_3mo_Sham_Ipsi	Cluster -213		binding;calcium ion binding;cation binding;ion binding;metal ion binding	cell part;cytoplasmic part;endoplasmic reticulum;extracellular region part;extracellular space;Golgi apparatus;intracellular membrane-bounded organelle;intracellular organelle;intracellular part;membrane-bounded organelle;organelle		1.74234	Q9CYA0	Q9CYA0
Q922R5	Q922R5;Q922R5-2	Q922R5	P4R3B_MOUSE	Ppp4r3b	Ppp4r3b	Serine/threonine-protein phosphatase 4 regulatory subunit 3B	0.41436	0.874191	2.10974	6901.66	6876.01	5664.18	4726.78	4600.05	985.831	1734.79	709.877	5184.3	3305.78	6013.1	5250.54	4732.65	7119.77	2033.26	12.7527	12.7474	12.4677	12.2066	12.1674	9.9452	10.7605	9.47143	12.3399	11.6908	12.5539	12.3582	12.2084	12.7976	10.9896	+	Ast_3mo_Sham_Ipsi_Ast_3mo_TBI_Ipsi	Cluster -209	biological regulation;cellular macromolecule metabolic process;cellular metabolic process;cellular process;cellular protein metabolic process;dephosphorylation;macromolecule metabolic process;macromolecule modification;metabolic process;phosphate-containing compound metabolic process;phosphorus metabolic process;positive regulation of biological process;positive regulation of biosynthetic process…		cell part;cytoplasm;cytoplasmic part;cytoskeletal part;intracellular membrane-bounded organelle;intracellular organelle;intracellular organelle part;intracellular part;macromolecular complex;membrane-bounded organelle;microtubule organizing center;nuclear part;nucleoplasm;nucleus;organelle;organelle part;protein complex;protein phosphatase 4 complex;protein serine/threonine phosphatase complex		1.73941	Q922R5	Q922R5;Q922R5-2
P15864	P15864	P15864	H12_MOUSE	H1-2	H1-2	Histone H1.2	0.475269	0.519187	1.09241	5191.89	12395.8	6699.34	4791.06	10188.1	3469.15	3713.51	4970.99	4391.76	2116.59	4721.31	2165.18	4180.52	4060.53	5258.97	12.342	13.5976	12.7098	12.2261	13.3146	11.7604	11.8586	12.2793	12.1006	11.0475	12.205	11.0803	12.0295	11.9875	12.3606	+	Ast_3mo_Sham_Ipsi_Ast_3mo_TBI_Ipsi;Ast_3mo_Sham_Ipsi_Ast_3mo_TBI_Exo_Ipsi	Cluster -207	biological regulation;cellular component assembly;cellular component assembly at cellular level;cellular component organization;cellular component organization at cellular level;cellular component organization or biogenesis;cellular component organization or biogenesis at cellular level;cellular macromolecular complex assembly;cellular macromolecular complex subunit organization;cellular process;…	binding;chromatin binding;chromatin DNA binding;DNA binding;nucleic acid binding;structure-specific DNA binding	cell part;chromatin;chromosomal part;euchromatin;intracellular membrane-bounded organelle;intracellular organelle;intracellular organelle part;intracellular part;macromolecular complex;membrane-bounded organelle;nuclear chromatin;nuclear chromosome part;nuclear euchromatin;nuclear part;nucleosome;nucleus;organelle;organelle part;protein-DNA complex;transcriptionally active chromatin		1.73786	P15864	P15864
Q8BHD7;Q8BHD7-2	Q8BHD7;Q8BHD7-2;G8JL74;G3UZ01;G3UXA6	Q8BHD7	PTBP3_MOUSE	Ptbp3	Ptbp3	Polypyrimidine tract-binding protein 3	1.39051	1.36605	0.982404	9679.59	5149.27	8382.8	6309.95	7612.55	8824.91	9639.91	13237.2	9756.57	10177	12075.1	10855.2	9420.52	8699.25	9676.93	13.2407	12.3302	13.0332	12.6234	12.8942	13.1074	13.2348	13.6923	13.2522	13.313	13.5597	13.4061	13.2016	13.0867	13.2403	+	Ast_3mo_TBI_Exo_Ipsi_Ast_3mo_Sham_Ipsi;Ast_3mo_TBI_Ipsi_Ast_3mo_Sham_Ipsi	Cluster -213	biological regulation;cell maturation;cellular developmental process;cellular macromolecule metabolic process;cellular metabolic process;cellular nitrogen compound metabolic process;cellular process;developmental maturation;developmental process;erythrocyte maturation;macromolecule metabolic process;metabolic process;mRNA metabolic process;mRNA processing;negative regulation of biological process…	binding;nucleic acid binding;nucleotide binding;RNA binding	cell part;intracellular membrane-bounded organelle;intracellular organelle;intracellular part;membrane-bounded organelle;nucleus;organelle		1.72061	Q8BHD7;Q8BHD7-2	Q8BHD7;Q8BHD7-2;G8JL74;G3UZ01;G3UXA6
Q6Q899	Q6Q899;Q6Q899-3;A2AP29	Q6Q899	DDX58_MOUSE	Ddx58	Ddx58	Antiviral innate immune response receptor RIG-I	0.254632	0.705396	2.77026	22073.4	9430.93	10441.2	16285.4	4299.95	946.699	7860.11	863.519	1254.57	4997.48	9449.19	14724.8	10435.7	2093.61	7405.76	14.43	13.2032	13.35	13.9913	12.0701	9.88676	12.9403	9.75408	10.293	12.287	13.206	13.846	13.3492	11.0318	12.8544	+	Ast_3mo_Sham_Ipsi_Ast_3mo_TBI_Ipsi	Cluster -209	biological regulation;defense response;detection of biotic stimulus;detection of external stimulus;detection of stimulus;detection of symbiont;detection of virus;immune response;immune system process;innate immune response;multi-organism process;positive regulation of biological process;positive regulation of biosynthetic process;positive regulation of cellular biosynthetic process;positive regul…	adenyl nucleotide binding;adenyl ribonucleotide binding;ATP binding;binding;catalytic activity;cation binding;DNA binding;double-stranded DNA binding;double-stranded RNA binding;helicase activity;hydrolase activity;hydrolase activity, acting on acid anhydrides;hydrolase activity, acting on acid anhydrides, in phosphorus-containing anhydrides;identical protein binding;ion binding;metal ion binding…	actin cytoskeleton;cell junction;cell part;cell projection membrane;cell projection part;cell-cell junction;cytoplasm;cytoplasmic part;cytoskeleton;cytosol;intracellular non-membrane-bounded organelle;intracellular organelle;intracellular part;leading edge membrane;membrane part;non-membrane-bounded organelle;occluding junction;organelle;plasma membrane part;ruffle membrane;tight junction	Cytosolic DNA-sensing pathway;Hepatitis C;Measles;RIG-I-like receptor signaling pathway	1.71617	Q6Q899	Q6Q899;Q6Q899-3;A2AP29
P70202	P70202	P70202	LXN_MOUSE	Lxn	Lxn	Latexin	0.685003	0.795714	1.16162	133800	109919	92579.3	89539.9	112938	97705.7	63011.6	58698.2	82568.5	67079.3	81723.1	63378.4	93920.7	93435.1	96254.4	17.0297	16.7461	16.4984	16.4502	16.7852	16.5762	15.9433	15.841	16.3333	16.0336	16.3185	15.9517	16.5192	16.5117	16.5546	+	Ast_3mo_Sham_Ipsi_Ast_3mo_TBI_Ipsi	Cluster -207	biological regulation;defense response;detection of abiotic stimulus;detection of external stimulus;detection of stimulus;detection of stimulus involved in sensory perception;detection of temperature stimulus;detection of temperature stimulus involved in sensory perception;detection of temperature stimulus involved in sensory perception of pain;inflammatory response;negative regulation of catalyt…	binding;carbohydrate binding;endopeptidase inhibitor activity;endopeptidase regulator activity;enzyme inhibitor activity;enzyme regulator activity;glycosaminoglycan binding;heparin binding;metalloendopeptidase inhibitor activity;metalloenzyme inhibitor activity;metalloenzyme regulator activity;pattern binding;peptidase inhibitor activity;peptidase regulator activity;polysaccharide binding	cell part;cytoplasm;extracellular membrane-bounded organelle;extracellular organelle;extracellular region part;extracellular vesicular exosome;intracellular part;membrane-bounded organelle;membrane-bounded vesicle;organelle;vesicle		1.71381	P70202	P70202
P53811	P53811;Q8JZZ5	P53811	PIPNB_MOUSE	Pitpnb	Pitpnb	Phosphatidylinositol transfer protein beta isoform	1.13878	1.17005	1.02746	8572.85	8218.85	8934.13	8073.88	8031.06	8987.92	9212.79	9393.13	9734.13	10308.2	9218.5	11693	8676.28	9273.28	10083	13.0656	13.0047	13.1251	12.979	12.9714	13.1338	13.1694	13.1974	13.2488	13.3315	13.1703	13.5134	13.0829	13.1789	13.2996	+	Ast_3mo_TBI_Exo_Ipsi_Ast_3mo_Sham_Ipsi	Cluster -213	chordate embryonic development;developmental process;embryo development;embryo development ending in birth or egg hatching;establishment of localization;in utero embryonic development;transport	binding;lipid binding;phospholipid binding	cell part;cytoplasmic part;extracellular membrane-bounded organelle;extracellular organelle;extracellular region part;extracellular vesicular exosome;Golgi apparatus;intracellular;intracellular membrane-bounded organelle;intracellular organelle;intracellular part;membrane-bounded organelle;membrane-bounded vesicle;organelle;vesicle		1.70832	P53811	P53811;Q8JZZ5
Q8R0Y6	Q8R0Y6;Q8K009;D3Z6B9	Q8R0Y6	AL1L1_MOUSE	Aldh1l1	Aldh1l1	Cytosolic 10-formyltetrahydrofolate dehydrogenase	0.687193	0.734529	1.06888	193786	129333	130813	131215	147708	129807	75166.3	116651	96566.8	85421.5	87888.5	93967.6	138330	115216	102901	17.5641	16.9807	16.9971	17.0016	17.1724	16.986	16.1978	16.8318	16.5592	16.3823	16.4234	16.5199	17.0778	16.814	16.6509	+	Ast_3mo_Sham_Ipsi_Ast_3mo_TBI_Ipsi	Cluster -207	10-formyltetrahydrofolate catabolic process;10-formyltetrahydrofolate metabolic process;aromatic compound catabolic process;biosynthetic process;catabolic process;cellular aromatic compound metabolic process;cellular catabolic process;cellular metabolic process;cellular nitrogen compound catabolic process;cellular nitrogen compound metabolic process;cellular process;coenzyme catabolic process;coe…	aldehyde dehydrogenase (NAD) activity;catalytic activity;formyltetrahydrofolate dehydrogenase activity;hydroxymethyl-, formyl- and related transferase activity;methyltransferase activity;oxidoreductase activity;oxidoreductase activity, acting on the aldehyde or oxo group of donors;oxidoreductase activity, acting on the aldehyde or oxo group of donors, NAD or NADP as acceptor;oxidoreductase activi…	cell part;cytoplasmic part;extracellular membrane-bounded organelle;extracellular organelle;extracellular region part;extracellular vesicular exosome;intracellular membrane-bounded organelle;intracellular organelle;intracellular part;membrane-bounded organelle;membrane-bounded vesicle;mitochondrion;organelle;vesicle	One carbon pool by folate	1.70802	Q8R0Y6	Q8R0Y6;Q8K009;D3Z6B9
A2AWA9	A2AWA9;A2AWA9-2;A2AWA7	A2AWA9	RBGP1_MOUSE	Rabgap1	Rabgap1	Rab GTPase-activating protein 1	1.44518	1.31623	0.910767	3955.39	4506.5	3736.58	3843.47	2988.39	6801.68	5692.27	4117.72	5937.03	4953.64	4563.9	4816.88	5934.18	5981.63	3751.64	11.9496	12.1378	11.8675	11.9082	11.5452	12.7317	12.4748	12.0076	12.5355	12.2743	12.1561	12.2339	12.5348	12.5463	11.8733	+	Ast_3mo_TBI_Ipsi_Ast_3mo_Sham_Ipsi	Cluster -213	biological regulation;cell cycle;cellular process;positive regulation of catalytic activity;positive regulation of GTPase activity;positive regulation of hydrolase activity;positive regulation of molecular function;regulation of biological process;regulation of catabolic process;regulation of catalytic activity;regulation of cellular catabolic process;regulation of cellular metabolic process;regu…	binding;enzyme activator activity;enzyme binding;enzyme regulator activity;GTPase activator activity;GTPase binding;GTPase regulator activity;nucleoside-triphosphatase regulator activity;protein binding;Rab GTPase binding;Ras GTPase binding;small GTPase binding	cell part;cytoplasmic part;cytoskeletal part;cytosol;intracellular organelle part;intracellular part;microtubule organizing center;organelle part		1.69167	A2AWA9	A2AWA9;A2AWA9-2;A2AWA7
Q8VCN5	Q8VCN5	Q8VCN5	CGL_MOUSE	Cth	Cth	Cystathionine gamma-lyase	0.662951	0.619806	0.93492	8537.74	8400.83	5676.5	5867.45	7859.85	6418.67	3552.38	5255.71	4544.55	4321.91	3267.6	2950.26	6363.6	5670.92	4272.84	13.0596	13.0363	12.4708	12.5185	12.9403	12.6481	11.7946	12.3597	12.1499	12.0775	11.674	11.5266	12.6356	12.4694	12.061	+	Ast_3mo_Sham_Ipsi_Ast_3mo_TBI_Exo_Ipsi	Cluster -207	amine biosynthetic process;amine metabolic process;biological regulation;biosynthetic process;carboxylic acid biosynthetic process;carboxylic acid metabolic process;cellular amine metabolic process;cellular amino acid biosynthetic process;cellular amino acid metabolic process;cellular biosynthetic process;cellular component assembly;cellular component organization;cellular component organization …	binding;carbon-sulfur lyase activity;catalytic activity;cofactor binding;cystathionine gamma-lyase activity;L-cysteine desulfhydrase activity;lyase activity;pyridoxal phosphate binding;vitamin B6 binding;vitamin binding	cell part;cytoplasm;extracellular membrane-bounded organelle;extracellular organelle;extracellular region part;extracellular vesicular exosome;intracellular membrane-bounded organelle;intracellular organelle;intracellular organelle part;intracellular part;membrane-bounded organelle;membrane-bounded vesicle;nuclear part;nucleoplasm;nucleus;organelle;organelle part;vesicle	Cysteine and methionine metabolism;Glycine, serine and threonine metabolism;Nitrogen metabolism;Selenocompound metabolism	1.68666	Q8VCN5	Q8VCN5
Q8BR92	Q8BR92	Q8BR92	PALM2_MOUSE	Palm2	Palm2	Paralemmin-2	1.68998	1.45078	0.858458	3976.86	4731.48	4388.57	4884.28	6174.34	5859.03	5033.1	11539	8705.92	9685.36	6967.08	5275.87	7285.73	8586.25	6929.39	11.9574	12.2081	12.0995	12.2539	12.5921	12.5164	12.2972	13.4942	13.0878	13.2416	12.7663	12.3652	12.8309	13.0678	12.7585	+	Ast_3mo_TBI_Ipsi_Ast_3mo_Sham_Ipsi	Cluster -213	biological regulation;regulation of anatomical structure morphogenesis;regulation of biological process;regulation of biological quality;regulation of cell morphogenesis;regulation of cell shape;regulation of cellular component organization;regulation of cellular process;regulation of developmental process		cell part;membrane;plasma membrane		1.68489	Q8BR92	Q8BR92
Q6PIC6	Q6PIC6;Q8VCE0;A0A0G2JGX4	Q6PIC6	AT1A3_MOUSE	Atp1a3	Atp1a3	Sodium/potassium-transporting ATPase subunit alpha-3	1.96931	1.35744	0.689299	69487.2	44602.7	60662.2	60431.3	75166.2	109177	105281	198342	62513.7	135861	80724.7	122643	74342.3	70955	72617.3	16.0845	15.4448	15.8885	15.883	16.1978	16.7363	16.6839	17.5976	15.9319	17.0518	16.3007	16.9041	16.1819	16.1146	16.148	+	Ast_3mo_TBI_Ipsi_Ast_3mo_Sham_Ipsi	Cluster -213	adult behavior;adult locomotory behavior;associative learning;behavior;biological regulation;cardiac muscle contraction;cation homeostasis;cation transport;cell surface receptor linked signaling pathway;cellular cation homeostasis;cellular chemical homeostasis;cellular homeostasis;cellular ion homeostasis;cellular metal ion homeostasis;cellular monovalent inorganic cation homeostasis;cellular pot…	active transmembrane transporter activity;adenyl nucleotide binding;adenyl ribonucleotide binding;ATP binding;ATPase activity;ATPase activity, coupled;ATPase activity, coupled to movement of substances;ATPase activity, coupled to transmembrane movement of ions;ATPase activity, coupled to transmembrane movement of ions, phosphorylative mechanism;ATPase activity, coupled to transmembrane movement o…	axon;cell part;cell projection;cell projection part;cytoplasm;cytoplasmic part;dendritic spine head;dendritic spine neck;endoplasmic reticulum;Golgi apparatus;intracellular membrane-bounded organelle;intracellular organelle;intracellular part;macromolecular complex;membrane;membrane part;membrane-bounded organelle;myelin sheath;neuron projection;nucleus;organelle;plasma membrane;plasma membrane p…	Aldosterone-regulated sodium reabsorption;Bile secretion;Carbohydrate digestion and absorption;Cardiac muscle contraction;Endocrine and other factor-regulated calcium reabsorption;Gastric acid secretion;Mineral absorption;Pancreatic secretion;Protein digestion and absorption;Proximal tubule bicarbonate reclamation;Salivary secretion	1.68433	Q6PIC6	Q6PIC6;Q8VCE0;A0A0G2JGX4
O55135	O55135;A6PWZ2	O55135	IF6_MOUSE	Eif6	Eif6	Eukaryotic translation initiation factor 6	0.78964	0.794105	1.00566	34387.5	25069.5	26945.7	28582	27789.8	20005.9	25001.4	22476.6	21382.2	23874.3	25973.7	24624	21705	16922.6	24152.7	15.0696	14.6136	14.7178	14.8028	14.7623	14.2881	14.6097	14.4561	14.3841	14.5432	14.6648	14.5878	14.4057	14.0467	14.5599	+	Ast_3mo_Sham_Ipsi_Ast_3mo_TBI_Exo_Ipsi;Ast_3mo_Sham_Ipsi_Ast_3mo_TBI_Ipsi	Cluster -207	cellular component assembly;cellular component assembly at cellular level;cellular component biogenesis;cellular component biogenesis at cellular level;cellular component organization;cellular component organization at cellular level;cellular component organization or biogenesis;cellular component organization or biogenesis at cellular level;cellular localization;cellular macromolecular complex a…	binding;nucleic acid binding;ribonucleoprotein binding;ribosomal large subunit binding;ribosome binding;RNA binding;translation factor activity, nucleic acid binding;translation initiation factor activity	cell part;cytoplasm;cytoskeletal part;extracellular membrane-bounded organelle;extracellular organelle;extracellular region part;extracellular vesicular exosome;intermediate filament;intracellular membrane-bounded organelle;intracellular non-membrane-bounded organelle;intracellular organelle;intracellular organelle part;intracellular part;lamin filament;macromolecular complex;membrane-bounded org…	Ribosome biogenesis in eukaryotes	1.68114	O55135	O55135;A6PWZ2
Q7TSH2	Q7TSH2	Q7TSH2	KPBB_MOUSE	Phkb	Phkb	Phosphorylase b kinase regulatory subunit beta	0.766192	0.75918	0.990848	16759.2	16172.7	13682	16853.9	18451.9	15123	10251.2	13648.9	12579.6	11163.5	12997	9030.79	11985.5	14794.3	13384.2	14.0327	13.9813	13.74	14.0408	14.1715	13.8845	13.3235	13.7365	13.6188	13.4465	13.6659	13.1406	13.549	13.8528	13.7082	+	Ast_3mo_Sham_Ipsi_Ast_3mo_TBI_Exo_Ipsi;Ast_3mo_Sham_Ipsi_Ast_3mo_TBI_Ipsi	Cluster -207	carbohydrate metabolic process;cellular carbohydrate metabolic process;cellular glucan metabolic process;cellular macromolecule metabolic process;cellular metabolic process;cellular polysaccharide metabolic process;cellular process;cellular protein metabolic process;energy derivation by oxidation of organic compounds;energy reserve metabolic process;generation of precursor metabolites and energy;…	calmodulin-dependent protein kinase activity;catalytic activity;hydrolase activity;hydrolase activity, acting on glycosyl bonds;hydrolase activity, hydrolyzing O-glycosyl compounds;kinase activity;phosphorylase kinase activity;phosphotransferase activity, alcohol group as acceptor;protein kinase activity;protein serine/threonine kinase activity;transferase activity;transferase activity, transferr…	cell part;cytoplasmic part;intracellular part;macromolecular complex;membrane;phosphorylase kinase complex;plasma membrane;protein complex	Calcium signaling pathway;Insulin signaling pathway	1.67971	Q7TSH2	Q7TSH2
E9Q5C9;E9Q5C9-2	E9Q5C9;E9Q5C9-2;A0A286YDT3;A0A286YDV7;A0A286YCD1;A0A286YDZ1;A0A286YDA2	E9Q5C9	NOLC1_MOUSE	Nolc1	Nolc1	Nucleolar and coiled-body phosphoprotein 1	0.907987	0.616293	0.678746	32276.7	29589.3	28368.6	25938.5	22667.4	20163.5	27420.9	28625.5	25985.4	23870.1	21244.7	15077.3	16176.6	25241.8	7826	14.9782	14.8528	14.792	14.6628	14.4683	14.2995	14.743	14.805	14.6654	14.5429	14.3748	13.8801	13.9816	14.6235	12.9341	+	Ast_3mo_Sham_Ipsi_Ast_3mo_TBI_Exo_Ipsi	Cluster -212	cellular component organization;cellular component organization at cellular level;cellular component organization or biogenesis;cellular component organization or biogenesis at cellular level;cellular process;nucleolus organization;nucleus organization;organelle organization		Cajal body;cell part;intracellular non-membrane-bounded organelle;intracellular organelle;intracellular organelle part;intracellular part;macromolecular complex;non-membrane-bounded organelle;nuclear body;nuclear part;nucleolus;nucleoplasm;nucleoplasm part;organelle;organelle part;ribonucleoprotein complex;small nuclear ribonucleoprotein complex		1.67438	E9Q5C9;E9Q5C9-2	E9Q5C9;E9Q5C9-2;A0A286YDT3;A0A286YDV7;A0A286YCD1;A0A286YDZ1;A0A286YDA2
Q64444	Q64444;F6ST32	Q64444	CAH4_MOUSE	Ca4	Ca4	Carbonic anhydrase 4	1.73157	1.441	0.832192	17389.8	17380.4	27359.3	39067.3	31158.4	33274.8	35365.8	50215.3	41642.1	68684.8	36190.1	31083.4	45777.2	38807.7	38865.7	14.086	14.0852	14.7397	15.2537	14.9273	15.0221	15.1101	15.6158	15.3458	16.0677	15.1433	14.9239	15.4823	15.2441	15.2462	+	Ast_3mo_TBI_Ipsi_Ast_3mo_Sham_Ipsi	Cluster -213	anatomical structure development;anion transport;bicarbonate transport;biological regulation;carbon dioxide transport;cation homeostasis;cellular metabolic process;cellular process;chemical homeostasis;developmental process;establishment of localization;gas transport;homeostatic process;inorganic anion transport;ion homeostasis;ion transport;metabolic process;monovalent inorganic cation homeostas…	binding;carbonate dehydratase activity;carbon-oxygen lyase activity;catalytic activity;cation binding;hydro-lyase activity;ion binding;lyase activity;metal ion binding;transition metal ion binding;zinc ion binding	anchored to external side of plasma membrane;anchored to membrane;anchored to plasma membrane;apical plasma membrane;brush border membrane;cell part;cell projection membrane;cell projection part;cell surface;cytoplasmic part;cytoplasmic vesicle membrane;cytoplasmic vesicle part;endoplasmic reticulum;endoplasmic reticulum-Golgi intermediate compartment;extracellular membrane-bounded organelle;extr…	Nitrogen metabolism	1.67393	Q64444	Q64444;F6ST32
O54931;O54931-2;O54931-3	O54931;O54931-2;O54931-3;O54931-4;O54931-5;A2API8;F7AA26	O54931	AKAP2_MOUSE	Akap2	Akap2	A-kinase anchor protein 2	1.58705	1.35004	0.850658	9348.83	14691.8	16144	11556.5	12874.4	14010	17642.5	19491	23983.5	27421.3	16755.3	15403.3	15491.4	15859.6	23723.9	13.1906	13.8427	13.9787	13.4964	13.6522	13.7742	14.1068	14.2505	14.5498	14.743	14.0323	13.911	13.9192	13.9531	14.5341	+	Ast_3mo_TBI_Ipsi_Ast_3mo_Sham_Ipsi	Cluster -213	biological regulation;regulation of anatomical structure morphogenesis;regulation of biological process;regulation of biological quality;regulation of cell morphogenesis;regulation of cell shape;regulation of cellular component organization;regulation of cellular process;regulation of developmental process		cell part;membrane		1.67143	O54931;O54931-2;O54931-3	O54931;O54931-2;O54931-3;O54931-4;O54931-5;A2API8;F7AA26
Q9D2R0	Q9D2R0	Q9D2R0	AACS_MOUSE	Aacs	Aacs	Acetoacetyl-CoA synthetase	0.830948	0.85878	1.03349	8480.61	8247.77	7246.96	8068.7	8708.67	6754.14	7383.98	6022.76	7999.69	5702.81	6939.11	6843.05	6414.74	7543.85	7256.85	13.05	13.0098	12.8232	12.9781	13.0882	12.7216	12.8502	12.5562	12.9657	12.4775	12.7605	12.7404	12.6472	12.8811	12.8251	+	Ast_3mo_Sham_Ipsi_Ast_3mo_TBI_Ipsi	Cluster -207	adipose tissue development;anatomical structure development;biological regulation;carbohydrate homeostasis;carboxylic acid metabolic process;cell differentiation;cellular chemical homeostasis;cellular developmental process;cellular glucose homeostasis;cellular homeostasis;cellular ketone metabolic process;cellular lipid metabolic process;cellular metabolic process;cellular process;cellular respon…	acetoacetate-CoA ligase activity;acid-thiol ligase activity;adenyl nucleotide binding;adenyl ribonucleotide binding;ATP binding;binding;butyrate-CoA ligase activity;catalytic activity;ligase activity;ligase activity, forming carbon-sulfur bonds;nucleotide binding;purine nucleotide binding;purine ribonucleoside triphosphate binding;purine ribonucleotide binding;ribonucleotide binding	cell part;cytoplasmic part;cytosol;intracellular part	Butanoate metabolism	1.67026	Q9D2R0	Q9D2R0
Q9R1Z8	Q9R1Z8;Q8K0M3;A0A2I3BS41	Q9R1Z8	VINEX_MOUSE	Sorbs3	Sorbs3	Vinexin	1.42943	1.25236	0.876122	8040.71	7901.17	11471.9	11253.4	13537	12454	14424.9	13831.5	17769.5	16142.5	11359.6	11081	13577.3	13169	16191.4	12.9731	12.9479	13.4858	13.4581	13.7246	13.6043	13.8163	13.7557	14.1171	13.9786	13.4716	13.4358	13.7289	13.6849	13.9829	+	Ast_3mo_TBI_Ipsi_Ast_3mo_Sham_Ipsi	Cluster -213	actin cytoskeleton organization;actin filament organization;actin filament-based process;biological adhesion;biological regulation;cell adhesion;cell-substrate adhesion;cellular component organization;cellular component organization at cellular level;cellular component organization or biogenesis;cellular component organization or biogenesis at cellular level;cellular process;cytoskeleton organiza…	binding;cytoskeletal protein binding;protein binding;transcription factor binding;vinculin binding	adherens junction;anchoring junction;cell junction;cell part;cell-substrate adherens junction;cell-substrate junction;cytoplasm;cytoskeleton;focal adhesion;intracellular membrane-bounded organelle;intracellular non-membrane-bounded organelle;intracellular organelle;intracellular part;membrane-bounded organelle;non-membrane-bounded organelle;nucleus;organelle		1.66879	Q9R1Z8	Q9R1Z8;Q8K0M3;A0A2I3BS41
P62484	P62484;Q6AXH6;Q6AXD2;A0A087WRS3;A0A087WR90;A0A087WPP8;A0A087WNT3	P62484	ABI2_MOUSE	Abi2	Abi2	Abl interactor 2	1.36332	1.09144	0.800577	8101.27	8421.21	6801.41	5933.22	5673.48	10027.5	8047.69	10279.9	7935.22	11331.2	8056.43	8220.18	8385.61	7218.86	6243.61	12.9839	13.0398	12.7316	12.5346	12.47	13.2917	12.9744	13.3275	12.9541	13.468	12.9759	13.005	13.0337	12.8176	12.6082	+	Ast_3mo_TBI_Ipsi_Ast_3mo_Sham_Ipsi	Cluster -213	actin cytoskeleton organization;actin filament organization;actin filament-based process;actin polymerization or depolymerization;anatomical structure development;behavior;biological regulation;camera-type eye development;cell migration;cell motility;cell projection organization;cellular component movement;cellular component organization;cellular component organization at cellular level;cellular …	binding;enzyme binding;proline-rich region binding;protein binding;protein complex binding;protein domain specific binding;SH3 domain binding;ubiquitin protein ligase binding	adherens junction;anchoring junction;cell junction;cell part;cell projection;cell-cell adherens junction;cell-cell junction;cytoplasmic part;cytoskeleton;cytosol;dendrite;filopodium;intracellular non-membrane-bounded organelle;intracellular organelle;intracellular part;lamellipodium;macromolecular complex;neuron projection;non-membrane-bounded organelle;organelle;protein complex;SCAR complex	Regulation of actin cytoskeleton	1.66718	P62484	P62484;Q6AXH6;Q6AXD2;A0A087WRS3;A0A087WR90;A0A087WPP8;A0A087WNT3
P30275	P30275;A2ARP5	P30275	KCRU_MOUSE	Ckmt1	Ckmt1	Creatine kinase U-type, mitochondrial	2.72778	1.52978	0.560815	29383.5	32554.1	25659.2	38045.2	28513.9	88707.3	42674.5	160276	37591.9	91253.5	25122.8	75466.5	48480.2	43402.5	43352.6	14.8427	14.9906	14.6472	15.2154	14.7994	16.4368	15.3811	17.2902	15.1981	16.4776	14.6167	16.2035	15.5651	15.4055	15.4038	+	Ast_3mo_TBI_Ipsi_Ast_3mo_Sham_Ipsi	Cluster -213	biological regulation;negative regulation of apoptosis;negative regulation of binding;negative regulation of biological process;negative regulation of cell death;negative regulation of cellular process;negative regulation of molecular function;negative regulation of programmed cell death;negative regulation of protein binding;regulation of apoptosis;regulation of binding;regulation of biological …	adenyl nucleotide binding;adenyl ribonucleotide binding;ATP binding;binding;catalytic activity;creatine kinase activity;kinase activity;nucleotide binding;phosphotransferase activity, nitrogenous group as acceptor;purine nucleotide binding;purine ribonucleoside triphosphate binding;purine ribonucleotide binding;ribonucleotide binding;transferase activity;transferase activity, transferring phospho…	cell part;cytoplasmic part;extracellular membrane-bounded organelle;extracellular organelle;extracellular region part;extracellular vesicular exosome;intracellular membrane-bounded organelle;intracellular organelle;intracellular organelle part;intracellular part;membrane;membrane-bounded organelle;membrane-bounded vesicle;mitochondrial inner membrane;mitochondrial membrane;mitochondrial part;mito…	Arginine and proline metabolism	1.66492	P30275	P30275;A2ARP5
P14873	P14873	P14873	MAP1B_MOUSE	Map1b	Map1b	Microtubule-associated protein 1B	1.51973	1.21916	0.802223	11549.7	12051.7	10869.5	11840.1	12299.2	14555.6	19136.3	25595.1	15795.1	13989.6	14563.9	18331.7	14310	10151.3	14098.5	13.4956	13.5569	13.408	13.5314	13.5863	13.8293	14.224	14.6436	13.9472	13.7721	13.8301	14.1621	13.8047	13.3094	13.7833	+	Ast_3mo_TBI_Ipsi_Ast_3mo_Sham_Ipsi	Cluster -213	anatomical structure development;anatomical structure morphogenesis;axon extension;axonogenesis;biological regulation;cell growth;cell part morphogenesis;cell projection morphogenesis;cell projection organization;cellular component morphogenesis;cellular component movement;cellular component organization;cellular component organization at cellular level;cellular component organization or biogenes…	binding;cytoskeletal protein binding;cytoskeletal regulatory protein binding;protein binding	cell junction;cell part;cell projection;cell projection part;cilium;cytoplasm;cytoplasmic part;cytoskeletal part;cytosol;dendritic spine;intracellular organelle part;intracellular part;macromolecular complex;membrane;microtubule;microtubule associated complex;neuron projection;neuron spine;nonmotile primary cilium;organelle part;photoreceptor outer segment;plasma membrane;postsynaptic density;pri…		1.6636	P14873	P14873
Q8BXN7	Q8BXN7	Q8BXN7	PPM1K_MOUSE	Ppm1k	Ppm1k	Protein phosphatase 1K, mitochondrial	0.794642	0.709874	0.893325	6867.89	8421.22	7076.91	6078.69	4885.37	5398.03	6317.85	5200.47	5060.2	4508.94	5580.51	4270.59	4183.9	4025.17	5599.98	12.7457	13.0398	12.7889	12.5695	12.2543	12.3982	12.6252	12.3444	12.305	12.1386	12.4462	12.0602	12.0306	11.9748	12.4512	+	Ast_3mo_Sham_Ipsi_Ast_3mo_TBI_Exo_Ipsi	Cluster -212	cellular macromolecule metabolic process;cellular metabolic process;cellular process;cellular protein metabolic process;dephosphorylation;macromolecule metabolic process;macromolecule modification;metabolic process;phosphate-containing compound metabolic process;phosphorus metabolic process;primary metabolic process;protein dephosphorylation;protein metabolic process;protein modification process	binding;catalytic activity;cation binding;hydrolase activity;hydrolase activity, acting on ester bonds;ion binding;metal ion binding;phosphatase activity;phosphoprotein phosphatase activity;phosphoric ester hydrolase activity;protein serine/threonine phosphatase activity	cell part;cytoplasmic part;intracellular membrane-bounded organelle;intracellular organelle;intracellular organelle lumen;intracellular organelle part;intracellular part;membrane-bounded organelle;membrane-enclosed lumen;mitochondrial matrix;mitochondrial part;mitochondrion;organelle;organelle lumen;organelle part		1.66082	Q8BXN7	Q8BXN7
P03911	P03911	P03911	NU4M_MOUSE	Mtnd4	Mtnd4	NADH-ubiquinone oxidoreductase chain 4	0.505631	0.560532	1.10858	5860.8	8115.43	7513.52	5140.84	4143.88	4851.27	4070.01	1240.97	3325.75	2072.53	2882.13	2766.74	5047.92	3643.48	2909.8	12.5169	12.9865	12.8753	12.3278	12.0168	12.2441	11.9908	10.2772	11.6995	11.0172	11.4929	11.434	12.3015	11.8311	11.5067	+	Ast_3mo_Sham_Ipsi_Ast_3mo_TBI_Ipsi	Cluster -207	cellular metabolic process;cellular process;electron transport chain;generation of precursor metabolites and energy;metabolic process;mitochondrial electron transport, NADH to ubiquinone;oxidation-reduction process;respiratory electron transport chain	catalytic activity;NADH dehydrogenase (quinone) activity;NADH dehydrogenase (ubiquinone) activity;NADH dehydrogenase activity;oxidoreductase activity;oxidoreductase activity, acting on NADH or NADPH;oxidoreductase activity, acting on NADH or NADPH, quinone or similar compound as acceptor	cell part;cytoplasmic part;integral to membrane;intracellular membrane-bounded organelle;intracellular organelle;intracellular organelle part;intracellular part;intrinsic to membrane;macromolecular complex;membrane part;membrane-bounded organelle;mitochondrial membrane part;mitochondrial part;mitochondrial respiratory chain complex I;mitochondrion;NADH dehydrogenase complex;organelle;organelle pa…	Oxidative phosphorylation;Parkinson's disease	1.65267	P03911	P03911
Q5SW19	Q5SW19;Q5SW19-2;Q5SW19-3;Z4YLI8;A0A0R4J140	Q5SW19	CLU_MOUSE	Cluh	Cluh	Clustered mitochondria protein homolog	0.635086	0.737216	1.16081	17066.4	10826.1	7897.19	7942.15	10614.4	8658.85	6590.83	7530.5	5623.54	6110.79	7384.12	8325.42	8311	8089.22	7955.18	14.0589	13.4022	12.9471	12.9553	13.3737	13.08	12.6862	12.8785	12.4573	12.5771	12.8502	13.0233	13.0208	12.9818	12.9577	+	Ast_3mo_Sham_Ipsi_Ast_3mo_TBI_Ipsi	Cluster -207	cellular component organization;cellular component organization at cellular level;cellular component organization or biogenesis;cellular component organization or biogenesis at cellular level;cellular localization;cellular process;intracellular distribution of mitochondria;localization;mitochondrion distribution;mitochondrion localization;mitochondrion organization;organelle localization;organell…	binding;mRNA binding;nucleic acid binding;RNA binding	cell part;cytoplasm;intracellular part		1.64057	Q5SW19	Q5SW19;Q5SW19-2;Q5SW19-3;Z4YLI8;A0A0R4J140
O35185	O35185;Q99PV5;D3Z2G6;E9Q2C3	O35185	BHE40_MOUSE	Bhlhe40	Bhlhe40	Class E basic helix-loop-helix protein 40	0.908362	0.482911	0.531628	3194.72	3990.83	3272.75	6506.8	4038.51	3795.63	3617.3	3994.09	4682.77	2989.09	3266.18	2021.52	694.595	3468.97	691.602	11.6415	11.9625	11.6763	12.6677	11.9796	11.8901	11.8207	11.9637	12.1931	11.5455	11.6734	10.9812	9.44003	11.7603	9.4338	+	Ast_3mo_TBI_Ipsi_Ast_3mo_TBI_Exo_Ipsi;Ast_3mo_Sham_Ipsi_Ast_3mo_TBI_Exo_Ipsi	Cluster -212	biological regulation;biosynthetic process;cellular biosynthetic process;cellular macromolecule biosynthetic process;cellular macromolecule metabolic process;cellular metabolic process;cellular nitrogen compound metabolic process;cellular process;circadian regulation of gene expression;circadian rhythm;entrainment of circadian clock;entrainment of circadian clock by photoperiod;macromolecule bios…	activating transcription factor binding;bHLH transcription factor binding;binding;core promoter proximal region DNA binding;core promoter proximal region sequence-specific DNA binding;DNA binding;E-box binding;enzyme binding;histone deacetylase binding;identical protein binding;MRF binding;nucleic acid binding;nucleic acid binding transcription factor activity;protein binding;protein binding tran…	cell part;cytoplasmic part;Golgi apparatus;intracellular membrane-bounded organelle;intracellular non-membrane-bounded organelle;intracellular organelle;intracellular organelle part;intracellular part;macromolecular complex;membrane-bounded organelle;non-membrane-bounded organelle;nuclear part;nucleolus;nucleoplasm;nucleoplasm part;nucleus;organelle;organelle part;protein complex;transcriptional …	Circadian rhythm - mammal	1.63855	O35185	O35185;Q99PV5;D3Z2G6;E9Q2C3
P05063	P05063	P05063	ALDOC_MOUSE	Aldoc	Aldoc	Fructose-bisphosphate aldolase C	0.734374	0.826024	1.1248	1.4e+06	1.59e+06	1.28e+06	1.29e+06	1.27e+06	1.33e+06	751419	982169	942187	1.01e+06	1.02e+06	901741	1.29e+06	1.31e+06	1.12e+06	20.417	20.6006	20.2877	20.2989	20.2764	20.343	19.5193	19.9056	19.8457	19.9459	19.9601	19.7824	20.2989	20.3211	20.0951	+	Ast_3mo_Sham_Ipsi_Ast_3mo_TBI_Ipsi	Cluster -207	aging;alcohol catabolic process;alcohol metabolic process;anatomical structure morphogenesis;apoptosis;carbohydrate catabolic process;carbohydrate metabolic process;catabolic process;cell death;cell differentiation;cellular carbohydrate catabolic process;cellular carbohydrate metabolic process;cellular component assembly;cellular component organization;cellular component organization or biogenesi…	aldehyde-lyase activity;binding;carbon-carbon lyase activity;catalytic activity;cytoskeletal protein binding;fructose-bisphosphate aldolase activity;lyase activity;protein binding	axon;cell part;cell projection;cytoplasmic part;extracellular membrane-bounded organelle;extracellular organelle;extracellular region part;extracellular vesicular exosome;intracellular membrane-bounded organelle;intracellular organelle;intracellular part;membrane-bounded organelle;membrane-bounded vesicle;mitochondrion;neuron projection;organelle;vesicle	Carbon fixation in photosynthetic organisms;Fructose and mannose metabolism;Glycolysis / Gluconeogenesis;Pentose phosphate pathway	1.63082	P05063	P05063
Q8BZJ7;Q8BZJ7-2	Q8BZJ7;Q8BZJ7-2;Q8BZJ7-4;A0A0N4SW71;A0A0N4SW97;G5E8Q6;G5E8Q5	Q8BZJ7	DCNL2_MOUSE	Dcun1d2	Dcun1d2	DCN1-like protein 2	1.08711	1.35992	1.25095	2968.5	4722.52	3821.42	4096.72	2861.53	3698.62	4377.53	4978.43	3753.27	3271.83	4519.77	4775.93	4876.76	5490.52	5455.66	11.5355	12.2053	11.8999	12.0003	11.4826	11.8528	12.0959	12.2815	11.8739	11.6759	12.142	12.2216	12.2517	12.4227	12.4135	+	Ast_3mo_TBI_Exo_Ipsi_Ast_3mo_Sham_Ipsi	Cluster -213					1.62759	Q8BZJ7;Q8BZJ7-2	Q8BZJ7;Q8BZJ7-2;Q8BZJ7-4;A0A0N4SW71;A0A0N4SW97;G5E8Q6;G5E8Q5
P30416	P30416	P30416	FKBP4_MOUSE	Fkbp4	Fkbp4	Peptidyl-prolyl cis-trans isomerase FKBP4	1.10727	1.34846	1.21782	31375.9	31272.2	36417.2	27229.6	21994.5	31428.4	37451.6	34772.5	32318.5	28225.9	38782.8	50121.3	37104.8	33634.6	40319	14.9374	14.9326	15.1523	14.7329	14.4249	14.9398	15.1927	15.0857	14.9801	14.7847	15.2431	15.6131	15.1793	15.0377	15.2992	+	Ast_3mo_TBI_Exo_Ipsi_Ast_3mo_Sham_Ipsi	Cluster -213	anatomical structure development;androgen receptor signaling pathway;biological regulation;cation transport;cellular component assembly;cellular component assembly at cellular level;cellular component organization;cellular component organization at cellular level;cellular component organization or biogenesis;cellular component organization or biogenesis at cellular level;cellular macromolecular c…	adenyl nucleotide binding;adenyl ribonucleotide binding;ATP binding;binding;catalytic activity;cis-trans isomerase activity;drug binding;FK506 binding;glucocorticoid receptor binding;GTP binding;guanyl nucleotide binding;guanyl ribonucleotide binding;heat shock protein binding;hormone receptor binding;isomerase activity;macrolide binding;nuclear hormone receptor binding;nucleotide binding;peptidy…	axon part;axonal growth cone;cell body;cell part;cell projection part;cytoplasm;cytoplasmic part;cytoskeletal part;cytosol;endoplasmic reticulum membrane;endoplasmic reticulum part;extracellular membrane-bounded organelle;extracellular organelle;extracellular region part;extracellular vesicular exosome;growth cone;intracellular membrane-bounded organelle;intracellular organelle;intracellular orga…		1.6101	P30416	P30416
Q8CI94	Q9WUB3;Q8CI94;E9PUM3	Q9WUB3	PYGB_MOUSE	Pygb	Pygb	Glycogen phosphorylase, brain form	0.745951	0.780686	1.04657	386741	266562	312879	308484	310513	316768	186994	246144	225626	206933	234930	220249	311017	242766	228565	18.561	18.0241	18.2552	18.2348	18.2443	18.2731	17.5126	17.9091	17.7836	17.6588	17.8419	17.7488	18.2466	17.8892	17.8022	+	Ast_3mo_Sham_Ipsi_Ast_3mo_TBI_Ipsi	Cluster -207	carbohydrate catabolic process;carbohydrate metabolic process;catabolic process;cellular carbohydrate catabolic process;cellular carbohydrate metabolic process;cellular glucan metabolic process;cellular macromolecule metabolic process;cellular metabolic process;cellular polysaccharide catabolic process;cellular polysaccharide metabolic process;cellular process;energy derivation by oxidation of or…	binding;catalytic activity;cofactor binding;glycogen phosphorylase activity;nucleotide binding;phosphorylase activity;pyridoxal phosphate binding;transferase activity;transferase activity, transferring glycosyl groups;transferase activity, transferring hexosyl groups;vitamin B6 binding;vitamin binding	axon;cell part;cell projection;contractile fiber part;cytoplasm;cytoplasmic part;extracellular membrane-bounded organelle;extracellular organelle;extracellular region part;extracellular vesicular exosome;intracellular part;membrane;membrane-bounded organelle;membrane-bounded vesicle;neuron projection;organelle;organelle part;vesicle;Z disc	Insulin signaling pathway;Starch and sucrose metabolism	1.60179	Q8CI94	Q9WUB3;Q8CI94;E9PUM3
Q8R5H6	Q8R5H6	Q8R5H6	WASF1_MOUSE	Wasf1	Wasf1	Wiskott-Aldrich syndrome protein family member 1	2.52436	1.59136	0.630401	3281.7	809.392	3351.74	2800.09	852.374	4999.55	2874.14	10108.3	5015.17	5011.35	3131.72	3847.75	4951.71	3105.1	2620.3	11.6802	9.66069	11.7107	11.4513	9.73534	12.2876	11.4889	13.3033	12.2921	12.291	11.6127	11.9098	12.2737	11.6004	11.3555	+	Ast_3mo_TBI_Ipsi_Ast_3mo_Sham_Ipsi	Cluster -213	actin cytoskeleton organization;actin filament-based process;anatomical structure morphogenesis;biological regulation;cell part morphogenesis;cell projection morphogenesis;cell projection organization;cellular component morphogenesis;cellular component organization;cellular component organization at cellular level;cellular component organization or biogenesis;cellular component organization or bi…	binding;protein binding;protein complex binding	cell junction;cell part;cell projection;cytoplasm;cytoplasmic part;cytoskeleton;intracellular membrane-bounded organelle;intracellular non-membrane-bounded organelle;intracellular organelle;intracellular organelle part;intracellular part;lamellipodium;macromolecular complex;membrane;membrane-bounded organelle;mitochondrial membrane;mitochondrial outer membrane;mitochondrial part;mitochondrion;non…	Adherens junction;Bacterial invasion of epithelial cells;Fc gamma R-mediated phagocytosis;Regulation of actin cytoskeleton;Shigellosis	1.59969	Q8R5H6	Q8R5H6
Q99MJ9	Q99MJ9	Q99MJ9	DDX50_MOUSE	Ddx50	Ddx50	ATP-dependent RNA helicase DDX50	1.36486	0.631481	0.46267	1505.04	4536.93	3188.1	2636.96	2858.19	3351.3	4001.83	6932.28	3363.64	2448.83	2809.01	2195.79	1238.01	1763.34	1292.55	10.5556	12.1475	11.6385	11.3647	11.4809	11.7105	11.9664	12.7591	11.7158	11.2579	11.4558	11.1005	10.2738	10.7841	10.336	+	Ast_3mo_TBI_Ipsi_Ast_3mo_TBI_Exo_Ipsi	Cluster -212	cellular macromolecule metabolic process;cellular metabolic process;cellular nitrogen compound metabolic process;cellular process;macromolecule metabolic process;metabolic process;nitrogen compound metabolic process;nucleic acid metabolic process;nucleobase-containing compound metabolic process;primary metabolic process;RNA metabolic process;RNA secondary structure unwinding	adenyl nucleotide binding;adenyl ribonucleotide binding;ATP binding;ATPase activity;ATPase activity, coupled;ATP-dependent helicase activity;ATP-dependent RNA helicase activity;binding;catalytic activity;helicase activity;hydrolase activity;hydrolase activity, acting on acid anhydrides;hydrolase activity, acting on acid anhydrides, in phosphorus-containing anhydrides;nucleoside-triphosphatase act…	cell part;cytoplasm;intracellular non-membrane-bounded organelle;intracellular organelle;intracellular organelle part;intracellular part;membrane;non-membrane-bounded organelle;nuclear part;nucleolus;organelle;organelle part;plasma membrane		1.597	Q99MJ9	Q99MJ9
Q9DAK9	Q9DAK9	Q9DAK9	PHP14_MOUSE	Phpt1	Phpt1	14 kDa phosphohistidine phosphatase	0.717984	0.920884	1.2826	60948.7	56955.1	57700.7	38251.2	48385.1	34033.6	32420.4	45144.2	35935	40751.5	35736.2	56036.4	46555.6	50950.2	52215.1	15.8953	15.7975	15.8163	15.2232	15.5623	15.0547	14.9846	15.4623	15.1331	15.3146	15.1251	15.7741	15.5067	15.6368	15.6722	+	Ast_3mo_Sham_Ipsi_Ast_3mo_TBI_Ipsi	Cluster -209	biological regulation;cellular macromolecule metabolic process;cellular metabolic process;cellular process;cellular protein metabolic process;dephosphorylation;macromolecule metabolic process;macromolecule modification;metabolic process;negative regulation of antigen receptor-mediated signaling pathway;negative regulation of ATP citrate synthase activity;negative regulation of biological process;…	binding;calcium channel inhibitor activity;calcium channel regulator activity;catalytic activity;channel inhibitor activity;channel regulator activity;hydrolase activity;hydrolase activity, acting on ester bonds;ion channel binding;ion channel inhibitor activity;phosphatase activity;phosphohistidine phosphatase activity;phosphoprotein phosphatase activity;phosphoric ester hydrolase activity;prote…	cell part;cytoplasmic part;cytosol;extracellular membrane-bounded organelle;extracellular organelle;extracellular region part;extracellular vesicular exosome;intracellular part;membrane-bounded organelle;membrane-bounded vesicle;organelle;vesicle	Fructose and mannose metabolism	1.59467	Q9DAK9	Q9DAK9
Q8BIW1	Q8BIW1	Q8BIW1	PRUN1_MOUSE	Prune1	Prune1	Exopolyphosphatase PRUNE1	1.34142	1.12649	0.83977	3601.37	2676.08	3628.23	3367.55	3600.28	3954.83	4310.86	5175.19	5038.77	4154.87	2877.73	3885.68	3426.82	4158.69	4658.88	11.8143	11.3859	11.8251	11.7175	11.8139	11.9494	12.0738	12.3374	12.2989	12.0206	11.4907	11.924	11.7427	12.0219	12.1858	+	Ast_3mo_TBI_Ipsi_Ast_3mo_Sham_Ipsi	Cluster -213	catabolic process;cellular catabolic process;cellular metabolic process;cellular process;metabolic process;phosphate-containing compound metabolic process;phosphorus metabolic process;polyphosphate catabolic process;polyphosphate metabolic process	binding;catalytic activity;cation binding;exopolyphosphatase activity;hydrolase activity;hydrolase activity, acting on acid anhydrides;hydrolase activity, acting on acid anhydrides, in phosphorus-containing anhydrides;inorganic diphosphatase activity;ion binding;metal ion binding;pyrophosphatase activity	adherens junction;anchoring junction;cell junction;cell part;cell-substrate adherens junction;cell-substrate junction;cytoplasm;focal adhesion;intracellular membrane-bounded organelle;intracellular organelle;intracellular part;membrane-bounded organelle;nucleus;organelle	Purine metabolism	1.59349	Q8BIW1	Q8BIW1
Q8BNY6	Q8BNY6	Q8BNY6	NCS1_MOUSE	Ncs1	Ncs1	Neuronal calcium sensor 1	1.48963	1.00082	0.671858	8539.29	5932.63	6754.7	8734.66	8307.24	12262.1	8731.94	17741.3	9291.82	8978.91	6537.65	7393.56	8644.59	7206.46	8517.75	13.0599	12.5345	12.7217	13.0925	13.0202	13.5819	13.0921	14.1148	13.1817	13.1323	12.6746	12.8521	13.0776	12.8151	13.0563	+	Ast_3mo_TBI_Ipsi_Ast_3mo_Sham_Ipsi;Ast_3mo_TBI_Ipsi_Ast_3mo_TBI_Exo_Ipsi	Cluster -213	biological regulation;cellular process;cellular response to stimulus;inositol lipid-mediated signaling;intracellular signal transduction;phosphatidylinositol-mediated signaling;positive regulation of biological process;positive regulation of cell communication;positive regulation of cellular process;positive regulation of exocytosis;positive regulation of multicellular organismal process;positive…	binding;calcium channel activity;calcium ion binding;cation binding;cation channel activity;cation transmembrane transporter activity;channel activity;gated channel activity;ion binding;ion channel activity;ion transmembrane transporter activity;magnesium ion binding;metal ion binding;passive transmembrane transporter activity;substrate-specific channel activity;substrate-specific transmembrane t…	axon;cell junction;cell part;cell projection;cytoplasm;cytoplasmic membrane-bounded vesicle;cytoplasmic part;cytoplasmic vesicle;cytoskeletal part;cytosol;dendrite;dense core granule;extracellular membrane-bounded organelle;extracellular organelle;extracellular region part;extracellular vesicular exosome;Golgi apparatus part;Golgi cisterna membrane;Golgi membrane;intracellular membrane-bounded or…		1.59094	Q8BNY6	Q8BNY6
P13595	P13595;P13595-2;E9QB01;A0A0A6YY47;A0A0A6YY91	P13595	NCAM1_MOUSE	Ncam1	Ncam1	Neural cell adhesion molecule 1	1.36613	1.19057	0.871487	30080.5	22014.3	24919.4	27496.9	22031.6	31137.8	26165.8	43255.9	34256.9	38057.7	27842.3	26802.1	34201.2	34043.2	27768.7	14.8765	14.4262	14.605	14.747	14.4273	14.9264	14.6754	15.4006	15.0641	15.2159	14.765	14.7101	15.0618	15.0551	14.7612	+	Ast_3mo_TBI_Ipsi_Ast_3mo_Sham_Ipsi	Cluster -213	biological adhesion;biological regulation;cell adhesion;cell projection organization;cell surface receptor linked signaling pathway;cell-cell adhesion;cellular component organization;cellular component organization at cellular level;cellular component organization or biogenesis;cellular component organization or biogenesis at cellular level;cellular process;cellular response to stimulus;homotypic…	binding;carbohydrate binding;glycosaminoglycan binding;heparin binding;identical protein binding;pattern binding;polysaccharide binding;protein binding	anchored to membrane;axon;cell body;cell junction;cell part;cell projection;cell projection part;cell surface;cell-cell junction;external side of plasma membrane;extracellular membrane-bounded organelle;extracellular organelle;extracellular region part;extracellular vesicular exosome;growth cone;integral to membrane;intrinsic to membrane;membrane;membrane part;membrane-bounded organelle;membrane-…	Cell adhesion molecules (CAMs);Prion diseases	1.58629	P13595	P13595;P13595-2;E9QB01;A0A0A6YY47;A0A0A6YY91
Q8R1S0	Q8R1S0;D3YW66	Q8R1S0	COQ6_MOUSE	Coq6	Coq6	Ubiquinone biosynthesis monooxygenase COQ6, mitochondrial	1.11224	1.42712	1.2831	7025.95	4417.65	8895.05	6210.03	5417.01	7655.51	5897.18	5617.19	9082	7301.62	9046.26	9229.6	9063.19	8220.81	10059	12.7785	12.1091	13.1188	12.6004	12.4033	12.9023	12.5258	12.4556	13.1488	12.834	13.1431	13.1721	13.1458	13.0051	13.2962	+	Ast_3mo_TBI_Exo_Ipsi_Ast_3mo_Sham_Ipsi	Cluster -213	biosynthetic process;cellular biosynthetic process;cellular ketone metabolic process;cellular metabolic process;cellular process;coenzyme biosynthetic process;coenzyme metabolic process;cofactor biosynthetic process;cofactor metabolic process;metabolic process;oxidoreduction coenzyme metabolic process;quinone cofactor biosynthetic process;quinone cofactor metabolic process;small molecule metaboli…	binding;catalytic activity;coenzyme binding;cofactor binding;flavin adenine dinucleotide binding;monooxygenase activity;oxidoreductase activity;oxidoreductase activity, acting on paired donors, with incorporation or reduction of molecular oxygen;oxidoreductase activity, acting on paired donors, with incorporation or reduction of molecular oxygen, NADH or NADPH as one donor, and incorporation of o…	cell part;cell projection;cytoplasmic part;Golgi apparatus;intracellular membrane-bounded organelle;intracellular organelle;intracellular organelle part;intracellular part;membrane;membrane-bounded organelle;mitochondrial inner membrane;mitochondrial membrane;mitochondrial part;mitochondrion;organelle;organelle inner membrane;organelle membrane;organelle part	Ubiquinone and other terpenoid-quinone biosynthesis	1.58581	Q8R1S0	Q8R1S0;D3YW66
Q9CWZ7	Q9CWZ7;A0A494BA20;D3Z4B2;A0A494BAE3	Q9CWZ7	SNAG_MOUSE	Napg	Napg	Gamma-soluble NSF attachment protein	1.44566	1.24726	0.862759	22788.7	23351.2	24368.5	30271.1	27622	39048	28621.8	48004.8	29846.8	40103.8	24160.2	39875.6	32405	29650.5	34058.5	14.476	14.5112	14.5727	14.8857	14.7535	15.253	14.8048	15.5509	14.8653	15.2915	14.5603	15.2832	14.9839	14.8558	15.0557	+	Ast_3mo_TBI_Ipsi_Ast_3mo_Sham_Ipsi	Cluster -213	cellular component organization;cellular component organization or biogenesis;cellular process;establishment of localization;establishment of localization in cell;establishment of protein localization;intracellular protein transport;intracellular transport;membrane fusion;membrane organization;protein transport;transport;vesicle-mediated transport	binding;protein binding;SNARE binding;soluble NSF attachment protein activity;syntaxin binding	cell part;cytoplasmic part;extracellular membrane-bounded organelle;extracellular organelle;extracellular region part;extracellular vesicular exosome;intracellular membrane-bounded organelle;intracellular organelle;intracellular organelle part;intracellular part;lysosomal membrane;macromolecular complex;membrane;membrane part;membrane-bounded organelle;membrane-bounded vesicle;mitochondrion;myeli…		1.58548	Q9CWZ7	Q9CWZ7;A0A494BA20;D3Z4B2;A0A494BAE3
P10833	P10833	P10833	RRAS_MOUSE	Rras	Rras	Ras-related protein R-Ras	1.36061	1.13817	0.836521	16560.1	14052.2	20122.5	21041	13617.4	19377.3	24593.7	24154.9	23558.8	24501.8	20873.7	14453.8	20045.6	22092.8	19726.5	14.0154	13.7785	14.2965	14.3609	13.7332	14.2421	14.586	14.56	14.524	14.5806	14.3494	13.8192	14.291	14.4313	14.2678	+	Ast_3mo_TBI_Ipsi_Ast_3mo_Sham_Ipsi	Cluster -213	anatomical structure morphogenesis;biological regulation;cell differentiation;cellular developmental process;cellular process;cellular response to stimulus;developmental process;face morphogenesis;intracellular signal transduction;leukocyte differentiation;metabolic process;negative regulation of biological process;negative regulation of cell migration;negative regulation of cell motility;negativ…	binding;catalytic activity;GDP binding;GTP binding;GTPase activity;guanyl nucleotide binding;guanyl ribonucleotide binding;hydrolase activity;hydrolase activity, acting on acid anhydrides;hydrolase activity, acting on acid anhydrides, in phosphorus-containing anhydrides;nucleoside-triphosphatase activity;nucleotide binding;protein binding;protein complex binding;purine nucleotide binding;purine r…	adherens junction;anchoring junction;cell junction;cell part;cell-substrate adherens junction;cell-substrate junction;cytoplasmic part;cytosol;extracellular membrane-bounded organelle;extracellular organelle;extracellular region part;extracellular vesicular exosome;focal adhesion;intracellular part;membrane;membrane-bounded organelle;membrane-bounded vesicle;organelle;plasma membrane;vesicle	MAPK signaling pathway;Regulation of actin cytoskeleton;Tight junction	1.57822	P10833	P10833
Q9Z0U1	Q9Z0U1;A0A3B2WCN9;A0A3B2WBH9	Q9Z0U1	ZO2_MOUSE	Tjp2	Tjp2	Tight junction protein ZO-2	1.2742	1.16928	0.917662	13638.1	14011.6	15509.1	13566	12807.2	16465.8	20936	18581.8	17095.9	15518.1	16976.5	18183.1	18010.9	15806.6	12325.6	13.7354	13.7743	13.9208	13.7277	13.6447	14.0072	14.3537	14.1816	14.0614	13.9217	14.0513	14.1503	14.1366	13.9482	13.5894	+	Ast_3mo_TBI_Ipsi_Ast_3mo_Sham_Ipsi	Cluster -213	digestive system process;intestinal absorption;multicellular organismal process;response to chemical stimulus;response to organic substance;response to stimulus;system process	binding;binding, bridging;protein binding;protein binding, bridging;protein domain specific binding	cell junction;cell part;cell surface;cell-cell junction;cytoplasm;gap junction;intracellular membrane-bounded organelle;intracellular organelle;intracellular part;membrane;membrane-bounded organelle;nucleus;occluding junction;organelle;plasma membrane;tight junction	Tight junction;Vibrio cholerae infection	1.57084	Q9Z0U1	Q9Z0U1;A0A3B2WCN9;A0A3B2WBH9
Q8C8R3-2	Q8C8R3-2;S4R2T7;S4R2F3;S4R1J9	Q8C8R3-2	ANK2_MOUSE	Ank2	Ank2	Isoform 2 of Ankyrin-2	3.30145	1.53602	0.465257	2011.65	784.707	1610.74	1117.77	1195.17	3266.27	2484.5	11406.5	1622.19	3406.44	1605.08	3408.88	2011.85	1440.78	1855.55	10.9742	9.61601	10.6535	10.1264	10.223	11.6734	11.2787	13.4776	10.6637	11.734	10.6484	11.7351	10.9743	10.4926	10.8576	+	Ast_3mo_TBI_Ipsi_Ast_3mo_Sham_Ipsi	Cluster -213	anatomical structure development;anatomical structure formation involved in morphogenesis;atrial septum development;biological regulation;calcium ion homeostasis;calcium-mediated signaling;cardiac muscle contraction;cardiac septum development;cation homeostasis;cell junction assembly;cell junction organization;cell-cell junction assembly;cell-cell junction organization;cellular calcium ion homeos…	ATPase binding;binding;binding, bridging;channel regulator activity;enzyme binding;ion channel binding;potassium channel regulator activity;protein binding;protein binding, bridging;structural constituent of cytoskeleton;structural molecule activity	A band;apical plasma membrane;basolateral plasma membrane;cell junction;cell part;cell projection;cell-cell contact zone;cell-cell junction;contractile fiber part;costamere;cytoplasm;cytoplasmic part;cytoskeleton;integral to membrane;integral to plasma membrane;intercalated disc;intracellular;intracellular non-membrane-bounded organelle;intracellular organelle;intracellular part;intrinsic to memb…		1.56505	Q8C8R3-2	Q8C8R3-2;S4R2T7;S4R2F3;S4R1J9
Q9JMF3	Q9JMF3	Q9JMF3	GBG13_MOUSE	Gng13	Gng13	Guanine nucleotide-binding protein G(I)/G(S)/G(O) subunit gamma-13	1.95092	0.840525	0.430835	10659.7	7182.44	5072.16	6689.08	5115.3	10706.4	7092.32	20278.9	17578.6	12077.2	5141.76	8798.6	9499.49	3790.93	1951.12	13.3799	12.8103	12.3084	12.7076	12.3206	13.3862	12.792	14.3077	14.1015	13.56	12.328	13.1031	13.2136	11.8883	10.9301	+	Ast_3mo_TBI_Ipsi_Ast_3mo_TBI_Exo_Ipsi	Cluster -213	activation of phospholipase C activity;activation of phospholipase C activity by G-protein coupled receptor protein signaling pathway coupled to IP3 second messenger;biological regulation;cell surface receptor linked signaling pathway;cellular process;cellular response to stimulus;G-protein coupled receptor protein signaling pathway;inositol phosphate-mediated signaling;intracellular signal trans…	binding;G-protein beta-subunit binding;molecular transducer activity;protein binding;signal transducer activity	cell part;cell projection;dendrite;extrinsic to internal side of plasma membrane;extrinsic to membrane;extrinsic to plasma membrane;heterotrimeric G-protein complex;intracellular part;macromolecular complex;membrane;membrane part;neuron projection;plasma membrane part;protein complex	Chemokine signaling pathway;Phototransduction - fly;Taste transduction	1.55399	Q9JMF3	Q9JMF3
Q6PDH0;Q6PDH0-2	Q6PDH0;Q6PDH0-2;D3Z0X5;D3Z4N0;E9PWB1;F6RUK9	Q6PDH0	PHLB1_MOUSE	Phldb1	Phldb1	Pleckstrin homology-like domain family B member 1	1.3321	1.34607	1.01049	7368.56	9857.99	9056.46	6909	7977.82	9051.09	14722.2	9188.1	11305.4	10575.4	14474.5	10154.2	10702	10135.1	9951.47	12.8472	13.2671	13.1447	12.7543	12.9618	13.1439	13.8457	13.1656	13.4647	13.3684	13.8212	13.3098	13.3856	13.3071	13.2807	+	Ast_3mo_TBI_Exo_Ipsi_Ast_3mo_Sham_Ipsi	Cluster -213					1.54556	Q6PDH0;Q6PDH0-2	Q6PDH0;Q6PDH0-2;D3Z0X5;D3Z4N0;E9PWB1;F6RUK9
Q9DC04;Q9DC04-1;Q9DC04-4	Q9DC04;Q9DC04-1;Q9DC04-2;Q9DC04-4;Q542M0	Q9DC04	RGS3_MOUSE	Rgs3	Rgs3	Regulator of G-protein signaling 3	3.37266	3.80985	1.12963	7096.05	1053.56	10505.3	2514.23	1093.31	18916.5	27004.1	1616.92	19683	7863.21	20608	21104.5	17799.8	13836.9	11467.4	12.7928	10.0411	13.3588	11.2959	10.0945	14.2074	14.7209	10.659	14.2647	12.9409	14.3309	14.3653	14.1196	13.7562	13.4853	+	Ast_3mo_TBI_Exo_Ipsi_Ast_3mo_Sham_Ipsi	Cluster -213	biological regulation;cell surface receptor linked signaling pathway;cellular process;cellular response to stimulus;G-protein coupled receptor protein signaling pathway;negative regulation of biological process;negative regulation of cell communication;negative regulation of cellular process;negative regulation of G-protein coupled receptor protein signaling pathway;negative regulation of respons…	enzyme activator activity;enzyme regulator activity;GTPase activator activity;GTPase regulator activity;nucleoside-triphosphatase regulator activity	cell part;cytoplasm;intracellular membrane-bounded organelle;intracellular organelle;intracellular organelle part;intracellular part;membrane;membrane-bounded organelle;nuclear part;nucleoplasm;nucleus;organelle;organelle part;plasma membrane	Axon guidance	1.54348	Q9DC04;Q9DC04-1;Q9DC04-4	Q9DC04;Q9DC04-1;Q9DC04-2;Q9DC04-4;Q542M0
F8VPN4	F8VPN4;E0CYU6;A0A0G2JGI9	F8VPN4	F8VPN4_MOUSE	Agl	Agl	Glycogen debrancher	0.700394	0.763489	1.09009	51487.3	37743.2	38920.4	35092.4	40328.1	40110.3	21319.8	32730.1	26574.9	21845.1	28535.2	25015.2	37072	33681	31121.2	15.6519	15.2039	15.2482	15.0989	15.2995	15.2917	14.3799	14.9983	14.6978	14.415	14.8005	14.6105	15.178	15.0396	14.9256	+	Ast_3mo_Sham_Ipsi_Ast_3mo_TBI_Ipsi	Cluster -207	biosynthetic process;carbohydrate biosynthetic process;carbohydrate catabolic process;carbohydrate metabolic process;catabolic process;cellular biosynthetic process;cellular carbohydrate biosynthetic process;cellular carbohydrate catabolic process;cellular carbohydrate metabolic process;cellular glucan metabolic process;cellular macromolecule biosynthetic process;cellular macromolecule metabolic …	4-alpha-glucanotransferase activity;alpha-glucosidase activity;amylo-alpha-1,6-glucosidase activity;binding;carbohydrate binding;catalytic activity;glucosidase activity;glycogen debranching enzyme activity;hydrolase activity;hydrolase activity, acting on glycosyl bonds;hydrolase activity, hydrolyzing O-glycosyl compounds;pattern binding;polysaccharide binding;polyubiquitin binding;protein binding…	cell part;cytoplasm;cytoplasmic part;endoplasmic reticulum;inclusion body;intracellular membrane-bounded organelle;intracellular organelle;intracellular organelle part;intracellular part;membrane-bounded organelle;nuclear part;nucleoplasm;nucleus;organelle;organelle part;sarcoplasmic reticulum	Starch and sucrose metabolism	1.542	F8VPN4	F8VPN4;E0CYU6;A0A0G2JGI9
P46638	P62492;P46638;G3UY29;F8WGS1;E9Q3P9	P62492	RB11B_MOUSE	Rab11b	Rab11b	Ras-related protein Rab-11B	1.23962	1.14099	0.920439	192234	204753	201800	222822	149979	237193	223108	244159	238736	261204	263226	192775	215145	226774	210656	17.5525	17.6435	17.6226	17.7655	17.1944	17.8557	17.7674	17.8975	17.8651	17.9948	18.0059	17.5566	17.715	17.7909	17.6845	+	Ast_3mo_TBI_Ipsi_Ast_3mo_Sham_Ipsi	Cluster -213	astral microtubule organization;biological regulation;cation transport;cell cycle process;cell projection organization;cellular component assembly;cellular component assembly at cellular level;cellular component organization;cellular component organization at cellular level;cellular component organization or biogenesis;cellular component organization or biogenesis at cellular level;cellular local…	binding;catalytic activity;cytoskeletal protein binding;GDP binding;GTP binding;GTPase activity;guanyl nucleotide binding;guanyl ribonucleotide binding;hydrolase activity;hydrolase activity, acting on acid anhydrides;hydrolase activity, acting on acid anhydrides, in phosphorus-containing anhydrides;microtubule binding;myosin binding;myosin V binding;nucleoside-triphosphatase activity;nucleotide b…	axon;cell division site part;cell junction;cell part;cell projection;clathrin coated vesicle membrane;clathrin-coated vesicle;cleavage furrow;coated vesicle;coated vesicle membrane;cytoplasm;cytoplasmic membrane-bounded vesicle;cytoplasmic part;cytoplasmic vesicle;cytoplasmic vesicle membrane;cytoplasmic vesicle part;cytoskeletal part;endocytic vesicle;endocytic vesicle membrane;endosomal part;en…	Endocrine and other factor-regulated calcium reabsorption;Endocytosis;Pancreatic secretion;Vasopressin-regulated water reabsorption	1.53874	P46638	P62492;P46638;G3UY29;F8WGS1;E9Q3P9
Q7TSJ2	Q7TSJ2;A0A140LIT9	Q7TSJ2	MAP6_MOUSE	Map6	Map6	Microtubule-associated protein 6	1.96972	1.26453	0.641982	7257.09	10102.4	6261.6	6579.89	5728.69	13040.8	14500.6	23949.2	8232.52	11048.4	9509.66	13703.9	9705.83	7069.46	5445.17	12.8252	13.3024	12.6123	12.6838	12.484	13.6707	13.8238	14.5477	13.0071	13.4316	13.2152	13.7423	13.2446	12.7874	12.4108	+	Ast_3mo_TBI_Ipsi_Ast_3mo_Sham_Ipsi	Cluster -213	anatomical structure morphogenesis;cell part morphogenesis;cell projection morphogenesis;cell projection organization;cellular component morphogenesis;cellular component organization;cellular component organization at cellular level;cellular component organization or biogenesis;cellular component organization or biogenesis at cellular level;cellular developmental process;cellular localization;cel…	binding;cytoskeletal protein binding;microtubule binding;protein binding;tubulin binding	cell part;cytoplasmic part;cytoskeletal part;Golgi apparatus;intracellular membrane-bounded organelle;intracellular organelle;intracellular organelle part;intracellular part;macromolecular complex;membrane-bounded organelle;microtubule;organelle;organelle part;perinuclear region of cytoplasm;protein complex		1.53807	Q7TSJ2	Q7TSJ2;A0A140LIT9
Q99K67	Q99K67;F6VMP2	Q99K67	AASS_MOUSE	Aass	Aass	Alpha-aminoadipic semialdehyde synthase, mitochondrial	0.740327	0.632352	0.854153	32675.4	21944.3	25980	22429	17467.3	25212	12093.8	16048.3	19154.1	16698.2	12259	13908.4	15577.1	21035.1	13416.3	14.9959	14.4216	14.6651	14.4531	14.0924	14.6218	13.562	13.9701	14.2254	14.0274	13.5816	13.7637	13.9271	14.3605	13.7117	+	Ast_3mo_Sham_Ipsi_Ast_3mo_TBI_Exo_Ipsi	Cluster -207	acetyl-CoA metabolic process;amine catabolic process;amine metabolic process;aspartate family amino acid catabolic process;aspartate family amino acid metabolic process;carboxylic acid catabolic process;carboxylic acid metabolic process;catabolic process;cellular amine metabolic process;cellular amino acid catabolic process;cellular amino acid metabolic process;cellular catabolic process;cellular…	catalytic activity;oxidoreductase activity;oxidoreductase activity, acting on the CH-NH group of donors;oxidoreductase activity, acting on the CH-NH group of donors, NAD or NADP as acceptor;saccharopine dehydrogenase (NAD+, L-glutamate-forming) activity;saccharopine dehydrogenase (NADP+, L-lysine-forming) activity;saccharopine dehydrogenase activity	cell part;cytoplasmic part;intracellular membrane-bounded organelle;intracellular organelle;intracellular part;membrane-bounded organelle;mitochondrion;organelle	Lysine biosynthesis;Lysine degradation	1.5299	Q99K67	Q99K67;F6VMP2
Q8VDQ1;Q8VDQ1-2	Q8VDQ1;Q8VDQ1-2;Q3TXN1	Q8VDQ1	PTGR2_MOUSE	Ptgr2	Ptgr2	Prostaglandin reductase 2	0.812508	0.977297	1.20282	28902.5	27765.7	23601.2	24084.8	26328.4	21994	22643.2	22094.8	17878.3	21570.3	23161.7	21114.4	28206	24472.3	30761.3	14.8189	14.761	14.5266	14.5558	14.6843	14.4248	14.4668	14.4314	14.1259	14.3968	14.4995	14.3659	14.7837	14.5789	14.9088	+	Ast_3mo_Sham_Ipsi_Ast_3mo_TBI_Ipsi	Cluster -209	carboxylic acid metabolic process;cellular ketone metabolic process;cellular lipid metabolic process;cellular metabolic process;cellular process;fatty acid metabolic process;icosanoid metabolic process;lipid metabolic process;metabolic process;monocarboxylic acid metabolic process;organic acid metabolic process;oxoacid metabolic process;primary metabolic process;prostaglandin metabolic process;pr…	15-oxoprostaglandin 13-oxidase activity;binding;catalytic activity;cation binding;ion binding;metal ion binding;oxidoreductase activity;oxidoreductase activity, acting on the CH-CH group of donors;oxidoreductase activity, acting on the CH-CH group of donors, NAD or NADP as acceptor;transition metal ion binding;zinc ion binding	cell part;cytoplasmic part;cytosol;extracellular membrane-bounded organelle;extracellular organelle;extracellular region part;extracellular vesicular exosome;intracellular membrane-bounded organelle;intracellular organelle;intracellular part;membrane-bounded organelle;membrane-bounded vesicle;mitochondrion;organelle;vesicle		1.52777	Q8VDQ1;Q8VDQ1-2	Q8VDQ1;Q8VDQ1-2;Q3TXN1
O08784	O08784;H3BL37	O08784	TCOF_MOUSE	Tcof1	Tcof1	Treacle protein	0.659869	0.547403	0.829563	30447.8	13997.4	12763.8	10445.5	12644.2	10211	12712.2	9994.01	9951.62	10117.8	12863.7	7738.1	7444.99	8721.88	7187.08	14.8941	13.7729	13.6398	13.3506	13.6262	13.3178	13.6339	13.2868	13.2807	13.3046	13.651	12.9178	12.8621	13.0904	12.8112	+	Ast_3mo_Sham_Ipsi_Ast_3mo_TBI_Exo_Ipsi	Cluster -207	biosynthetic process;cellular biosynthetic process;cellular macromolecule biosynthetic process;cellular macromolecule metabolic process;cellular metabolic process;cellular nitrogen compound metabolic process;cellular process;establishment of localization;macromolecule biosynthetic process;macromolecule metabolic process;metabolic process;nitrogen compound metabolic process;nucleic acid metabolic …		cell part;cytoplasm;intracellular membrane-bounded organelle;intracellular non-membrane-bounded organelle;intracellular organelle;intracellular organelle part;intracellular part;membrane-bounded organelle;non-membrane-bounded organelle;nuclear part;nucleolus;nucleus;organelle;organelle part	Ribosome biogenesis in eukaryotes	1.52478	O08784	O08784;H3BL37
Q8BHB9	Q8BHB9	Q8BHB9	CLIC6_MOUSE	Clic6	Clic6	Chloride intracellular channel protein 6	0.713954	1.23629	1.73161	8947.2	9225.61	10506.8	9802.7	10221.2	4758.78	6201.93	6931.41	9544.99	7334.98	10099.9	8156.9	8956.66	21535.7	11462.5	13.1272	13.1714	13.359	13.259	13.3193	12.2164	12.5985	12.7589	13.2205	12.8406	13.3021	12.9938	13.1287	14.3944	13.4846	+	Ast_3mo_TBI_Exo_Ipsi_Ast_3mo_TBI_Ipsi	Cluster -209		anion channel activity;anion transmembrane transporter activity;channel activity;chloride channel activity;gated channel activity;ion channel activity;ion transmembrane transporter activity;passive transmembrane transporter activity;substrate-specific channel activity;substrate-specific transmembrane transporter activity;substrate-specific transporter activity;transmembrane transporter activity;t…	cell part;chloride channel complex;cytoplasm;extracellular membrane-bounded organelle;extracellular organelle;extracellular region part;extracellular vesicular exosome;intracellular part;ion channel complex;macromolecular complex;membrane;membrane part;membrane-bounded organelle;membrane-bounded vesicle;organelle;plasma membrane;protein complex;vesicle		1.51996	Q8BHB9	Q8BHB9
Q9QXY6	Q9QXY6;Q9EQP2	Q9QXY6	EHD3_MOUSE	Ehd3	Ehd3	EH domain-containing protein 3	1.34759	1.15258	0.855296	8609.24	11086.2	9815.91	8944.28	11605.5	12367.8	10820.9	16075	12539.1	15658.9	9382.19	13547.1	10421.2	11440.2	12909	13.0717	13.4365	13.2609	13.1267	13.5025	13.5943	13.4015	13.9725	13.6141	13.9347	13.1957	13.7257	13.3472	13.4818	13.6561	+	Ast_3mo_TBI_Ipsi_Ast_3mo_Sham_Ipsi	Cluster -213	biological regulation;cellular component assembly;cellular component organization;cellular component organization or biogenesis;cellular membrane organization;cellular process;cellular response to chemical stimulus;cellular response to growth factor stimulus;cellular response to organic substance;cellular response to stimulus;endocytic recycling;endocytosis;endosome transport;establishment of loc…	adenyl nucleotide binding;adenyl ribonucleotide binding;ATP binding;binding;calcium ion binding;cation binding;GTP binding;guanyl nucleotide binding;guanyl ribonucleotide binding;ion binding;metal ion binding;nucleotide binding;purine nucleotide binding;purine ribonucleoside triphosphate binding;purine ribonucleotide binding;ribonucleotide binding	adherens junction;anchoring junction;cell junction;cell part;cell-substrate adherens junction;cell-substrate junction;cytoplasm;cytoplasmic membrane-bounded vesicle;cytoplasmic part;cytoplasmic vesicle;early endosome membrane;endocytic vesicle;endoplasmic reticulum;endosomal part;endosome membrane;extracellular membrane-bounded organelle;extracellular organelle;extracellular region part;extracell…	Endocytosis	1.51866	Q9QXY6	Q9QXY6;Q9EQP2
Q91X97	Q91X97;D3YVA2;D3Z1M0;D3Z2Z8	Q91X97	NCALD_MOUSE	Ncald	Ncald	Neurocalcin-delta	1.73393	1.32115	0.76194	36970.4	42080.3	35058.4	28885.5	23869.5	56293.5	51423.6	91034.7	41143.1	49436.5	48113.2	60850.5	45465.6	38359.1	27664.8	15.1741	15.3609	15.0975	14.8181	14.5429	15.7807	15.6501	16.4741	15.3284	15.5933	15.5541	15.893	15.4725	15.2273	14.7558	+	Ast_3mo_TBI_Ipsi_Ast_3mo_Sham_Ipsi	Cluster -213	biological regulation;calcium-mediated signaling;cellular process;cellular response to stimulus;intracellular signal transduction;regulation of biological process;regulation of biological quality;regulation of blood pressure;regulation of cellular process;regulation of systemic arterial blood pressure;response to stimulus;second-messenger-mediated signaling;signal transduction	actin binding;binding;calcium ion binding;cation binding;clathrin binding;cytoskeletal protein binding;ion binding;metal ion binding;protein binding;tubulin binding	cell part;cytoplasmic part;cytosol;extracellular membrane-bounded organelle;extracellular organelle;extracellular region part;extracellular vesicular exosome;intracellular;intracellular part;membrane-bounded organelle;membrane-bounded vesicle;organelle;vesicle		1.51493	Q91X97	Q91X97;D3YVA2;D3Z1M0;D3Z2Z8
Q9Z1W9	Q9Z1W9	Q9Z1W9	STK39_MOUSE	Stk39	Stk39	STE20/SPS1-related proline-alanine-rich protein kinase	1.3407	1.37967	1.02907	10185.7	7887.24	10977.8	10120.1	10343.7	11247.4	17376.4	13921.7	11239.3	12599.2	15201.5	18080.1	10616.7	12653.7	11761.5	13.3143	12.9453	13.4223	13.3049	13.3365	13.4573	14.0848	13.765	13.4563	13.621	13.8919	14.1421	13.374	13.6273	13.5218	+	Ast_3mo_TBI_Exo_Ipsi_Ast_3mo_Sham_Ipsi	Cluster -213	activation of protein kinase activity;biological regulation;cellular hypotonic response;cellular macromolecule metabolic process;cellular metabolic process;cellular process;cellular protein metabolic process;cellular response to abiotic stimulus;cellular response to osmotic stress;cellular response to stimulus;cellular response to stress;hypotonic response;intracellular protein kinase cascade;int…	adenyl nucleotide binding;adenyl ribonucleotide binding;ATP binding;binding;catalytic activity;kinase activity;nucleotide binding;phosphotransferase activity, alcohol group as acceptor;protein kinase activity;protein serine/threonine kinase activity;purine nucleotide binding;purine ribonucleoside triphosphate binding;purine ribonucleotide binding;ribonucleotide binding;transferase activity;transf…	apical plasma membrane;basolateral plasma membrane;cell part;cytoplasm;cytoskeleton;intracellular membrane-bounded organelle;intracellular non-membrane-bounded organelle;intracellular organelle;intracellular part;membrane;membrane part;membrane-bounded organelle;non-membrane-bounded organelle;nucleus;organelle;plasma membrane part		1.51264	Q9Z1W9	Q9Z1W9
P33173	Q60575;Q60575-2;P33173;Q6TA13;E9Q9G6;E9QAN4;F6XNB6;A0A087WQE8;G3UW47;A0A5F8MPF0	Q60575	KIF1A_MOUSE	Kif1a	Kif1a	Kinesin-like protein KIF1A	1.17681	0.925047	0.786065	15198.1	15979.4	16079.7	18546.4	17317.6	18387.3	16062.2	24550.8	18830.1	19987.2	15781.8	13880.9	12945.1	17649.4	16633.8	13.8916	13.9639	13.973	14.1789	14.08	14.1664	13.9714	14.5835	14.2008	14.2868	13.946	13.7608	13.6601	14.1073	14.0218	+	Ast_3mo_TBI_Ipsi_Ast_3mo_TBI_Exo_Ipsi	Cluster -213	anterograde axon cargo transport;axon cargo transport;cell communication;cell-cell signaling;cellular component movement;cellular process;cytoskeleton-dependent intracellular transport;developmental process;embryo development;establishment of localization;establishment of localization in cell;establishment of mitochondrion localization;establishment of mitochondrion localization, microtubule-medi…	adenyl nucleotide binding;adenyl ribonucleotide binding;ATP binding;ATPase activity;binding;catalytic activity;cytoskeletal protein binding;hydrolase activity;hydrolase activity, acting on acid anhydrides;hydrolase activity, acting on acid anhydrides, in phosphorus-containing anhydrides;microtubule binding;microtubule motor activity;motor activity;nucleoside-triphosphatase activity;nucleotide bin…	cell body;cell part;cell projection;cytoplasm;cytoplasmic part;cytoplasmic vesicle;cytoplasmic vesicle membrane;cytoplasmic vesicle part;cytoskeletal part;intracellular membrane-bounded organelle;intracellular organelle;intracellular organelle part;intracellular part;kinesin complex;macromolecular complex;membrane;membrane-bounded organelle;microtubule;microtubule associated complex;mitochondrion…		1.50652	P33173	Q60575;Q60575-2;P33173;Q6TA13;E9Q9G6;E9QAN4;F6XNB6;A0A087WQE8;G3UW47;A0A5F8MPF0
P09528	P09528;A0A494BA92	P09528	FRIH_MOUSE	Fth1	Fth1	Ferritin heavy chain	1.32512	1.9043	1.43708	102835	109554	103029	52107.3	65617.5	75495.3	174884	128973	112743	81869.9	222540	210707	153335	138039	100212	16.65	16.7413	16.6527	15.6692	16.0018	16.2041	17.416	16.9767	16.7827	16.321	17.7637	17.6849	17.2263	17.0747	16.6127	+	Ast_3mo_TBI_Exo_Ipsi_Ast_3mo_Sham_Ipsi	Cluster -213	biological regulation;cation transport;cellular process;establishment of localization;immune response;immune system process;intracellular sequestering of iron ion;ion transport;iron ion transport;maintenance of location;maintenance of location in cell;metal ion transport;negative regulation of biological process;negative regulation of cell proliferation;negative regulation of cellular process;neg…	binding;catalytic activity;cation binding;ferric iron binding;ferroxidase activity;ion binding;iron ion binding;metal ion binding;oxidoreductase activity;oxidoreductase activity, oxidizing metal ions;oxidoreductase activity, oxidizing metal ions, oxygen as acceptor;transition metal ion binding	cell part;cytoplasmic membrane-bounded vesicle lumen;cytoplasmic part;cytoplasmic vesicle part;endocytic vesicle lumen;extracellular membrane-bounded organelle;extracellular organelle;extracellular region;extracellular region part;extracellular vesicular exosome;intracellular membrane-bounded organelle;intracellular organelle;intracellular organelle part;intracellular part;membrane-bounded organe…	Mineral absorption;Porphyrin and chlorophyll metabolism	1.50408	P09528	P09528;A0A494BA92
Q61165	Q61165	Q61165	SL9A1_MOUSE	Slc9a1	Slc9a1	Sodium/hydrogen exchanger 1	1.55279	0.998815	0.643238	1678.95	1703.39	1588.71	1587.93	2380.91	2624.3	2408.57	3287.12	3149.05	2412.75	1875.21	1826.78	829.78	1643.51	2754.02	10.7133	10.7342	10.6336	10.6329	11.2173	11.3577	11.234	11.6826	11.6207	11.2365	10.8728	10.8351	9.69658	10.6826	11.4273	+	Ast_3mo_TBI_Ipsi_Ast_3mo_TBI_Exo_Ipsi	Cluster -213	biological regulation;calcium-mediated signaling;cardiac cell differentiation;cardiac muscle cell differentiation;cation homeostasis;cation transport;cell death;cell differentiation;cell growth;cellular cation homeostasis;cellular chemical homeostasis;cellular component assembly;cellular component organization;cellular component organization at cellular level;cellular component organization or bi…	active transmembrane transporter activity;antiporter activity;binding;calcium-dependent protein binding;cation transmembrane transporter activity;cation:cation antiporter activity;enzyme binding;hydrogen ion transmembrane transporter activity;inorganic cation transmembrane transporter activity;ion transmembrane transporter activity;metal ion transmembrane transporter activity;monovalent cation:hy…	adherens junction;anchoring junction;apical plasma membrane;basolateral plasma membrane;cell junction;cell part;cell surface;cell-cell contact zone;cell-cell junction;cell-substrate adherens junction;cell-substrate junction;cytoplasm;cytoplasmic part;endoplasmic reticulum;endoplasmic reticulum membrane;endoplasmic reticulum part;extracellular membrane-bounded organelle;extracellular organelle;ext…	Bile secretion;Cardiac muscle contraction;Gastric acid secretion;Pancreatic secretion;Regulation of actin cytoskeleton;Salivary secretion	1.5038	Q61165	Q61165
Q8JZL3	Q8JZL3	Q8JZL3	THTPA_MOUSE	Thtpa	Thtpa	Thiamine-triphosphatase	1.25679	1.17155	0.932169	5657.91	5889.08	5122.65	4422.03	5081.32	5879.9	5881.77	7896.72	7225.6	6010.09	5846.89	6358.09	5550.36	5651.81	7255.71	12.4661	12.5238	12.3227	12.1105	12.311	12.5216	12.522	12.947	12.8189	12.5532	12.5135	12.6344	12.4384	12.4645	12.8249	+	Ast_3mo_TBI_Ipsi_Ast_3mo_Sham_Ipsi	Cluster -213	cellular aromatic compound metabolic process;cellular metabolic process;cellular process;coenzyme metabolic process;cofactor metabolic process;dephosphorylation;heterocycle metabolic process;metabolic process;nitrogen compound metabolic process;phosphate-containing compound metabolic process;phosphorus metabolic process;small molecule metabolic process;sulfur compound metabolic process;thiamine d…	binding;catalytic activity;cation binding;hydrolase activity;hydrolase activity, acting on acid anhydrides;hydrolase activity, acting on acid anhydrides, in phosphorus-containing anhydrides;ion binding;magnesium ion binding;metal ion binding;nucleoside-triphosphatase activity;pyrophosphatase activity;thiamin-triphosphatase activity	cell part;cytoplasm;intracellular part	Thiamine metabolism	1.49621	Q8JZL3	Q8JZL3
Q9D1E8	Q9D1E8;F8WGD9	Q9D1E8	PLCE_MOUSE	Agpat5	Agpat5	1-acyl-sn-glycerol-3-phosphate acyltransferase epsilon	0.720436	0.724002	1.00495	19705.5	13919.7	19632.1	19132.3	14826	14984.8	13587.7	13025.7	10247.3	10987.8	10641.6	9772.66	17655.5	14696	10378.5	14.2663	13.7648	14.2609	14.2237	13.8558	13.8712	13.73	13.6691	13.323	13.4236	13.3774	13.2545	14.1078	13.8431	13.3413	+	Ast_3mo_Sham_Ipsi_Ast_3mo_TBI_Exo_Ipsi	Cluster -207	acylglycerol biosynthetic process;acylglycerol metabolic process;biosynthetic process;CDP-diacylglycerol biosynthetic process;CDP-diacylglycerol metabolic process;cell differentiation;cellular biosynthetic process;cellular developmental process;cellular lipid metabolic process;cellular metabolic process;cellular process;developmental process;diacylglycerol biosynthetic process;diacylglycerol meta…	1-acylglycerol-3-phosphate O-acyltransferase activity;acylglycerol O-acyltransferase activity;catalytic activity;O-acyltransferase activity;transferase activity;transferase activity, transferring acyl groups;transferase activity, transferring acyl groups other than amino-acyl groups	cell part;cytoplasmic part;endoplasmic reticulum membrane;endoplasmic reticulum part;envelope;integral to membrane;intracellular membrane-bounded organelle;intracellular organelle;intracellular organelle part;intracellular part;intrinsic to membrane;membrane;membrane part;membrane-bounded organelle;mitochondrion;nuclear envelope;nuclear part;organelle;organelle envelope;organelle membrane;organel…		1.49606	Q9D1E8	Q9D1E8;F8WGD9
Q9JLQ0	Q9JLQ0;A0A3B2W812	Q9JLQ0	CD2AP_MOUSE	Cd2ap	Cd2ap	CD2-associated protein	1.31502	1.31358	0.998901	3125.2	4513.02	5484.61	5118.88	4456.85	4953.08	6055.13	6420.95	6378.67	6041.29	6246.49	7495.03	5840.53	5481.07	4753.19	11.6097	12.1399	12.4212	12.3216	12.1218	12.2741	12.5639	12.6486	12.639	12.5606	12.6088	12.8717	12.5119	12.4202	12.2147	+	Ast_3mo_TBI_Ipsi_Ast_3mo_Sham_Ipsi	Cluster -213	biological regulation;cell cycle phase;cell cycle process;cell division;cellular component organization;cellular component organization at cellular level;cellular component organization or biogenesis;cellular component organization or biogenesis at cellular level;cellular process;mitosis;negative regulation of biological process;negative regulation of cytokine production;negative regulation of mu…	binding;protein binding;protein domain specific binding;SH3 domain binding	cell cortex;cell junction;cell part;cell projection;cell-cell junction;cytoplasm;cytoplasmic part;cytoskeletal part;cytosol;extracellular membrane-bounded organelle;extracellular organelle;extracellular region part;extracellular vesicular exosome;filamentous actin;intracellular non-membrane-bounded organelle;intracellular organelle;intracellular organelle part;intracellular part;macromolecular co…	Bacterial invasion of epithelial cells	1.49241	Q9JLQ0	Q9JLQ0;A0A3B2W812
A3QM89;Q7M6W1	Q7M6W1;A3QM89	Q7M6W1	A3QM89_MOUSE;Q7M6W1_MOUSE	Rtn1	Rtn1	Reticulon (Fragment)	4.23017	2.1352	0.504756	44174.9	1271.65	995.121	27393.6	1580.84	73332.3	37944.5	111199	36989	59557.9	32589.1	60074.2	39064.8	2401.68	26898.9	15.4309	10.3125	9.95873	14.7416	10.6265	16.1622	15.2116	16.7628	15.1748	15.862	14.9921	15.8745	15.2536	11.2298	14.7153	+	Ast_3mo_TBI_Ipsi_Ast_3mo_Sham_Ipsi	Cluster -213			cell part;cytoplasmic part;endoplasmic reticulum;endoplasmic reticulum membrane;endoplasmic reticulum part;integral to membrane;intracellular membrane-bounded organelle;intracellular organelle;intracellular organelle part;intracellular part;intrinsic to membrane;membrane;membrane part;membrane-bounded organelle;organelle;organelle membrane;organelle part;smooth endoplasmic reticulum		1.48946	A3QM89;Q7M6W1	Q7M6W1;A3QM89
Q3TB82	Q3TB82	Q3TB82	PKHF1_MOUSE	Plekhf1	Plekhf1	Pleckstrin homology domain-containing family F member 1	1.24447	1.32644	1.06587	3024.18	4006.55	3109.55	2567.38	3080.66	3274.39	3814.37	4452.23	3881.19	4225.91	5061.66	3516.01	3604.61	4976.58	3783.45	11.5623	11.9681	11.6025	11.3261	11.589	11.677	11.8972	12.1203	11.9223	12.045	12.3054	11.7797	11.8156	12.2809	11.8855	+	Ast_3mo_TBI_Exo_Ipsi_Ast_3mo_Sham_Ipsi	Cluster -213	apoptosis;biological regulation;cell death;cellular component organization;cellular component organization at cellular level;cellular component organization or biogenesis;cellular component organization or biogenesis at cellular level;cellular localization;cellular macromolecule localization;cellular membrane organization;cellular process;cellular protein localization;death;endosome organization;…	binding;cation binding;ion binding;lipid binding;metal ion binding;phosphatidylinositol binding;phosphatidylinositol-3-phosphate binding;phosphatidylinositol-4-phosphate binding;phosphatidylinositol-5-phosphate binding;phospholipid binding	cell part;cytoplasmic part;endosome;intracellular membrane-bounded organelle;intracellular organelle;intracellular part;lysosome;lytic vacuole;membrane-bounded organelle;mitochondrion;nucleus;organelle;perinuclear region of cytoplasm;vacuole		1.48698	Q3TB82	Q3TB82
Q9R078	Q9R078;Q6PAM0	Q9R078	AAKB1_MOUSE	Prkab1	Prkab1	5'-AMP-activated protein kinase subunit beta-1	1.5843	1.67602	1.05789	3327.08	1958.71	3863.14	4051.95	2064.18	4128.94	4319.65	6002.54	5997.57	3735.72	4491.57	3160.31	4714.86	5470.1	7747.65	11.7	10.9357	11.9156	11.9844	11.0114	12.0116	12.0767	12.5514	12.5502	11.8672	12.133	11.6259	12.203	12.4174	12.9195	+	Ast_3mo_TBI_Exo_Ipsi_Ast_3mo_Sham_Ipsi	Cluster -213	biological regulation;biosynthetic process;carboxylic acid biosynthetic process;carboxylic acid metabolic process;cellular biosynthetic process;cellular component assembly;cellular component organization;cellular component organization or biogenesis;cellular ketone metabolic process;cellular lipid metabolic process;cellular macromolecule metabolic process;cellular metabolic process;cellular proce…	AMP-activated protein kinase activity;binding;catalytic activity;identical protein binding;kinase activity;phosphotransferase activity, alcohol group as acceptor;protein binding;protein kinase activity;protein serine/threonine kinase activity;transferase activity;transferase activity, transferring phosphorus-containing groups	AMP-activated protein kinase complex;cell part;cytoplasmic part;cytosol;intracellular membrane-bounded organelle;intracellular organelle;intracellular organelle part;intracellular part;macromolecular complex;membrane-bounded organelle;nuclear part;nucleoplasm;nucleus;organelle;organelle part;protein complex	Adipocytokine signaling pathway;Hypertrophic cardiomyopathy (HCM);Insulin signaling pathway	1.48685	Q9R078	Q9R078;Q6PAM0
Q62523	Q62523;Q7TQE2	Q62523	ZYX_MOUSE	Zyx	Zyx	Zyxin	1.85639	1.98654	1.07011	4313.85	1144.77	2799.43	2478.03	835.687	4330.07	5993.2	4021.1	2473.17	4664.19	3863.8	7524.38	3690.31	3385.02	4524.29	12.0748	10.1608	11.4509	11.275	9.70682	12.0802	12.5491	11.9734	11.2721	12.1874	11.9158	12.8774	11.8495	11.7249	12.1435	+	Ast_3mo_TBI_Exo_Ipsi_Ast_3mo_Sham_Ipsi	Cluster -213	actin cytoskeleton organization;actin filament bundle assembly;actin filament organization;actin filament-based process;biological adhesion;biological regulation;cell adhesion;cell surface receptor linked signaling pathway;cell-matrix adhesion;cell-substrate adhesion;cellular component assembly;cellular component assembly at cellular level;cellular component organization;cellular component organi…	binding;cation binding;ion binding;metal ion binding;transition metal ion binding;zinc ion binding	actin filament bundle;actomyosin;adherens junction;anchoring junction;cell junction;cell part;cell-cell adherens junction;cell-cell junction;cell-substrate adherens junction;cell-substrate junction;cytoplasm;cytoskeletal part;focal adhesion;intracellular membrane-bounded organelle;intracellular organelle;intracellular organelle part;intracellular part;membrane-bounded organelle;nucleus;organelle;…	Focal adhesion	1.48522	Q62523	Q62523;Q7TQE2
Q9CZT8	Q9CZT8;P35276;A2A7Z6	Q9CZT8	RAB3B_MOUSE	Rab3b	Rab3b	Ras-related protein Rab-3B	3.77289	1.9663	0.521166	14044.1	14163.7	8194.73	16544.5	3254.64	45931.5	21299.6	100594	10875.2	33342.4	19047.4	25373.6	22710.6	14384.7	28993.2	13.7777	13.7899	13.0005	14.0141	11.6683	15.4872	14.3785	16.6182	13.4088	15.0251	14.2173	14.631	14.4711	13.8122	14.8234	+	Ast_3mo_TBI_Ipsi_Ast_3mo_Sham_Ipsi	Cluster -213	antigen processing and presentation;biological regulation;cellular macromolecule metabolic process;cellular metabolic process;cellular process;cellular protein metabolic process;cellular response to stimulus;establishment of localization;establishment of localization in cell;establishment of protein localization;exocytosis;immune system process;intracellular protein transport;intracellular signal…	binding;catalytic activity;cytoskeletal protein binding;GDP binding;GTP binding;GTPase activity;guanyl nucleotide binding;guanyl ribonucleotide binding;hydrolase activity;hydrolase activity, acting on acid anhydrides;hydrolase activity, acting on acid anhydrides, in phosphorus-containing anhydrides;myosin binding;myosin V binding;nucleoside-triphosphatase activity;nucleotide binding;protein bindi…	cell part;clathrin-coated vesicle;coated vesicle;cytoplasm;cytoplasmic membrane-bounded vesicle;cytoplasmic part;cytoplasmic vesicle;cytoplasmic vesicle membrane;cytoplasmic vesicle part;cytosol;endosome;extracellular membrane-bounded organelle;extracellular organelle;extracellular region part;extracellular vesicular exosome;intracellular membrane-bounded organelle;intracellular organelle;intrace…	Pancreatic secretion;Tight junction	1.48495	Q9CZT8	Q9CZT8;P35276;A2A7Z6
P56371	P56371	P56371	RAB4A_MOUSE	Rab4a	Rab4a	Ras-related protein Rab-4A	1.30092	1.15297	0.886273	8040.94	7887.26	9609.65	8828.74	7324.28	10656.9	13148.2	10176.3	9178.49	11076.7	11368.8	10909.9	9611.81	7758.36	8419.53	12.9731	12.9453	13.2303	13.108	12.8385	13.3795	13.6826	13.3129	13.164	13.4352	13.4728	13.4134	13.2306	12.9215	13.0395	+	Ast_3mo_TBI_Ipsi_Ast_3mo_Sham_Ipsi	Cluster -213	antigen processing and presentation;biological regulation;cellular process;cellular response to stimulus;establishment of localization;establishment of localization in cell;establishment of protein localization;immune system process;intracellular protein transport;intracellular signal transduction;intracellular transport;metabolic process;protein transport;Rab protein signal transduction;Ras prot…	binding;catalytic activity;GDP binding;GTP binding;GTPase activity;guanyl nucleotide binding;guanyl ribonucleotide binding;hydrolase activity;hydrolase activity, acting on acid anhydrides;hydrolase activity, acting on acid anhydrides, in phosphorus-containing anhydrides;nucleoside-triphosphatase activity;nucleotide binding;protein transporter activity;purine nucleotide binding;purine ribonucleosi…	cell part;cytoplasm;cytoplasmic membrane-bounded vesicle;cytoplasmic part;cytoplasmic vesicle;cytoplasmic vesicle membrane;cytoplasmic vesicle part;endosome;extracellular membrane-bounded organelle;extracellular organelle;extracellular region part;extracellular vesicular exosome;insulin-responsive compartment;intracellular membrane-bounded organelle;intracellular organelle;intracellular organelle…	Endocytosis	1.48445	P56371	P56371
Q9EP75	Q9EP75	Q9EP75	CP4FE_MOUSE	Cyp4f14	Cyp4f14	Leukotriene-B4 omega-hydroxylase 3	0.754796	0.648321	0.858936	10119.6	10763.4	7651.96	10173.6	11305.4	10215.8	7811.76	6814.71	7374.06	5533.99	7605.3	3876.65	6195.76	9231.15	5516.25	13.3049	13.3938	12.9016	13.3125	13.4647	13.3185	12.9314	12.7344	12.8482	12.4341	12.8928	11.9206	12.5971	13.1723	12.4295	+	Ast_3mo_Sham_Ipsi_Ast_3mo_TBI_Exo_Ipsi	Cluster -207		binding;catalytic activity;cation binding;heme binding;ion binding;iron ion binding;leukotriene-B4 20-monooxygenase activity;metal ion binding;monooxygenase activity;oxidoreductase activity;oxidoreductase activity, acting on paired donors, with incorporation or reduction of molecular oxygen;oxidoreductase activity, acting on paired donors, with incorporation or reduction of molecular oxygen, NADH…	cell part;cytoplasmic part;endoplasmic reticulum membrane;endoplasmic reticulum part;intracellular organelle part;intracellular part;membrane;membrane part;organelle membrane;organelle part	Arachidonic acid metabolism	1.48369	Q9EP75	Q9EP75
Q8VDN2	Q8VDN2	Q8VDN2	AT1A1_MOUSE	Atp1a1	Atp1a1	Sodium/potassium-transporting ATPase subunit alpha-1	1.40186	1.30513	0.931002	86934.6	83116.4	99469.6	72869.6	79098.7	106659	125384	146772	84617.6	127434	115900	119554	85770.1	91420.6	137453	16.4076	16.3428	16.602	16.153	16.2714	16.7026	16.936	17.1632	16.3687	16.9594	16.8225	16.8673	16.3882	16.4802	17.0686	+	Ast_3mo_TBI_Ipsi_Ast_3mo_Sham_Ipsi	Cluster -213	biological regulation;cation homeostasis;cation transport;cellular cation homeostasis;cellular chemical homeostasis;cellular homeostasis;cellular ion homeostasis;cellular metabolic process;cellular metal ion homeostasis;cellular monovalent inorganic cation homeostasis;cellular potassium ion homeostasis;cellular potassium ion transport;cellular process;cellular response to abiotic stimulus;cellula…	active transmembrane transporter activity;adenyl nucleotide binding;adenyl ribonucleotide binding;ADP binding;alkali metal ion binding;ATP binding;ATPase activity;ATPase activity, coupled;ATPase activity, coupled to movement of substances;ATPase activity, coupled to transmembrane movement of ions;ATPase activity, coupled to transmembrane movement of ions, phosphorylative mechanism;ATPase activity…	apical plasma membrane;basolateral plasma membrane;caveola;cell part;cytoplasmic membrane-bounded vesicle;cytoplasmic part;cytoplasmic vesicle;endoplasmic reticulum;endosome;extracellular membrane-bounded organelle;extracellular organelle;extracellular region part;extracellular vesicular exosome;Golgi apparatus;integral to membrane;intracellular membrane-bounded organelle;intracellular organelle;…	Aldosterone-regulated sodium reabsorption;Bile secretion;Carbohydrate digestion and absorption;Cardiac muscle contraction;Endocrine and other factor-regulated calcium reabsorption;Gastric acid secretion;Mineral absorption;Pancreatic secretion;Protein digestion and absorption;Proximal tubule bicarbonate reclamation;Salivary secretion	1.48327	Q8VDN2	Q8VDN2
Q3UMF0;Q3UMF0-2;Q3UMF0-3;Q3UMF0-4	Q3UMF0;Q3UMF0-2;Q3UMF0-3;Q3UMF0-4;B1AZ14;B1AZ15	Q3UMF0	COBL1_MOUSE	Cobll1	Cobll1	Cordon-bleu protein-like 1	1.45246	1.3038	0.897651	3537.35	5900.24	7026.59	6336.58	5469.04	6213.69	7742.91	8625.24	8434.07	10044.9	6147.51	6197.61	8471.87	7183.72	8857.57	11.7885	12.5266	12.7786	12.6295	12.4171	12.6012	12.9187	13.0743	13.042	13.2942	12.5858	12.5975	13.0485	12.8105	13.1127	+	Ast_3mo_TBI_Ipsi_Ast_3mo_Sham_Ipsi	Cluster -213			extracellular membrane-bounded organelle;extracellular organelle;extracellular region part;extracellular vesicular exosome;membrane-bounded organelle;membrane-bounded vesicle;organelle;vesicle		1.4826	Q3UMF0;Q3UMF0-2;Q3UMF0-3;Q3UMF0-4	Q3UMF0;Q3UMF0-2;Q3UMF0-3;Q3UMF0-4;B1AZ14;B1AZ15
Q61548;Q61548-2;Q61548-3	Q61548;Q61548-2;Q61548-3;Q3TWS4;E9QQ05;E9QLK9;E9Q9A3;A0A5F8MPL3	Q61548	AP180_MOUSE	Snap91	Snap91	Clathrin coat assembly protein AP180	2.71738	1.53386	0.564465	12889.5	13665.1	12210.3	13468.4	10804.6	35577.7	15847	70630.1	16644.6	32598.4	12139.3	37815	16945.6	12877.4	16914.3	13.6539	13.7382	13.5758	13.7173	13.3994	15.1187	13.9519	16.108	14.0228	14.9925	13.5674	15.2067	14.0486	13.6526	14.046	+	Ast_3mo_TBI_Ipsi_Ast_3mo_Sham_Ipsi	Cluster -213	biological regulation;cell communication;cell-cell signaling;cellular component assembly;cellular component assembly at cellular level;cellular component organization;cellular component organization at cellular level;cellular component organization or biogenesis;cellular component organization or biogenesis at cellular level;cellular macromolecular complex assembly;cellular macromolecular complex…	1-phosphatidylinositol binding;binding;clathrin binding;clathrin heavy chain binding;enzyme binding;kinase binding;lipid binding;phosphatidylinositol binding;phospholipid binding;protein binding;protein kinase binding	AP-2 adaptor complex;AP-type membrane coat adaptor complex;cell part;clathrin adaptor complex;clathrin-coated vesicle;coated pit;coated vesicle;cytoplasmic membrane-bounded vesicle;cytoplasmic part;cytoplasmic vesicle;cytoplasmic vesicle part;intracellular membrane-bounded organelle;intracellular organelle;intracellular organelle part;intracellular part;macromolecular complex;membrane;membrane pa…		1.4784	Q61548;Q61548-2;Q61548-3	Q61548;Q61548-2;Q61548-3;Q3TWS4;E9QQ05;E9QLK9;E9Q9A3;A0A5F8MPL3
P26231	P26231;Q61301;Q61301-2;Q61301-3;E0CXB9	P26231	CTNA1_MOUSE	Ctnna1	Ctnna1	Catenin alpha-1	1.22003	1.15951	0.950395	10350.4	13061.1	13473.4	14184.5	13664	14120	14965.7	16391.8	15287.9	18211.1	15684.9	16047.6	15780.3	12483.4	15062.7	13.3374	13.673	13.7178	13.792	13.7381	13.7855	13.8694	14.0007	13.9001	14.1525	13.9371	13.9701	13.9458	13.6077	13.8787	+	Ast_3mo_TBI_Ipsi_Ast_3mo_Sham_Ipsi	Cluster -213	actin cytoskeleton organization;actin filament organization;actin filament-based process;aging;anatomical structure development;anatomical structure morphogenesis;apical junction assembly;axon regeneration;axonogenesis;biological adhesion;biological regulation;brain morphogenesis;cell adhesion;cell junction assembly;cell junction organization;cell migration;cell migration in hindbrain;cell motili…	actin binding;actin filament binding;beta-catenin binding;binding;cadherin binding;cell adhesion molecule binding;cytoskeletal protein binding;gamma-catenin binding;protein binding;structural molecule activity;vinculin binding	acrosomal vesicle;actin cytoskeleton;adherens junction;anchoring junction;axon;basolateral plasma membrane;catenin complex;cell junction;cell part;cell projection;cell-cell adherens junction;cell-cell contact zone;cell-cell junction;cell-substrate adherens junction;cell-substrate junction;cytoplasm;cytoplasmic membrane-bounded vesicle;cytoplasmic part;cytoplasmic vesicle;cytoskeleton;cytosol;extr…	Adherens junction;Arrhythmogenic right ventricular cardiomyopathy (ARVC);Bacterial invasion of epithelial cells;Endometrial cancer;Leukocyte transendothelial migration;Pathways in cancer;Tight junction	1.47176	P26231	P26231;Q61301;Q61301-2;Q61301-3;E0CXB9
P46660	P46660	P46660	AINX_MOUSE	Ina	Ina	Alpha-internexin	2.80008	2.22539	0.794759	10126.1	10975.7	9454.2	20503.7	24011.8	16553.8	49480.7	87867.1	24121.4	32183.5	19144.7	55102.5	46676.9	22535.3	23604.1	13.3058	13.422	13.2067	14.3236	14.5515	14.0149	15.5946	16.423	14.558	14.974	14.2247	15.7498	15.5104	14.4599	14.5267	+	Ast_3mo_TBI_Ipsi_Ast_3mo_Sham_Ipsi	Cluster -213	anatomical structure development;cell differentiation;cellular component organization;cellular component organization at cellular level;cellular component organization or biogenesis;cellular component organization or biogenesis at cellular level;cellular developmental process;cellular process;cytoskeleton organization;developmental process;intermediate filament cytoskeleton organization;intermedi…	structural molecule activity	axon part;cell part;cell projection part;cytoskeletal part;cytoskeleton;extracellular region part;extracellular space;intermediate filament;intermediate filament cytoskeleton;intracellular non-membrane-bounded organelle;intracellular organelle;intracellular organelle part;intracellular part;macromolecular complex;membrane;myelin sheath;neurofilament;non-membrane-bounded organelle;nuclear membrane…		1.47043	P46660	P46660
Q3UFK8	Q3UFK8	Q3UFK8	FRMD8_MOUSE	Frmd8	Frmd8	FERM domain-containing protein 8	1.37701	1.0977	0.797162	2394.16	3194.22	3140.08	3804.39	2951.17	3785.88	3918.86	3767.38	4937.89	4911.59	4658.67	3067.02	3578.39	3013.77	2678.92	11.2253	11.6412	11.6166	11.8934	11.5271	11.8864	11.9362	11.8793	12.2697	12.262	12.1857	11.5826	11.8051	11.5574	11.3874	+	Ast_3mo_TBI_Ipsi_Ast_3mo_Sham_Ipsi	Cluster -213			cell part;cytoskeleton;intracellular non-membrane-bounded organelle;intracellular organelle;intracellular part;non-membrane-bounded organelle;organelle		1.46555	Q3UFK8	Q3UFK8
Q9QYJ0	Q9QYJ0	Q9QYJ0	DNJA2_MOUSE	Dnaja2	Dnaja2	DnaJ homolog subfamily A member 2	1.25357	1.22454	0.976844	25069	28267.5	39455.1	36003.7	29309.9	31976.5	42427.2	42176.4	41362	40253.3	41670.2	37894.4	34420.4	42438.5	37182.5	14.6136	14.7869	15.2679	15.1359	14.8391	14.9647	15.3727	15.3641	15.336	15.2968	15.3467	15.2097	15.071	15.3731	15.1823	+	Ast_3mo_TBI_Ipsi_Ast_3mo_Sham_Ipsi	Cluster -213	cellular macromolecule metabolic process;cellular metabolic process;cellular process;cellular protein metabolic process;macromolecule metabolic process;metabolic process;primary metabolic process;protein folding;protein metabolic process;protein refolding;response to abiotic stimulus;response to heat;response to stimulus;response to stress;response to temperature stimulus	adenyl nucleotide binding;adenyl ribonucleotide binding;ATP binding;binding;cation binding;chaperone binding;ion binding;metal ion binding;nucleotide binding;protein binding;purine nucleotide binding;purine ribonucleoside triphosphate binding;purine ribonucleotide binding;ribonucleotide binding;unfolded protein binding	cell part;cytoplasmic part;cytosol;extracellular membrane-bounded organelle;extracellular organelle;extracellular region part;extracellular vesicular exosome;intracellular part;membrane;membrane-bounded organelle;membrane-bounded vesicle;organelle;vesicle	Protein processing in endoplasmic reticulum	1.46302	Q9QYJ0	Q9QYJ0
Q8VCA8	Q8VCA8;A2A709	Q8VCA8	SCRN2_MOUSE	Scrn2	Scrn2	Secernin-2	0.837835	1.1304	1.3492	13626.4	10372.4	12004.1	13121.2	10876.2	8061.6	8877.29	11313.8	13734	8283.64	12270.8	14397.9	16153.8	11590.3	13411.7	13.7341	13.3405	13.5512	13.6796	13.4089	12.9769	13.1159	13.4658	13.7455	13.016	13.5829	13.8136	13.9796	13.5006	13.7112	+	Ast_3mo_TBI_Exo_Ipsi_Ast_3mo_TBI_Ipsi	Cluster -209	cellular process;establishment of localization;establishment of localization in cell;exocytosis;secretion;secretion by cell;transport;vesicle-mediated transport	catalytic activity;dipeptidase activity;exopeptidase activity;hydrolase activity;peptidase activity;peptidase activity, acting on L-amino acid peptides	extracellular membrane-bounded organelle;extracellular organelle;extracellular region part;extracellular vesicular exosome;membrane-bounded organelle;membrane-bounded vesicle;organelle;vesicle		1.46152	Q8VCA8	Q8VCA8;A2A709
P16406	P16406	P16406	AMPE_MOUSE	Enpep	Enpep	Glutamyl aminopeptidase	1.58693	1.65114	1.04046	8138.34	7518.03	14680.9	14131.5	11274	11872.3	14375	15498.4	18613.8	28100.5	16202.1	12147.3	21205.3	21068.6	21415.7	12.9905	12.8761	13.8417	13.7866	13.4607	13.5353	13.8113	13.9198	14.1841	14.7783	13.9839	13.5683	14.3721	14.3628	14.3864	+	Ast_3mo_TBI_Exo_Ipsi_Ast_3mo_Sham_Ipsi	Cluster -213	anatomical structure development;anatomical structure formation involved in morphogenesis;angiogenesis;biological regulation;cell migration;cell motility;cell proliferation;cellular component movement;cellular process;developmental process;endocrine process;glomerulus development;locomotion;multicellular organismal process;regulation of biological quality;regulation of blood pressure;regulation o…	aminopeptidase activity;binding;catalytic activity;cation binding;exopeptidase activity;hydrolase activity;ion binding;metal ion binding;metalloaminopeptidase activity;metalloexopeptidase activity;metallopeptidase activity;peptidase activity;peptidase activity, acting on L-amino acid peptides;transition metal ion binding;zinc ion binding	apical part of cell;apical plasma membrane;brush border;cell part;cell projection;cytoplasmic part;cytoplasmic vesicle;external side of plasma membrane;extracellular membrane-bounded organelle;extracellular organelle;extracellular region part;extracellular vesicular exosome;integral to membrane;intracellular organelle;intracellular organelle part;intracellular part;intrinsic to membrane;lysosomal…	Renin-angiotensin system	1.46142	P16406	P16406
P63044	P63044;B0QZN5	P63044	VAMP2_MOUSE	Vamp2	Vamp2	Vesicle-associated membrane protein 2	2.19354	1.2741	0.580843	100849	57911.1	87770.5	95331.1	71130.8	169116	103516	379115	118655	135515	96569.1	145812	128557	84959.7	70297.6	16.6218	15.8216	16.4214	16.5407	16.1182	17.3677	16.6595	18.5323	16.8564	17.0481	16.5593	17.1537	16.972	16.3745	16.1012	+	Ast_3mo_TBI_Ipsi_Ast_3mo_Sham_Ipsi	Cluster -213	biological regulation;calcium ion-dependent exocytosis;cell activation;cell activation involved in immune response;cellular component assembly;cellular component organization;cellular component organization at cellular level;cellular component organization or biogenesis;cellular component organization or biogenesis at cellular level;cellular membrane fusion;cellular membrane organization;cellular…	binding;calcium-dependent protein binding;calmodulin binding;lipid binding;phospholipid binding;protein binding;SNAP receptor activity;SNARE binding;syntaxin binding;syntaxin-1 binding	cell junction;cell part;cell projection part;clathrin coated vesicle membrane;clathrin-coated vesicle;coated vesicle;coated vesicle membrane;cytoplasmic membrane-bounded vesicle;cytoplasmic part;cytoplasmic vesicle;cytoplasmic vesicle membrane;cytoplasmic vesicle part;extracellular membrane-bounded organelle;extracellular organelle;extracellular region part;extracellular vesicular exosome;Golgi a…	Salivary secretion;SNARE interactions in vesicular transport;Vasopressin-regulated water reabsorption	1.45985	P63044	P63044;B0QZN5
Q497V5	Q497V5;Q497V5-2;B7ZWI4;B7ZWI7;Q8CHZ0;F8WGW3	Q497V5	SRBD1_MOUSE	Srbd1	Srbd1	S1 RNA-binding domain-containing protein 1	0.493074	0.592038	1.20071	3227.29	7915.65	3464.04	2767.26	3688.85	2809.31	2206.41	1163.52	1551.3	2655.12	2866.46	2191.55	2275.67	3622.28	1514.2	11.6561	12.9505	11.7582	11.4342	11.849	11.456	11.1075	10.1843	10.5993	11.3746	11.4851	11.0977	11.1521	11.8227	10.5643	+	Ast_3mo_Sham_Ipsi_Ast_3mo_TBI_Ipsi	Cluster -207	cellular metabolic process;cellular nitrogen compound metabolic process;cellular process;metabolic process;nitrogen compound metabolic process;nucleobase-containing compound metabolic process;primary metabolic process	binding;nucleic acid binding;RNA binding			1.45352	Q497V5	Q497V5;Q497V5-2;B7ZWI4;B7ZWI7;Q8CHZ0;F8WGW3
Q9Z2H5-2;Q9Z2H5-3	Q9Z2H5;Q9Z2H5-2;Q9Z2H5-3;A2AUK5;E9PV14;A2AUK8;A2AUK7	Q9Z2H5	E41L1_MOUSE	Epb41l1	Epb41l1	Isoform 2 of Band 4.1-like protein 1	1.65997	1.27946	0.770774	5021.79	6781.84	5273.48	7445.78	3216.85	9064.56	7610.37	13523.7	7778.84	8069.76	7315.99	8794.99	7241.33	7661.24	4478.44	12.294	12.7275	12.3645	12.8622	11.6514	13.146	12.8938	13.7232	12.9253	12.9783	12.8368	13.1025	12.822	12.9034	12.1288	+	Ast_3mo_TBI_Ipsi_Ast_3mo_Sham_Ipsi	Cluster -213	actin cytoskeleton organization;actin filament-based process;cellular component organization;cellular component organization at cellular level;cellular component organization or biogenesis;cellular component organization or biogenesis at cellular level;cellular process;cortical actin cytoskeleton organization;cortical cytoskeleton organization;cytoskeleton organization;organelle organization	structural molecule activity	cell part;cytoplasm;cytoskeleton;extrinsic to membrane;intracellular non-membrane-bounded organelle;intracellular organelle;intracellular part;membrane part;non-membrane-bounded organelle;organelle	Tight junction	1.44741	Q9Z2H5-2;Q9Z2H5-3	Q9Z2H5;Q9Z2H5-2;Q9Z2H5-3;A2AUK5;E9PV14;A2AUK8;A2AUK7
P60670	P60670;P60670-2	P60670	NPL4_MOUSE	Nploc4	Nploc4	Nuclear protein localization protein 4 homolog	1.1314	1.2344	1.09103	13894.6	12496.2	11943.7	12525.8	12722.3	15762.7	15159.3	12139.3	15899.5	12976.8	17412	18300.2	13609	15286.4	13878.6	13.7622	13.6092	13.544	13.6126	13.6351	13.9442	13.8879	13.5674	13.9567	13.6636	14.0878	14.1596	13.7323	13.9	13.7606	+	Ast_3mo_TBI_Exo_Ipsi_Ast_3mo_Sham_Ipsi	Cluster -213	catabolic process;cellular catabolic process;cellular component organization;cellular component organization at cellular level;cellular component organization or biogenesis;cellular component organization or biogenesis at cellular level;cellular macromolecule catabolic process;cellular macromolecule metabolic process;cellular metabolic process;cellular process;ER-associated protein catabolic proc…	binding;cation binding;enzyme binding;ion binding;metal ion binding;protein binding;small conjugating protein binding;transition metal ion binding;ubiquitin binding;ubiquitin protein ligase binding;zinc ion binding	cell part;cytoplasmic part;cytosol;endoplasmic reticulum;intracellular membrane-bounded organelle;intracellular organelle;intracellular part;membrane;membrane part;membrane-bounded organelle;nuclear outer membrane-endoplasmic reticulum membrane network;nucleus;organelle	Protein processing in endoplasmic reticulum	1.44238	P60670	P60670;P60670-2
Q80TY0	Q80TY0;Q80TY0-2;Q80TY0-3;Q80TY0-4;A2AQ43;A0A0A6YWT1;A2AQ44;A2AQ42;A2AQ45;A2AQ41;F6VVN1	Q80TY0	FNBP1_MOUSE	Fnbp1	Fnbp1	Formin-binding protein 1	1.2983	1.33108	1.02525	22462.2	34002.5	28039.4	27462	17865.9	37572.6	34434.2	32847.7	31705.2	32000.8	43958.8	36715.1	29255.5	34067.9	28820	14.4552	15.0534	14.7752	14.7451	14.1249	15.1974	15.0716	15.0035	14.9524	14.9658	15.4239	15.1641	14.8364	15.0561	14.8148	+		Cluster -213	cellular component organization;cellular component organization or biogenesis;cellular membrane organization;cellular process;endocytosis;establishment of localization;membrane invagination;membrane organization;transport;vesicle-mediated transport	binding;identical protein binding;lipid binding;protein binding	cell cortex;cell part;coated pit;cytoplasmic membrane-bounded vesicle;cytoplasmic part;cytoplasmic vesicle;cytoskeleton;intracellular membrane-bounded organelle;intracellular non-membrane-bounded organelle;intracellular organelle;intracellular part;lysosome;lytic vacuole;membrane;membrane part;membrane-bounded organelle;membrane-bounded vesicle;non-membrane-bounded organelle;organelle;plasma memb…		1.43642	Q80TY0	Q80TY0;Q80TY0-2;Q80TY0-3;Q80TY0-4;A2AQ43;A0A0A6YWT1;A2AQ44;A2AQ42;A2AQ45;A2AQ41;F6VVN1
Q60714	Q60714	Q60714	S27A1_MOUSE	Slc27a1	Slc27a1	Long-chain fatty acid transport protein 1	0.699676	0.687898	0.983167	200202	140493	164806	236008	165013	156879	94704.4	123233	142850	116605	137713	77308.8	110774	157203	140596	17.6111	17.1001	17.3304	17.8485	17.3322	17.2593	16.5311	16.911	17.1241	16.8313	17.0713	16.2383	16.7573	17.2623	17.1012	+	Ast_3mo_Sham_Ipsi_Ast_3mo_TBI_Exo_Ipsi	Cluster -207	adiponectin-mediated signaling pathway;alcohol metabolic process;amine biosynthetic process;amine metabolic process;biological regulation;biosynthetic process;carboxylic acid biosynthetic process;carboxylic acid metabolic process;carboxylic acid transport;cardiolipin biosynthetic process;cardiolipin metabolic process;cell surface receptor linked signaling pathway;cellular amine metabolic process;…	binding;catalytic activity;fatty acid ligase activity;fatty acid transporter activity;identical protein binding;ligase activity;ligase activity, forming carbon-sulfur bonds;lipid transporter activity;long-chain fatty acid-CoA ligase activity;nucleotide binding;protein binding;protein dimerization activity;protein homodimerization activity;substrate-specific transporter activity;transporter activi…	cell part;cytoplasmic part;cytoplasmic vesicle;endoplasmic reticulum;integral to membrane;intracellular membrane-bounded organelle;intracellular organelle;intracellular part;intrinsic to membrane;membrane;membrane part;membrane-bounded organelle;organelle;plasma membrane;vesicle	PPAR signaling pathway	1.43574	Q60714	Q60714
Q8K406	Q8K406	Q8K406	LGI3_MOUSE	Lgi3	Lgi3	Leucine-rich repeat LGI family member 3	1.34189	1.08783	0.810668	5318.58	6711.81	5866.6	4106.65	4355.63	6116.94	7658.4	7985.71	7933.17	5676.98	5038.65	6357.53	5144.51	6415.68	5717.94	12.3768	12.7125	12.5183	12.0037	12.0887	12.5786	12.9028	12.9632	12.9537	12.4709	12.2988	12.6343	12.3288	12.6474	12.4813	+	Ast_3mo_TBI_Ipsi_Ast_3mo_Sham_Ipsi	Cluster -213	biological regulation;cellular process;establishment of localization;establishment of localization in cell;exocytosis;regulation of biological process;regulation of cellular localization;regulation of cellular process;regulation of exocytosis;regulation of localization;regulation of secretion;regulation of transport;regulation of vesicle-mediated transport;secretion;secretion by cell;transport;ve…	catalytic activity	cell junction;cell part;cell projection;clathrin-coated vesicle;coated vesicle;cytoplasmic membrane-bounded vesicle;cytoplasmic part;cytoplasmic vesicle;extracellular region;intracellular membrane-bounded organelle;intracellular organelle;intracellular part;membrane-bounded organelle;membrane-bounded vesicle;neuron projection;organelle;synapse part;synaptic vesicle;vesicle		1.43253	Q8K406	Q8K406
P50171;P50171-2	P50171;P50171-2;G3UX44;A0A494BAF4;A0A494BA51	P50171	DHB8_MOUSE	Hsd17b8	Hsd17b8	(3R)-3-hydroxyacyl-CoA dehydrogenase	1.09317	0.835306	0.764115	15265.1	18193.9	17416.8	16077	16788.1	19678	15295.3	22797.7	15957.3	17814.6	10718.8	16591	16271.9	12041.9	14325.7	13.8979	14.1512	14.0882	13.9727	14.0352	14.2643	13.9008	14.4766	13.9619	14.1208	13.3879	14.0181	13.9901	13.5558	13.8063	+	Ast_3mo_TBI_Ipsi_Ast_3mo_TBI_Exo_Ipsi	Cluster -212	androgen metabolic process;biological regulation;biosynthetic process;carboxylic acid biosynthetic process;carboxylic acid metabolic process;cellular biosynthetic process;cellular hormone metabolic process;cellular ketone metabolic process;cellular lipid metabolic process;cellular metabolic process;cellular process;estrogen biosynthetic process;estrogen metabolic process;fatty acid biosynthetic p…	3-hydroxyacyl-CoA dehydrogenase activity;catalytic activity;estradiol 17-beta-dehydrogenase activity;oxidoreductase activity;oxidoreductase activity, acting on CH-OH group of donors;oxidoreductase activity, acting on the CH-OH group of donors, NAD or NADP as acceptor;steroid dehydrogenase activity;steroid dehydrogenase activity, acting on the CH-OH group of donors, NAD or NADP as acceptor;testost…	cell part;cytoplasmic part;envelope;intracellular membrane-bounded organelle;intracellular organelle;intracellular organelle lumen;intracellular organelle part;intracellular part;membrane;membrane-bounded organelle;membrane-enclosed lumen;mitochondrial envelope;mitochondrial matrix;mitochondrial part;mitochondrion;organelle;organelle envelope;organelle lumen;organelle part;plasma membrane	Steroid hormone biosynthesis	1.43045	P50171;P50171-2	P50171;P50171-2;G3UX44;A0A494BAF4;A0A494BA51
Q8R010	Q8R010;Q8R3V2	Q8R010	AIMP2_MOUSE	Aimp2	Aimp2	Aminoacyl tRNA synthase complex-interacting multifunctional protein 2	0.798363	1.04645	1.31074	5176.71	4165.02	5130.85	6126.95	5987.86	4468.59	4751.93	2967.08	5142.77	3896.03	4901.33	5610.28	5810.99	6257.31	5242.48	12.3378	12.0241	12.325	12.581	12.5478	12.1256	12.2143	11.5348	12.3283	11.9278	12.259	12.4539	12.5046	12.6113	12.356	+	Ast_3mo_TBI_Exo_Ipsi_Ast_3mo_TBI_Ipsi	Cluster -209	apoptosis;biological regulation;biosynthetic process;cell death;cell differentiation;cellular biosynthetic process;cellular developmental process;cellular macromolecule biosynthetic process;cellular macromolecule metabolic process;cellular metabolic process;cellular process;cellular protein metabolic process;death;developmental process;epithelial cell differentiation;lung cell differentiation;lun…		cell part;cytoplasmic part;cytosol;intracellular membrane-bounded organelle;intracellular organelle;intracellular part;membrane;membrane-bounded organelle;nucleus;organelle		1.42355	Q8R010	Q8R010;Q8R3V2
P35293	P35293;A0A3Q4EI12;A0A452J8C1	P35293	RAB18_MOUSE	Rab18	Rab18	Ras-related protein Rab-18	1.10986	0.9963	0.897683	56817.6	64233.5	65283.7	70494.9	64810.9	67676.6	71116.1	71944.6	74079.8	72157.8	66232.6	59820.1	58887.4	71652.4	63858	15.7941	15.971	15.9944	16.1052	15.9839	16.0464	16.1179	16.1346	16.1768	16.1389	16.0153	15.8683	15.8457	16.1287	15.9626	+		Cluster -213	anatomical structure development;biological regulation;brain development;cellular component organization;cellular component organization at cellular level;cellular component organization or biogenesis;cellular component organization or biogenesis at cellular level;cellular process;cellular response to stimulus;developmental process;endoplasmic reticulum organization;endoplasmic reticulum tubular …	binding;catalytic activity;GDP binding;GTP binding;GTPase activity;guanyl nucleotide binding;guanyl ribonucleotide binding;hydrolase activity;hydrolase activity, acting on acid anhydrides;hydrolase activity, acting on acid anhydrides, in phosphorus-containing anhydrides;nucleoside-triphosphatase activity;nucleotide binding;purine nucleotide binding;purine ribonucleoside triphosphate binding;purin…	apical plasma membrane;basal plasma membrane;cell part;cytoplasmic part;endoplasmic reticulum part;endoplasmic reticulum tubular network;extracellular membrane-bounded organelle;extracellular organelle;extracellular region part;extracellular vesicular exosome;Golgi apparatus;intracellular;intracellular membrane-bounded organelle;intracellular organelle;intracellular organelle part;intracellular p…		1.4191	P35293	P35293;A0A3Q4EI12;A0A452J8C1
Q6PER3	Q6PER3;D3Z6G3;A0A0J9YVB9	Q6PER3	MARE3_MOUSE	Mapre3	Mapre3	Microtubule-associated protein RP/EB family member 3	1.37794	1.517	1.10092	10291.8	23902.9	24494	18844.9	23842.9	28801.3	25239.5	35352.7	27809.9	22487.7	29316.4	40116.3	30680.4	24507.1	29167.9	13.3292	14.5449	14.5801	14.2019	14.5413	14.8138	14.6234	15.1095	14.7633	14.4568	14.8394	15.2919	14.905	14.5809	14.8321	+	Ast_3mo_TBI_Exo_Ipsi_Ast_3mo_Sham_Ipsi	Cluster -213	biological regulation;cell cycle phase;cell cycle process;cell division;cellular component organization;cellular component organization at cellular level;cellular component organization or biogenesis;cellular component organization or biogenesis at cellular level;cellular process;mitosis;nuclear division;organelle fission;organelle organization;positive regulation of biological process;positive r…	binding;cytoskeletal protein binding;microtubule binding;protein binding;tubulin binding	cell part;cytoplasm;cytoplasmic microtubule;cytoplasmic part;cytoskeletal part;cytoskeleton;intracellular non-membrane-bounded organelle;intracellular organelle;intracellular organelle part;intracellular part;macromolecular complex;microtubule;microtubule cytoskeleton;microtubule plus end;midbody;non-membrane-bounded organelle;organelle;organelle part;perinuclear region of cytoplasm;protein compl…		1.41625	Q6PER3	Q6PER3;D3Z6G3;A0A0J9YVB9
O88737	O88737;O88737-2	O88737	BSN_MOUSE	Bsn	Bsn	Protein bassoon	3.27485	1.52749	0.466432	3408.24	3780.7	1073.03	3646.77	1596.92	7583.5	2732.06	21197.4	7243.7	5472.27	2226.34	5169.44	3718.81	4000.6	5514.58	11.7348	11.8844	10.0675	11.8324	10.6411	12.8886	11.4158	14.3716	12.8225	12.4179	11.1205	12.3358	11.8606	11.966	12.429	+	Ast_3mo_TBI_Ipsi_Ast_3mo_Sham_Ipsi	Cluster -213	cellular component assembly;cellular component assembly at cellular level;cellular component organization;cellular component organization at cellular level;cellular component organization or biogenesis;cellular component organization or biogenesis at cellular level;cellular process;synapse assembly;synapse organization	binding;cation binding;ion binding;metal ion binding	axon;cell junction;cell part;cell projection;cell projection part;cell surface;cytoplasm;cytoskeletal part;cytoskeleton;dendrite;excitatory synapse;extrinsic to membrane;intracellular non-membrane-bounded organelle;intracellular organelle;intracellular organelle part;intracellular part;membrane part;neuron projection;neuron projection terminus;non-membrane-bounded organelle;organelle;organelle pa…		1.41546	O88737	O88737;O88737-2
Q9QUR7	Q9QUR7	Q9QUR7	PIN1_MOUSE	Pin1	Pin1	Peptidyl-prolyl cis-trans isomerase NIMA-interacting 1	1.36615	1.24281	0.909716	13710.6	9348.46	12357.6	11844.1	12796.6	14191.7	15856.6	19185.7	17646.8	15166.6	14486.3	20405.2	11932.1	11726.7	16089.5	13.743	13.1905	13.5931	13.5319	13.6435	13.7928	13.9528	14.2277	14.1071	13.8886	13.8224	14.3166	13.5426	13.5175	13.9738	+	Ast_3mo_TBI_Ipsi_Ast_3mo_Sham_Ipsi	Cluster -213	biological regulation;cell cycle;cellular macromolecule metabolic process;cellular metabolic process;cellular process;cellular protein metabolic process;macromolecule metabolic process;macromolecule modification;metabolic process;negative regulation of biological process;negative regulation of cell communication;negative regulation of cell motility;negative regulation of cellular component moveme…	amine binding;amino acid binding;binding;carboxylic acid binding;catalytic activity;cis-trans isomerase activity;enzyme binding;GTPase activating protein binding;isomerase activity;kinase binding;mitogen-activated protein kinase kinase binding;peptidyl-prolyl cis-trans isomerase activity;phosphoprotein binding;phosphoserine binding;phosphothreonine binding;protein binding;protein kinase binding;p…	cell part;cytoplasm;intracellular membrane-bounded organelle;intracellular organelle;intracellular organelle part;intracellular part;membrane-bounded organelle;midbody;nuclear body;nuclear part;nuclear speck;nucleoplasm part;nucleus;organelle;organelle part	RIG-I-like receptor signaling pathway	1.41241	Q9QUR7	Q9QUR7
Q8CGA0	Q8CGA0	Q8CGA0	PPM1F_MOUSE	Ppm1f	Ppm1f	Protein phosphatase 1F	1.07723	1.44916	1.34527	4763.96	5485.57	6141.99	5960.3	6178.33	4721.93	5965.65	6308.74	7359.13	6378.06	6674.1	9513.73	5991.52	7317.48	11848	12.2179	12.4214	12.5845	12.5412	12.593	12.2052	12.5425	12.6231	12.8453	12.6389	12.7044	13.2158	12.5487	12.8371	13.5324	+	Ast_3mo_TBI_Exo_Ipsi_Ast_3mo_Sham_Ipsi	Cluster -213	biological regulation;cellular component organization;cellular component organization at cellular level;cellular component organization or biogenesis;cellular component organization or biogenesis at cellular level;cellular macromolecule metabolic process;cellular metabolic process;cellular process;cellular protein metabolic process;cellular response to chemical stimulus;cellular response to drug;…	binding;calcium-dependent protein serine/threonine phosphatase activity;calmodulin-dependent protein phosphatase activity;catalytic activity;cation binding;hydrolase activity;hydrolase activity, acting on ester bonds;ion binding;metal ion binding;phosphatase activity;phosphoprotein phosphatase activity;phosphoric ester hydrolase activity;protein serine/threonine phosphatase activity	cell part;cytoplasmic part;cytosol;intracellular part;macromolecular complex;perinuclear region of cytoplasm;protein complex		1.41086	Q8CGA0	Q8CGA0
Q91W39	Q91W39;B7ZC24	Q91W39	NCOA5_MOUSE	Ncoa5	Ncoa5	Nuclear receptor coactivator 5	0.701523	0.72571	1.03448	15492.4	25016.1	21453.4	25115	22790.4	11340.5	16896.4	11453.7	19094.5	18289.4	21350.2	14820.5	14951.1	15442.2	13167.8	13.9193	14.6106	14.3889	14.6163	14.4761	13.4692	14.0444	13.4835	14.2209	14.1587	14.382	13.8553	13.868	13.9146	13.6847	+	Ast_3mo_Sham_Ipsi_Ast_3mo_TBI_Ipsi	Cluster -207	biological regulation;biosynthetic process;carbohydrate homeostasis;cellular biosynthetic process;cellular macromolecule biosynthetic process;cellular macromolecule metabolic process;cellular metabolic process;cellular nitrogen compound metabolic process;cellular process;chemical homeostasis;glucose homeostasis;homeostatic process;macromolecule biosynthetic process;macromolecule metabolic process…	binding;chromatin binding	actin cytoskeleton;cell part;cytoskeleton;extracellular region part;extracellular space;intracellular membrane-bounded organelle;intracellular non-membrane-bounded organelle;intracellular organelle;intracellular organelle part;intracellular part;membrane-bounded organelle;non-membrane-bounded organelle;nuclear part;nucleoplasm;nucleus;organelle;organelle part		1.41017	Q91W39	Q91W39;B7ZC24
O70325;O70325-2;O70325-3	O70325;O70325-2;O70325-3;S4R1E5	O70325	GPX4_MOUSE	Gpx4	Gpx4	Phospholipid hydroperoxide glutathione peroxidase	1.36553	1.20071	0.879303	38679.9	34649.1	40026.9	35420.8	36670.7	54431.1	45544.7	68110.8	43898.5	41248.1	50195	52671.1	38767.9	46530.4	34504.2	15.2393	15.0805	15.2887	15.1123	15.1623	15.7321	15.475	16.0556	15.4219	15.332	15.6153	15.6847	15.2426	15.5059	15.0745	+	Ast_3mo_TBI_Ipsi_Ast_3mo_Sham_Ipsi	Cluster -213	cellular component organization;cellular component organization at cellular level;cellular component organization or biogenesis;cellular component organization or biogenesis at cellular level;cellular process;chromatin organization;chromosome organization;developmental process;gamete generation;male gamete generation;multicellular organismal development;multicellular organismal process;multicellu…	antioxidant activity;catalytic activity;glutathione peroxidase activity;oxidoreductase activity;oxidoreductase activity, acting on paired donors, with incorporation or reduction of molecular oxygen;oxidoreductase activity, acting on peroxide as acceptor;peroxidase activity;phospholipid-hydroperoxide glutathione peroxidase activity	cell part;cytoplasmic part;cytosol;envelope;extracellular membrane-bounded organelle;extracellular organelle;extracellular region part;extracellular vesicular exosome;intracellular membrane-bounded organelle;intracellular organelle;intracellular organelle part;intracellular part;membrane;membrane-bounded organelle;membrane-bounded vesicle;mitochondrial inner membrane;mitochondrial membrane;mitoch…	Glutathione metabolism	1.40843	O70325;O70325-2;O70325-3	O70325;O70325-2;O70325-3;S4R1E5
O70477;Q8BG99	O70477;Q8BG99;A0A494B958;A0A494BA52;A0A494B9U0;A0A494BB27	O70477	PKNX1_MOUSE;PKNX2_MOUSE	Pknox1;Pknox2	Pknox1	Homeobox protein PKNOX1	1.65311	2.24137	1.35585	1141.99	2494.71	904.374	1910	1052.57	2124.31	2048.53	2520.43	1666.15	4044.95	3536.32	1606.14	1975.6	4659.41	5040.94	10.1573	11.2847	9.82078	10.8994	10.0397	11.0528	11.0004	11.2995	10.7023	11.9819	11.788	10.6494	10.9481	12.1859	12.2995	+	Ast_3mo_TBI_Exo_Ipsi_Ast_3mo_Sham_Ipsi	Cluster -213	anatomical structure development;anatomical structure formation involved in morphogenesis;angiogenesis;biological regulation;biosynthetic process;camera-type eye development;cell activation;cell differentiation;cellular biosynthetic process;cellular developmental process;cellular macromolecule biosynthetic process;cellular macromolecule metabolic process;cellular metabolic process;cellular nitrog…	actin binding;actin filament binding;actin monomer binding;binding;cytoskeletal protein binding;DNA binding;nucleic acid binding;nucleic acid binding transcription factor activity;protein binding;protein dimerization activity;protein heterodimerization activity;regulatory region DNA binding;regulatory region nucleic acid binding;RNA polymerase II regulatory region DNA binding;RNA polymerase II re…	actin cytoskeleton;cell part;cytoplasm;cytoskeleton;intracellular membrane-bounded organelle;intracellular non-membrane-bounded organelle;intracellular organelle;intracellular organelle part;intracellular part;macromolecular complex;membrane-bounded organelle;microtubule cytoskeleton;non-membrane-bounded organelle;nuclear part;nucleoplasm part;nucleus;organelle;organelle part;protein complex;tran…		1.40791	O70477;Q8BG99	O70477;Q8BG99;A0A494B958;A0A494BA52;A0A494B9U0;A0A494BB27
Q61142;Q61142-2	Q61142;Q61142-2	Q61142	SPIN1_MOUSE	Spin1	Spin1	Spindlin-1	1.39357	1.21134	0.869229	2080.68	3284.88	3242.74	2548.77	2960.42	2699.64	4463.17	4855.62	3877.8	3777.55	3656.59	3666.14	2968.42	3499.75	3310.12	11.0228	11.6816	11.663	11.3156	11.5316	11.3986	12.1239	12.2454	11.921	11.8832	11.8363	11.84	11.5355	11.773	11.6927	+	Ast_3mo_TBI_Ipsi_Ast_3mo_Sham_Ipsi	Cluster -213	biological regulation;biosynthetic process;cell cycle phase;cell cycle process;cell surface receptor linked signaling pathway;cellular biosynthetic process;cellular component organization;cellular component organization at cellular level;cellular component organization or biogenesis;cellular component organization or biogenesis at cellular level;cellular macromolecule biosynthetic process;cellula…	binding;DNA binding;histone binding;methylated histone residue binding;nucleic acid binding;protein binding	cell part;cytoplasm;cytoskeletal part;intracellular membrane-bounded organelle;intracellular non-membrane-bounded organelle;intracellular organelle;intracellular organelle part;intracellular part;membrane-bounded organelle;non-membrane-bounded organelle;nuclear part;nucleolus;nucleus;organelle;organelle part;spindle		1.40762	Q61142;Q61142-2	Q61142;Q61142-2
Q7TNC9;Q7TNC9-2	Q7TNC9;Q7TNC9-2;Q3TZT4	Q7TNC9	I5P1_MOUSE	Inpp5a	Inpp5a	Inositol polyphosphate-5-phosphatase A	1.73444	1.45517	0.838985	2638.24	1337.51	2835.1	3661.21	2934.99	3331.86	4283.45	7200.28	3547.22	4890.92	2909.51	3994.18	5376.38	3966.95	3262.5	11.3654	10.3853	11.4692	11.8381	11.5191	11.7021	12.0646	12.8138	11.7925	12.2559	11.5066	11.9637	12.3924	11.9538	11.6718	+	Ast_3mo_TBI_Ipsi_Ast_3mo_Sham_Ipsi	Cluster -213	carbohydrate metabolic process;catabolic process;cellular carbohydrate metabolic process;cellular lipid metabolic process;cellular metabolic process;cellular process;dephosphorylation;glycerolipid metabolic process;glycerophospholipid metabolic process;inositol phosphate catabolic process;inositol phosphate dephosphorylation;inositol phosphate metabolic process;lipid metabolic process;lipid modif…	binding;catalytic activity;hydrolase activity;hydrolase activity, acting on ester bonds;inositol or phosphatidylinositol phosphatase activity;inositol phosphate phosphatase activity;inositol trisphosphate phosphatase activity;inositol-polyphosphate 5-phosphatase activity;PH domain binding;phosphatase activity;phosphoric ester hydrolase activity;protein binding;protein domain specific binding	cell part;extracellular membrane-bounded organelle;extracellular organelle;extracellular region part;extracellular vesicular exosome;membrane;membrane-bounded organelle;membrane-bounded vesicle;organelle;vesicle	Inositol phosphate metabolism;Phosphatidylinositol signaling system	1.40349	Q7TNC9;Q7TNC9-2	Q7TNC9;Q7TNC9-2;Q3TZT4
O54724	O54724	O54724	CAVN1_MOUSE	Cavin1	Cavin1	Caveolae-associated protein 1	1.54171	1.30192	0.844464	10741	10158.2	14951.5	14492.4	11634.7	14449.1	22381	18770.8	12981	26969.7	18521.6	16143.8	16711.9	11941.8	17370.8	13.3908	13.3104	13.868	13.823	13.5061	13.8187	14.45	14.1962	13.6641	14.7191	14.1769	13.9787	14.0286	13.5437	14.0844	+	Ast_3mo_TBI_Ipsi_Ast_3mo_Sham_Ipsi	Cluster -213	biological regulation;biosynthetic process;cellular biosynthetic process;cellular macromolecule metabolic process;cellular metabolic process;cellular nitrogen compound metabolic process;cellular process;macromolecule metabolic process;metabolic process;nitrogen compound metabolic process;nucleic acid metabolic process;nucleobase-containing compound metabolic process;primary metabolic process;regu…	binding;nucleic acid binding;RNA binding;rRNA binding;rRNA primary transcript binding	caveola;cell part;cytoplasm;cytoplasmic part;cytosol;endoplasmic reticulum;intracellular membrane-bounded organelle;intracellular organelle;intracellular part;macromolecular complex;membrane;membrane part;membrane raft;membrane-bounded organelle;mitochondrion;nucleus;organelle;plasma membrane;plasma membrane part;protein complex		1.40229	O54724	O54724
O08807	O08807	O08807	PRDX4_MOUSE	Prdx4	Prdx4	Peroxiredoxin-4	1.12707	1.24456	1.10425	270435	242555	211190	247133	190795	224225	251004	241980	302799	289770	273668	274378	320881	261128	316262	18.0449	17.888	17.6882	17.9149	17.5417	17.7746	17.9374	17.8845	18.208	18.1445	18.0621	18.0658	18.2917	17.9944	18.2708	+	Ast_3mo_TBI_Exo_Ipsi_Ast_3mo_Sham_Ipsi	Cluster -213	4-hydroxyproline metabolic process;amine metabolic process;anatomical structure development;biological regulation;carboxylic acid metabolic process;cell redox homeostasis;cellular amine metabolic process;cellular amino acid metabolic process;cellular component organization;cellular component organization at cellular level;cellular component organization or biogenesis;cellular component organizati…	antioxidant activity;binding;catalytic activity;identical protein binding;oxidoreductase activity;oxidoreductase activity, acting on paired donors, with incorporation or reduction of molecular oxygen;oxidoreductase activity, acting on peroxide as acceptor;peroxidase activity;peroxiredoxin activity;protein binding;protein dimerization activity;protein homodimerization activity	cell part;cytoplasm;cytoplasmic part;cytosol;endoplasmic reticulum;extracellular membrane-bounded organelle;extracellular organelle;extracellular region part;extracellular space;extracellular vesicular exosome;intracellular membrane-bounded organelle;intracellular organelle;intracellular part;membrane-bounded organelle;membrane-bounded vesicle;mitochondrion;nucleus;organelle;smooth endoplasmic re…		1.40127	O08807	O08807
P62748	P84075;P62748;A0A1Y7VMK3;A2A7R5;E9PV73	P84075	HPCL1_MOUSE	Hpcal1	Hpcal1	Hippocalcin-like protein 1	2.53955	1.42641	0.561681	22163	17922.4	18951	19916	15357.2	39609.4	29565.5	110132	20475.8	39720.9	21994.8	45024.5	25566.4	23097.1	18841.8	14.4359	14.1295	14.21	14.2816	13.9066	15.2736	14.8516	16.7489	14.3216	15.2776	14.4249	15.4584	14.642	14.4954	14.2016	+	Ast_3mo_TBI_Ipsi_Ast_3mo_Sham_Ipsi	Cluster -213	anatomical structure development;biological regulation;cellular process;cellular response to stimulus;developmental process;inner ear development;regulation of biological process;regulation of cellular process;response to stimulus;signal transduction	actin binding;binding;calcium ion binding;cation binding;cytoskeletal protein binding;ion binding;metal ion binding;protein binding	extracellular membrane-bounded organelle;extracellular organelle;extracellular region part;extracellular vesicular exosome;membrane-bounded organelle;membrane-bounded vesicle;organelle;vesicle		1.39325	P62748	P84075;P62748;A0A1Y7VMK3;A2A7R5;E9PV73
Q8JZS0	O88951;Q8JZS0;Q3TUM0	O88951	LIN7A_MOUSE	Lin7a	Lin7a	Protein lin-7 homolog A	1.71256	1.4662	0.856143	26385	40179.2	32286.7	28711.1	28528.6	49782.9	28333.9	55355.2	53167.3	80675.4	37368.1	33489.4	64977.5	49167.3	43857.4	14.6874	15.2942	14.9787	14.8093	14.8001	15.6034	14.7902	15.7564	15.6983	16.2998	15.1895	15.0314	15.9877	15.5854	15.4205	+	Ast_3mo_TBI_Ipsi_Ast_3mo_Sham_Ipsi	Cluster -213	anatomical structure development;asymmetric protein localization;biological regulation;cellular process;developmental process;establishment of localization;establishment of localization in cell;establishment of protein localization;establishment or maintenance of apical/basal cell polarity;establishment or maintenance of bipolar cell polarity;establishment or maintenance of cell polarity;establis…	binding;L27 domain binding;protein binding;protein domain specific binding	basolateral plasma membrane;cell junction;cell part;cell projection;cell-cell junction;cytoskeletal part;extracellular membrane-bounded organelle;extracellular organelle;extracellular region part;extracellular vesicular exosome;intracellular organelle part;intracellular part;macromolecular complex;membrane;membrane part;membrane-bounded organelle;membrane-bounded vesicle;MPP7-DLG1-LIN7 complex;ne…		1.39284	Q8JZS0	O88951;Q8JZS0;Q3TUM0
Q8R5M8;Q8R5M8-2;Q8R5M8-3;Q8R5M8-4	Q8R5M8;Q8R5M8-2;Q8R5M8-3;Q8R5M8-4;Q8R5M8-5;A0A668KLV1;E9PYN1;E0CY16	Q8R5M8	CADM1_MOUSE	Cadm1	Cadm1	Cell adhesion molecule 1	0.642711	0.878585	1.367	59621.9	31071.6	42535	49504.7	42968.4	23690	27054.7	25492	25870.4	42953.7	34887.4	25514.8	49060.8	46606	42229	15.8636	14.9233	15.3764	15.5953	15.391	14.532	14.7236	14.6378	14.659	15.3905	15.0904	14.639	15.5823	15.5082	15.3659	+	Ast_3mo_Sham_Ipsi_Ast_3mo_TBI_Ipsi	Cluster -209	anatomical structure development;anatomical structure morphogenesis;apoptosis;biological adhesion;biological regulation;bone development;brain development;calcium-independent cell-cell adhesion;cell adhesion;cell death;cell differentiation;cell growth;cell morphogenesis;cell recognition;cell-cell adhesion;cellular component assembly;cellular component assembly at cellular level;cellular component…	binding;identical protein binding;PDZ domain binding;protein binding;protein dimerization activity;protein domain specific binding;protein homodimerization activity;receptor binding	axon;axon part;basolateral plasma membrane;cell body fiber;cell junction;cell part;cell projection;cell projection part;cell-cell junction;clathrin-coated vesicle;coated vesicle;cytoplasmic membrane-bounded vesicle;cytoplasmic part;cytoplasmic vesicle;dendrite;extracellular membrane-bounded organelle;extracellular organelle;extracellular region part;extracellular vesicular exosome;integral to mem…	Cell adhesion molecules (CAMs)	1.38976	Q8R5M8;Q8R5M8-2;Q8R5M8-3;Q8R5M8-4	Q8R5M8;Q8R5M8-2;Q8R5M8-3;Q8R5M8-4;Q8R5M8-5;A0A668KLV1;E9PYN1;E0CY16
Q91YH5	Q91YH5;Q91YH5-2;E9PYT3	Q91YH5	ATLA3_MOUSE	Atl3	Atl3	Atlastin-3	1.24344	1.38642	1.11499	11951.4	15594.1	16312.7	11964.2	10036.1	13980.4	22067.5	12169.6	15607.4	18066.1	19984.8	17195.2	15902	20097.3	18128.1	13.5449	13.9287	13.9937	13.5464	13.2929	13.7711	14.4296	13.571	13.9299	14.141	14.2866	14.0697	13.9569	14.2947	14.1459	+	Ast_3mo_TBI_Exo_Ipsi_Ast_3mo_Sham_Ipsi	Cluster -213	cellular component assembly;cellular component organization;cellular component organization at cellular level;cellular component organization or biogenesis;cellular component organization or biogenesis at cellular level;cellular process;endoplasmic reticulum organization;Golgi organization;macromolecular complex assembly;macromolecular complex subunit organization;organelle organization;protein c…	binding;catalytic activity;GTP binding;GTPase activity;guanyl nucleotide binding;guanyl ribonucleotide binding;hydrolase activity;hydrolase activity, acting on acid anhydrides;hydrolase activity, acting on acid anhydrides, in phosphorus-containing anhydrides;identical protein binding;nucleoside-triphosphatase activity;nucleotide binding;protein binding;purine nucleotide binding;purine ribonucleos…	cell part;cytoplasmic part;endoplasmic reticulum;endoplasmic reticulum membrane;endoplasmic reticulum part;integral to membrane;intracellular membrane-bounded organelle;intracellular organelle;intracellular organelle part;intracellular part;intrinsic to membrane;membrane;membrane part;membrane-bounded organelle;organelle;organelle membrane;organelle part		1.38948	Q91YH5	Q91YH5;Q91YH5-2;E9PYT3
P83877	P83877	P83877	TXN4A_MOUSE	Txnl4a	Txnl4a	Thioredoxin-like protein 4A	0.721256	0.907363	1.25803	13740.2	21720.2	21672.6	20647.6	23083.8	14138	14291.8	12737.9	13551.7	18029.7	15610.8	22309.7	16393.9	15475.1	21731.1	13.7461	14.4067	14.4036	14.3337	14.4946	13.7873	13.8029	13.6368	13.7262	14.1381	13.9303	14.4454	14.0009	13.9177	14.4075	+	Ast_3mo_Sham_Ipsi_Ast_3mo_TBI_Ipsi	Cluster -209	cell cycle phase;cell cycle process;cell division;cellular component organization;cellular component organization at cellular level;cellular component organization or biogenesis;cellular component organization or biogenesis at cellular level;cellular macromolecule metabolic process;cellular metabolic process;cellular nitrogen compound metabolic process;cellular process;macromolecule metabolic pro…		cell part;intracellular organelle part;intracellular part;macromolecular complex;nuclear part;organelle part;ribonucleoprotein complex;spliceosomal complex		1.38899	P83877	P83877
Q80UM7	Q80UM7	Q80UM7	MOGS_MOUSE	Mogs	Mogs	Mannosyl-oligosaccharide glucosidase	0.817012	0.750901	0.919082	10804.5	7030.46	6936.99	6293.05	6480.8	6129.31	7172.37	5265.71	6319.98	5788	5629.15	5696.18	5376.86	6340.04	5150.94	13.3993	12.7794	12.7601	12.6195	12.662	12.5815	12.8082	12.3624	12.6257	12.4988	12.4587	12.4758	12.3925	12.6303	12.3306	+	Ast_3mo_Sham_Ipsi_Ast_3mo_TBI_Exo_Ipsi	Cluster -207	carbohydrate metabolic process;metabolic process;oligosaccharide metabolic process;primary metabolic process	catalytic activity;glucosidase activity;hydrolase activity;hydrolase activity, acting on glycosyl bonds;hydrolase activity, hydrolyzing O-glycosyl compounds;mannosyl-oligosaccharide glucosidase activity	cell part;cytoplasmic part;endoplasmic reticulum membrane;endoplasmic reticulum part;extracellular membrane-bounded organelle;extracellular organelle;extracellular region part;extracellular vesicular exosome;integral to membrane;intracellular organelle part;intracellular part;intrinsic to membrane;membrane;membrane part;membrane-bounded organelle;membrane-bounded vesicle;organelle;organelle membr…	N-Glycan biosynthesis;Protein processing in endoplasmic reticulum	1.38068	Q80UM7	Q80UM7
Q62442;Q62442-2	Q62442;Q62442-2;D3YTU0;A0A0N4SUV3	Q62442	VAMP1_MOUSE	Vamp1	Vamp1	Vesicle-associated membrane protein 1	2.96819	1.21098	0.407987	4835.18	3622.08	2382.21	4484.9	4932.73	14028.6	5885.14	28302.7	6458.97	5451.44	2104.29	7202.8	6296.79	4949.58	3977.49	12.2394	11.8226	11.2181	12.1309	12.2682	13.7761	12.5229	14.7887	12.6571	12.4124	11.0391	12.8143	12.6204	12.2731	11.9576	+	Ast_3mo_TBI_Ipsi_Ast_3mo_Sham_Ipsi	Cluster -213	biological regulation;cellular component assembly;cellular component assembly at cellular level;cellular component organization;cellular component organization at cellular level;cellular component organization or biogenesis;cellular component organization or biogenesis at cellular level;cellular macromolecular complex assembly;cellular macromolecular complex subunit organization;cellular membrane…	binding;protein binding;SNAP receptor activity;SNARE binding	cell junction;cell part;cell projection;cell surface;clathrin coated vesicle membrane;clathrin-coated vesicle;coated vesicle;coated vesicle membrane;cytoplasmic membrane-bounded vesicle;cytoplasmic part;cytoplasmic vesicle;cytoplasmic vesicle membrane;cytoplasmic vesicle part;integral to membrane;intracellular membrane-bounded organelle;intracellular organelle;intracellular organelle part;intrace…	SNARE interactions in vesicular transport	1.38067	Q62442;Q62442-2	Q62442;Q62442-2;D3YTU0;A0A0N4SUV3
P70302	P70302;A0A1B0GRA5;A0A1B0GR78	P70302	STIM1_MOUSE	Stim1	Stim1	Stromal interaction molecule 1	1.24154	1.23884	0.997829	10390.1	11280.1	13364.6	11244.8	13936.1	11059.3	14493.8	15041.9	16758	17407.2	14511.4	13077.9	15199	15345.5	16464.1	13.3429	13.4615	13.7061	13.457	13.7665	13.433	13.8231	13.8767	14.0326	14.0874	13.8249	13.6748	13.8917	13.9055	14.007	+		Cluster -213	activation of store-operated calcium channel activity;biological regulation;calcium ion transport;cation transport;cell differentiation;cellular developmental process;cellular process;detection of calcium ion;detection of chemical stimulus;detection of stimulus;developmental process;divalent inorganic cation transport;divalent metal ion transport;establishment of localization;ion transport;metal …	binding;calcium channel activity;calcium channel regulator activity;calcium ion binding;cation binding;cation channel activity;cation transmembrane transporter activity;channel activity;channel regulator activity;cytoskeletal protein binding;gated channel activity;identical protein binding;ion binding;ion channel activity;ion transmembrane transporter activity;ligand-gated channel activity;ligand…	cell cortex part;cell part;cell projection part;cortical endoplasmic reticulum;cytoplasmic part;cytoskeletal part;endoplasmic reticulum;endoplasmic reticulum part;growth cone;integral to endoplasmic reticulum membrane;integral to membrane;integral to organelle membrane;integral to plasma membrane;intracellular membrane-bounded organelle;intracellular organelle;intracellular organelle part;intrace…		1.37994	P70302	P70302;A0A1B0GRA5;A0A1B0GR78
P46718	P46718;A0A0R4J0N5	P46718	PDCD2_MOUSE	Pdcd2	Pdcd2	Programmed cell death protein 2	0.751174	0.692388	0.921741	2093.77	2160.63	1921.51	2439.73	3354.83	1711.57	1321.5	1668.69	2495.3	1794.84	1897.91	1292.14	1847.97	1830.72	1419.47	11.0319	11.0772	10.908	11.2525	11.712	10.7411	10.368	10.7045	11.285	10.8096	10.8902	10.3355	10.8517	10.8382	10.4711	+	Ast_3mo_Sham_Ipsi_Ast_3mo_TBI_Exo_Ipsi	Cluster -207	activation of caspase activity;biological regulation;positive regulation of apoptosis;positive regulation of biological process;positive regulation of caspase activity;positive regulation of catalytic activity;positive regulation of cell death;positive regulation of cellular process;positive regulation of hydrolase activity;positive regulation of molecular function;positive regulation of peptidas…	binding;cation binding;DNA binding;enzyme binding;ion binding;metal ion binding;nucleic acid binding;protein binding	cell part;cytoplasm;extracellular membrane-bounded organelle;extracellular organelle;extracellular region part;extracellular vesicular exosome;intracellular membrane-bounded organelle;intracellular organelle;intracellular part;membrane-bounded organelle;membrane-bounded vesicle;nucleus;organelle;vesicle		1.37218	P46718	P46718;A0A0R4J0N5
Q8CIM3	Q8CIM3;E9QN44	Q8CIM3	D2HDH_MOUSE	D2hgdh	D2hgdh	D-2-hydroxyglutarate dehydrogenase, mitochondrial	0.779998	0.707559	0.907129	9325.44	5685.93	7950.95	7267.77	8381.95	7545.82	4661.53	4662.79	6610.53	6636.66	4314.63	6431.13	5225.44	4882.15	6466.94	13.187	12.4732	12.9569	12.8273	13.0331	12.8815	12.1866	12.187	12.6905	12.6962	12.075	12.6509	12.3513	12.2533	12.6589	+	Ast_3mo_Sham_Ipsi_Ast_3mo_TBI_Exo_Ipsi	Cluster -207	cellular macromolecule metabolic process;cellular metabolic process;cellular process;cellular protein metabolic process;macromolecule metabolic process;metabolic process;primary metabolic process;protein metabolic process;response to chemical stimulus;response to cobalt ion;response to inorganic substance;response to manganese ion;response to metal ion;response to stimulus;response to zinc ion	(R)-2-hydroxyglutarate dehydrogenase activity;binding;catalytic activity;coenzyme binding;cofactor binding;flavin adenine dinucleotide binding;oxidoreductase activity;oxidoreductase activity, acting on CH-OH group of donors;oxidoreductase activity, acting on the CH-OH group of donors, NAD or NADP as acceptor;UDP-N-acetylmuramate dehydrogenase activity	cell part;cytoplasmic part;intracellular membrane-bounded organelle;intracellular organelle;intracellular part;membrane-bounded organelle;mitochondrion;organelle		1.36973	Q8CIM3	Q8CIM3;E9QN44
P08551	P08551	P08551	NFL_MOUSE	Nefl	Nefl	Neurofilament light polypeptide	3.15853	2.65629	0.840989	19619.2	7907.55	12960.3	27634.7	23035.2	21662.6	91130.7	106269	33202.7	35657.2	19172.8	104583	56985.8	31842.4	29555.2	14.26	12.949	13.6618	14.7542	14.4916	14.4029	16.4756	16.6974	15.019	15.1219	14.2268	16.6743	15.7983	14.9587	14.8511	+	Ast_3mo_TBI_Ipsi_Ast_3mo_Sham_Ipsi	Cluster -213	anatomical structure morphogenesis;anterograde axon cargo transport;axon cargo transport;axon regeneration;axon transport of mitochondrion;axonogenesis;biological regulation;cell part morphogenesis;cell projection morphogenesis;cell projection organization;cellular component assembly;cellular component assembly at cellular level;cellular component morphogenesis;cellular component movement;cellula…	binding;binding, bridging;identical protein binding;protein binding;protein binding, bridging;protein C-terminus binding;structural constituent of cytoskeleton;structural molecule activity	axon;axon part;cell part;cell projection;cell projection part;cytoplasm;cytoplasmic part;cytoskeletal part;cytosolic part;growth cone;intermediate filament;intracellular organelle part;intracellular part;macromolecular complex;myelin sheath;neurofilament;neuron projection;organelle part;protein complex;site of polarized growth;TSC1-TSC2 complex	Amyotrophic lateral sclerosis (ALS)	1.36901	P08551	P08551
Q9CXA2	Q9CXA2	Q9CXA2	T3HPD_MOUSE	L3hypdh	L3hypdh	Trans-L-3-hydroxyproline dehydratase	0.498881	0.733568	1.47043	1798.94	3929.87	2366.35	2160.23	3182.7	702.05	918.64	963.281	1947.63	2172.41	1294.98	2333.04	1770.96	1197.83	3260.94	10.8129	11.9403	11.2084	11.077	11.636	9.45543	9.84336	9.91181	10.9275	11.0851	10.3387	11.188	10.7903	10.2262	11.6711	+	Ast_3mo_Sham_Ipsi_Ast_3mo_TBI_Ipsi	Cluster -209	metabolic process	carbon-oxygen lyase activity;catalytic activity;hydro-lyase activity;lyase activity;trans-L-3-hydroxyproline dehydratase activity			1.36707	Q9CXA2	Q9CXA2
Q8R323	Q8R323	Q8R323	RFC3_MOUSE	Rfc3	Rfc3	Replication factor C subunit 3	0.733321	0.776971	1.05952	5108.5	5602.35	5147.95	4211.58	6667.99	4445.13	4880.8	2840.15	3879.08	3562.64	4826.39	4097.88	3603.54	3328.77	4918.37	12.3187	12.4518	12.3298	12.0401	12.703	12.118	12.2529	11.4718	11.9215	11.7987	12.2367	12.0007	11.8152	11.7008	12.264	+	Ast_3mo_Sham_Ipsi_Ast_3mo_TBI_Ipsi	Cluster -207	biosynthetic process;cellular biosynthetic process;cellular macromolecule biosynthetic process;cellular macromolecule metabolic process;cellular metabolic process;cellular nitrogen compound metabolic process;cellular process;DNA metabolic process;DNA replication;DNA-dependent DNA replication;macromolecule biosynthetic process;macromolecule metabolic process;metabolic process;nitrogen compound met…	ATPase activity;binding;catalytic activity;DNA binding;hydrolase activity;hydrolase activity, acting on acid anhydrides;hydrolase activity, acting on acid anhydrides, in phosphorus-containing anhydrides;nucleic acid binding;nucleoside-triphosphatase activity;pyrophosphatase activity	cell part;chromosomal part;DNA replication factor C complex;intracellular membrane-bounded organelle;intracellular organelle;intracellular organelle part;intracellular part;macromolecular complex;membrane-bounded organelle;nucleus;organelle;organelle part;protein complex	DNA replication;Mismatch repair;Nucleotide excision repair	1.36641	Q8R323	Q8R323
Q8BX90	Q8BX90;F6TLV3	Q8BX90	FND3A_MOUSE	Fndc3a	Fndc3a	Fibronectin type-III domain-containing protein 3A	1.0091	0.587139	0.581846	5119.93	5790.07	6488.67	8073.01	4945.88	5314.39	6852.42	6232.52	6644.7	5650.23	4631.71	2934.64	1016.07	1342.01	7934.9	12.3219	12.4994	12.6637	12.9789	12.272	12.3757	12.7424	12.6056	12.698	12.4641	12.1773	11.519	9.98878	10.3902	12.954	+		Cluster -212	anatomical structure development;biological adhesion;cell adhesion;cell development;cell-cell adhesion;cellular developmental process;cellular process;cellular process involved in reproduction;developmental process;developmental process involved in reproduction;fertilization;germ cell development;reproductive process;Sertoli cell development;spermatid development		acrosomal vesicle;cell part;cytoplasmic membrane-bounded vesicle;cytoplasmic part;cytoplasmic vesicle;cytosol;Golgi apparatus;Golgi apparatus part;Golgi membrane;integral to membrane;intracellular membrane-bounded organelle;intracellular organelle;intracellular organelle part;intracellular part;intrinsic to membrane;membrane;membrane part;membrane-bounded organelle;membrane-bounded vesicle;organe…		1.36622	Q8BX90	Q8BX90;F6TLV3
G5E8K5;G5E8K5-2;G5E8K5-3	G5E8K5;G5E8K5-2;G5E8K5-3;S4R2S8;S4R1S2;G5E8K2;A0A1W2P812;G5E8K3;S4R2K9	G5E8K5	ANK3_MOUSE	Ank3	Ank3	Ankyrin-3	2.2039	1.7311	0.785472	5433.83	2909.98	7636.4	4882.64	755.701	5350.08	10127.4	15188.4	8663.76	8315.48	8345.12	7464.45	8170.42	6387.12	7056.78	12.4078	11.5068	12.8987	12.2534	9.56167	12.3853	13.306	13.8907	13.0808	13.0216	13.0267	12.8658	12.9962	12.641	12.7848	+	Ast_3mo_TBI_Ipsi_Ast_3mo_Sham_Ipsi	Cluster -213	anatomical structure morphogenesis;axon guidance;axonogenesis;biological regulation;cation homeostasis;cell cycle cytokinesis;cell cycle process;cell part morphogenesis;cell projection morphogenesis;cell projection organization;cellular chemical homeostasis;cellular component assembly;cellular component assembly at cellular level;cellular component morphogenesis;cellular component organization;ce…	binding;ion channel binding;protein binding;structural constituent of cytoskeleton;structural molecule activity	axon;axon part;basal plasma membrane;basolateral plasma membrane;cell junction;cell part;cell projection;cell projection part;cell-cell contact zone;cell-cell junction;contractile fiber part;cytoplasmic part;cytoskeleton;dendrite;endoplasmic reticulum;initial segment;intercalated disc;intracellular membrane-bounded organelle;intracellular non-membrane-bounded organelle;intracellular organelle;int…		1.36562	G5E8K5;G5E8K5-2;G5E8K5-3	G5E8K5;G5E8K5-2;G5E8K5-3;S4R2S8;S4R1S2;G5E8K2;A0A1W2P812;G5E8K3;S4R2K9
Q6PB93;Q6PB93-2	Q6PB93;Q6PB93-2	Q6PB93	GALT2_MOUSE	Galnt2	Galnt2	Polypeptide N-acetylgalactosaminyltransferase 2	1.28909	1.45739	1.13056	2385.83	2630.25	3497.33	3313.89	2302.86	3000.27	4667	3873.67	3730.64	2943.44	4757.68	3283.55	3393.89	3557.83	5600.17	11.2203	11.361	11.772	11.6943	11.1692	11.5509	12.1883	11.9195	11.8652	11.5233	12.216	11.681	11.7287	11.7968	12.4513	+	Ast_3mo_TBI_Exo_Ipsi_Ast_3mo_Sham_Ipsi	Cluster -213	biosynthetic process;carbohydrate metabolic process;cellular carbohydrate metabolic process;cellular macromolecule metabolic process;cellular metabolic process;cellular process;cellular protein metabolic process;glycosylation;immunoglobulin biosynthetic process;macromolecule biosynthetic process;macromolecule glycosylation;macromolecule metabolic process;macromolecule modification;metabolic proce…	acetylgalactosaminyltransferase activity;binding;carbohydrate binding;catalytic activity;cation binding;ion binding;manganese ion binding;metal ion binding;polypeptide N-acetylgalactosaminyltransferase activity;transferase activity;transferase activity, transferring glycosyl groups;transferase activity, transferring hexosyl groups;transition metal ion binding;UDP-glycosyltransferase activity	cell part;cytoplasmic part;extracellular membrane-bounded organelle;extracellular organelle;extracellular region part;extracellular vesicular exosome;Golgi apparatus;Golgi apparatus part;Golgi cisterna membrane;Golgi lumen;Golgi membrane;Golgi stack;integral to membrane;intracellular membrane-bounded organelle;intracellular organelle;intracellular organelle lumen;intracellular organelle part;intr…	Mucin type O-Glycan biosynthesis	1.36522	Q6PB93;Q6PB93-2	Q6PB93;Q6PB93-2
Q9CPW7	Q9CPW7	Q9CPW7	ZMAT2_MOUSE	Zmat2	Zmat2	Zinc finger matrin-type protein 2	1.62723	2.45049	1.50593	3535.43	728.962	3823.61	2285.96	663.779	1626.85	4903.84	4769.3	4347.54	2313.41	8438.55	3619.28	5943.41	5483.95	3562.69	11.7877	9.5097	11.9007	11.1586	9.37456	10.6679	12.2597	12.2196	12.086	11.1758	13.0428	11.8215	12.5371	12.421	11.7988	+	Ast_3mo_TBI_Exo_Ipsi_Ast_3mo_Sham_Ipsi	Cluster -213		binding;cation binding;DNA binding;ion binding;metal ion binding;nucleic acid binding;transition metal ion binding;zinc ion binding	cell part;intracellular membrane-bounded organelle;intracellular organelle;intracellular part;membrane-bounded organelle;nucleus;organelle	Spliceosome	1.36233	Q9CPW7	Q9CPW7
Q6P069;Q6P069-2	Q6P069;Q6P069-2	Q6P069	SORCN_MOUSE	Sri	Sri	Sorcin	1.24302	1.26645	1.01884	46625.2	42084	50848.5	48919.1	38767.6	48405.3	52978.6	61921.9	70611.3	48553.4	62057.8	58462.9	51657.2	68173.9	47441.7	15.5088	15.361	15.6339	15.5781	15.2426	15.5629	15.6931	15.9182	16.1076	15.5673	15.9213	15.8352	15.6567	16.0569	15.5339	+		Cluster -213	anatomical structure development;biological regulation;calcium ion transport;cation transport;cellular process;cytoplasmic sequestering of protein;cytoplasmic sequestering of transcription factor;developmental process;divalent inorganic cation transport;divalent metal ion transport;establishment of localization;heart development;ion transport;macromolecule metabolic process;maintenance of locatio…	binding;calcium ion binding;calcium-dependent cysteine-type endopeptidase activity;catalytic activity;cation binding;cysteine-type endopeptidase activity;cysteine-type peptidase activity;endopeptidase activity;enzyme binding;hydrolase activity;ion binding;metal ion binding;peptidase activity;peptidase activity, acting on L-amino acid peptides;protease binding;protein binding;protein dimerization …	axon part;axon terminus;cell part;cell projection part;chromaffin granule membrane;contractile fiber part;cytoplasm;cytoplasmic part;cytoplasmic vesicle membrane;cytoplasmic vesicle part;cytosol;dendritic spine neck;endoplasmic reticulum;endoplasmic reticulum membrane;endoplasmic reticulum part;extracellular membrane-bounded organelle;extracellular organelle;extracellular region part;extracellula…		1.36049	Q6P069;Q6P069-2	Q6P069;Q6P069-2
Q6P8X1	Q6P8X1;A0A1W2P701	Q6P8X1	SNX6_MOUSE	Snx6	Snx6	Sorting nexin-6	1.16386	1.25572	1.07894	14796.1	16757	13441.6	14384.3	20490	16634.6	19696.1	15795	18751.8	22078.5	22177.1	19872.8	18184	18619	21440.6	13.8529	14.0325	13.7144	13.8122	14.3226	14.0219	14.2656	13.9472	14.1947	14.4304	14.4368	14.2785	14.1504	14.1845	14.3881	+	Ast_3mo_TBI_Exo_Ipsi_Ast_3mo_Sham_Ipsi	Cluster -213	biological regulation;cellular component organization;cellular component organization at cellular level;cellular component organization or biogenesis;cellular component organization or biogenesis at cellular level;cellular membrane organization;cellular process;endocytosis;endosome transport;establishment of localization;establishment of localization in cell;establishment of protein localization;…	binding;cytokine receptor binding;cytoskeletal protein binding;dynactin binding;identical protein binding;lipid binding;phosphatidylinositol binding;phospholipid binding;protein binding;protein dimerization activity;protein homodimerization activity;receptor binding;transforming growth factor beta receptor binding;type I transforming growth factor beta receptor binding	cell part;cytoplasm;cytoplasmic membrane-bounded vesicle;cytoplasmic part;cytoplasmic vesicle;early endosome membrane;endosomal part;endosome;endosome membrane;extrinsic to membrane;intracellular membrane-bounded organelle;intracellular organelle;intracellular organelle part;intracellular part;macromolecular complex;membrane;membrane part;membrane-bounded organelle;membrane-bounded vesicle;nucleu…		1.35405	Q6P8X1	Q6P8X1;A0A1W2P701
Q9D3A9;Q9D3A9-4;Q9D3A9-5	Q9D3A9;Q9D3A9-4;Q9D3A9-5;A0A0U1RPU8	Q9D3A9	TTYH1_MOUSE	Ttyh1	Ttyh1	Protein tweety homolog 1	0.718894	0.749349	1.04236	78451.5	66590.4	72952.6	72193.9	85380.6	76950.6	44095.8	44255	47631	57061.9	56159.7	34509.8	63821.1	61730.2	65211.6	16.2595	16.023	16.1547	16.1396	16.3816	16.2316	15.4284	15.4336	15.5396	15.8002	15.7772	15.0747	15.9617	15.9137	15.9928	+		Cluster -207	anion transport;biological adhesion;biological regulation;cell adhesion;cell cycle phase;cell cycle process;cell projection assembly;cell projection organization;cell-cell adhesion;cell-substrate adhesion;cellular component assembly;cellular component assembly at cellular level;cellular component organization;cellular component organization at cellular level;cellular component organization or bio…	anion channel activity;anion transmembrane transporter activity;binding;calcium ion binding;cation binding;channel activity;chloride channel activity;ion binding;ion channel activity;ion transmembrane transporter activity;metal ion binding;passive transmembrane transporter activity;substrate-specific channel activity;substrate-specific transmembrane transporter activity;substrate-specific transpo…	axon;cell part;cell projection;cell projection membrane;cell projection part;chloride channel complex;cytoplasmic part;endoplasmic reticulum membrane;endoplasmic reticulum part;filopodium membrane;filopodium tip;intracellular organelle part;intracellular part;ion channel complex;macromolecular complex;membrane;membrane part;neuron projection;organelle membrane;organelle part;plasma membrane part;…		1.35332	Q9D3A9;Q9D3A9-4;Q9D3A9-5	Q9D3A9;Q9D3A9-4;Q9D3A9-5;A0A0U1RPU8
Q5DTX6	Q5DTX6	Q5DTX6	JCAD_MOUSE	Jcad	Jcad	Junctional protein associated with coronary artery disease	1.58812	1.34515	0.847012	3340.15	1376.32	4113.49	3571.47	2119.08	3617.63	4736.67	6137.12	4547.83	4021.02	3671.68	3563.41	4897.17	3829.51	3570.55	11.7057	10.4266	12.0061	11.8023	11.0492	11.8208	12.2097	12.5833	12.151	11.9733	11.8422	11.799	12.2577	11.9029	11.8019	+	Ast_3mo_TBI_Ipsi_Ast_3mo_Sham_Ipsi	Cluster -213	biological adhesion;cell adhesion;cellular process		adherens junction;anchoring junction;cell junction;cell-cell junction		1.35196	Q5DTX6	Q5DTX6
P34914	P34914;P34914-2;A8JYK8	P34914	HYES_MOUSE	Ephx2	Ephx2	Bifunctional epoxide hydrolase 2	0.715638	0.75328	1.0526	61595.7	56579.1	48889.7	55036.6	57248.2	47545.7	28543.4	38508.6	49537.8	35777.4	35487.3	29187.1	51058.1	57944	36751.7	15.9105	15.788	15.5772	15.7481	15.8049	15.537	14.8009	15.2329	15.5962	15.1268	15.115	14.833	15.6399	15.8224	15.1655	+		Cluster -207	acetate catabolic process;acetate derivative catabolic process;acetate derivative metabolic process;acetate metabolic process;aromatic compound catabolic process;biological regulation;carboxylic acid catabolic process;carboxylic acid metabolic process;catabolic process;cellular aromatic compound metabolic process;cellular catabolic process;cellular ketone metabolic process;cellular lipid metaboli…	binding;catalytic activity;cation binding;epoxide hydrolase activity;ether hydrolase activity;hydrolase activity;hydrolase activity, acting on ester bonds;hydrolase activity, acting on ether bonds;identical protein binding;ion binding;lipid phosphatase activity;lipid-phosphate phosphatase activity;magnesium ion binding;metal ion binding;phosphatase activity;phosphoric ester hydrolase activity;pro…	cell part;cytoplasm;cytoplasmic part;cytosol;extracellular membrane-bounded organelle;extracellular organelle;extracellular region part;extracellular vesicular exosome;intracellular membrane-bounded organelle;intracellular organelle;intracellular part;membrane-bounded organelle;membrane-bounded vesicle;microbody;organelle;peroxisome;vesicle	Arachidonic acid metabolism;Chloroalkane and chloroalkene degradation;Peroxisome	1.35184	P34914	P34914;P34914-2;A8JYK8
Q9CR27	Q9CR27;S4R1P7;G3UWG7;S4R287;S4R1K7	Q9CR27	WASC3_MOUSE	Washc3	Washc3	WASH complex subunit 3	1.32711	1.27368	0.95974	9542.38	6389.72	6357.23	6194.32	4757.9	7784.25	9857.14	9951.98	9483.96	7037.71	8832.04	8716.67	9586.44	7973.04	7230.76	13.2201	12.6415	12.6342	12.5967	12.2161	12.9263	13.267	13.2808	13.2113	12.7809	13.1085	13.0896	13.2268	12.9609	12.8199	+		Cluster -213	establishment of localization;establishment of protein localization;protein transport;transport		actin cytoskeleton;cell part;cytoplasmic part;cytoskeleton;early endosome;endosome;intracellular membrane-bounded organelle;intracellular non-membrane-bounded organelle;intracellular organelle;intracellular part;macromolecular complex;membrane-bounded organelle;non-membrane-bounded organelle;organelle;protein complex;WASH complex		1.3501	Q9CR27	Q9CR27;S4R1P7;G3UWG7;S4R287;S4R1K7
P28663	P28663	P28663	SNAB_MOUSE	Napb	Napb	Beta-soluble NSF attachment protein	2.33941	1.41438	0.604587	12405.7	8734.49	8876.03	10300.8	8787.14	20542.3	12341.6	50436.3	10672.4	20882.2	11868.5	20367.2	11618.1	12120	13478	13.5987	13.0925	13.1157	13.3305	13.1012	14.3263	13.5912	15.6222	13.3816	14.35	13.5349	14.314	13.5041	13.5651	13.7183	+	Ast_3mo_TBI_Ipsi_Ast_3mo_Sham_Ipsi	Cluster -213	biological regulation;cell communication;cell-cell signaling;cellular component disassembly;cellular component disassembly at cellular level;cellular component organization;cellular component organization at cellular level;cellular component organization or biogenesis;cellular component organization or biogenesis at cellular level;cellular macromolecular complex disassembly;cellular macromolecula…	binding;protein binding;SNARE binding;soluble NSF attachment protein activity;syntaxin binding	cell part;cytoplasmic part;extracellular membrane-bounded organelle;extracellular organelle;extracellular region part;extracellular vesicular exosome;intracellular organelle part;intracellular part;macromolecular complex;membrane;membrane part;membrane-bounded organelle;membrane-bounded vesicle;myelin sheath;organelle;organelle membrane;organelle part;protein complex;SNARE complex;synaptobrevin 2…		1.34914	P28663	P28663
Q7TSC1	Q7TSC1	Q7TSC1	PRC2A_MOUSE	Prrc2a	Prrc2a	Protein PRRC2A	1.31169	1.13379	0.864371	8155.98	8684.49	9183.46	7677.77	5932.38	9308.86	11521.1	10795.4	8204.87	12157.4	9486.35	10042.2	9314.36	8693	7400.72	12.9936	13.0842	13.1648	12.9065	12.5344	13.1844	13.492	13.3981	13.0023	13.5695	13.2116	13.2938	13.1852	13.0856	12.8534	+	Ast_3mo_TBI_Ipsi_Ast_3mo_Sham_Ipsi	Cluster -213			cell part;cytoplasm;extracellular membrane-bounded organelle;extracellular organelle;extracellular region part;extracellular vesicular exosome;intracellular membrane-bounded organelle;intracellular organelle;intracellular part;membrane;membrane-bounded organelle;membrane-bounded vesicle;nucleus;organelle;vesicle		1.34296	Q7TSC1	Q7TSC1
Q6ZQ58	Q6ZQ58;Z4YJT3	Q6ZQ58	LARP1_MOUSE	Larp1	Larp1	La-related protein 1	0.967965	0.846944	0.874974	23920.5	24936.2	21784	22414	19856.5	24434.3	19105.1	23002.5	21493.2	21259	23123.7	19307.1	17937.8	17821.8	17439.1	14.546	14.606	14.411	14.4521	14.2773	14.5766	14.2217	14.4895	14.3916	14.3758	14.4971	14.2368	14.1307	14.1214	14.09	+	Ast_3mo_Sham_Ipsi_Ast_3mo_TBI_Exo_Ipsi	Cluster -212	biological regulation;cell proliferation;cellular process;cellular response to stimulus;intracellular signal transduction;positive regulation of autophagy;positive regulation of biological process;positive regulation of biosynthetic process;positive regulation of catabolic process;positive regulation of cell communication;positive regulation of cellular biosynthetic process;positive regulation of…	binding;eukaryotic initiation factor 4E binding;mRNA 3'-UTR binding;mRNA 5'-UTR binding;mRNA binding;nucleic acid binding;protein binding;RNA binding;RNA cap binding;translation activator activity;translation initiation factor binding;translation regulator activity;translation regulator activity, nucleic acid binding	cell part;cytoplasm;intracellular organelle part;intracellular part;macromolecular complex;membrane;nuclear part;nucleoplasm;organelle part;protein complex;TORC1 complex		1.34088	Q6ZQ58	Q6ZQ58;Z4YJT3
P60766	P60766	P60766	CDC42_MOUSE	Cdc42	Cdc42	Cell division control protein 42 homolog	1.29709	1.30584	1.00675	27121.9	18488.7	28464.7	27748.9	29614.1	36215.6	33298.8	37747.2	38755.1	24470.2	39092.9	28847.5	37313	35620.7	30763.2	14.7272	14.1744	14.7969	14.7601	14.854	15.1443	15.0232	15.2041	15.2421	14.5787	15.2546	14.8162	15.1874	15.1204	14.9089	+		Cluster -213	actin cytoskeleton organization;actin filament branching;actin filament bundle assembly;actin filament organization;actin filament-based process;adherens junction organization;anatomical structure development;anatomical structure formation involved in morphogenesis;anatomical structure morphogenesis;angiogenesis;biological adhesion;biological regulation;canonical Wnt receptor signaling pathway;ca…	binding;catalytic activity;enzyme binding;GTP binding;GTPase activity;GTP-dependent protein binding;guanyl nucleotide binding;guanyl ribonucleotide binding;hydrolase activity;hydrolase activity, acting on acid anhydrides;hydrolase activity, acting on acid anhydrides, in phosphorus-containing anhydrides;kinase binding;nucleoside-triphosphatase activity;nucleotide binding;protein binding;protein ki…	adherens junction;anchoring junction;apical part of cell;cell body;cell junction;cell part;cell periphery;cell projection;cell-cell junction;cell-substrate adherens junction;cell-substrate junction;cytoplasm;cytoplasmic membrane-bounded vesicle;cytoplasmic part;cytoplasmic vesicle;cytoskeletal part;cytosol;extracellular membrane-bounded organelle;extracellular organelle;extracellular region part;…	Adherens junction;Axon guidance;Bacterial invasion of epithelial cells;Chemokine signaling pathway;Endocytosis;Epithelial cell signaling in Helicobacter pylori infection;Fc gamma R-mediated phagocytosis;Focal adhesion;GnRH signaling pathway;Leukocyte transendothelial migration;MAPK signaling pathway;MAPK signaling pathway - yeast;Neurotrophin signaling pathway;Pancreatic cancer;Pathogenic Escheri…	1.33943	P60766	P60766
Q61644	Q61644;A0A338P6K4	Q61644	PACN1_MOUSE	Pacsin1	Pacsin1	Protein kinase C and casein kinase substrate in neurons protein 1	2.50952	1.51119	0.602183	14374.1	10734.2	10825.1	13434.5	11132.4	27138.8	19646.8	63199.2	12042.7	29799.1	12995.9	33992.6	18214.6	12366.6	13857.7	13.8112	13.3899	13.4021	13.7137	13.4425	14.7281	14.262	15.9476	13.5559	14.863	13.6658	15.0529	14.1528	13.5942	13.7584	+	Ast_3mo_TBI_Ipsi_Ast_3mo_Sham_Ipsi	Cluster -213	actin cytoskeleton organization;actin filament organization;actin filament-based process;anatomical structure morphogenesis;biological regulation;cell part morphogenesis;cell projection morphogenesis;cell projection organization;cellular component morphogenesis;cellular component organization;cellular component organization at cellular level;cellular component organization or biogenesis;cellular …	binding;cytoskeletal protein binding;lipid binding;phospholipid binding;protein binding	axon part;axon terminus;cell junction;cell part;cell projection;cell projection membrane;cell projection part;coated vesicle;COPI-coated vesicle;cytoplasm;cytoplasmic membrane-bounded vesicle;cytoplasmic part;cytoplasmic vesicle;cytoplasmic vesicle membrane;cytoplasmic vesicle part;cytosol;endosome;Golgi apparatus part;Golgi-associated vesicle;intracellular membrane-bounded organelle;intracellula…		1.33778	Q61644	Q61644;A0A338P6K4
Q7TPV4	Q7TPV4	Q7TPV4	MBB1A_MOUSE	Mybbp1a	Mybbp1a	Myb-binding protein 1A	0.774533	0.675757	0.87247	18081.6	16797.8	12260.8	14634.2	19560.7	10524.8	15984.5	10496.2	14539.8	11451.4	13736.1	6493.54	10092.8	12595.2	12045.1	14.1422	14.036	13.5818	13.8371	14.2557	13.3615	13.9644	13.3576	13.8277	13.4832	13.7457	12.6648	13.301	13.6206	13.5562	+	Ast_3mo_Sham_Ipsi_Ast_3mo_TBI_Exo_Ipsi	Cluster -207	biological regulation;biosynthetic process;cell communication;cell differentiation;cellular biosynthetic process;cellular developmental process;cellular macromolecule biosynthetic process;cellular macromolecule metabolic process;cellular metabolic process;cellular nitrogen compound metabolic process;cellular process;cellular response to external stimulus;cellular response to extracellular stimulu…	binding;catalytic activity;cation binding;core promoter binding;DNA binding;DNA polymerase activity;DNA-directed DNA polymerase activity;ion binding;metal ion binding;nucleic acid binding;nucleotidyltransferase activity;protein binding;protein binding transcription factor activity;regulatory region DNA binding;regulatory region nucleic acid binding;sequence-specific DNA binding;transcription cofa…	cell part;cytoplasm;intracellular membrane-bounded organelle;intracellular non-membrane-bounded organelle;intracellular organelle;intracellular organelle part;intracellular part;macromolecular complex;membrane;membrane-bounded organelle;NLS-dependent protein nuclear import complex;non-membrane-bounded organelle;nuclear part;nucleocytoplasmic shuttling complex;nucleolus;nucleus;organelle;organelle…		1.33745	Q7TPV4	Q7TPV4
Q91XL9;Q91XL9-2;Q91XL9-3	Q91XL9;Q91XL9-2;Q91XL9-3;Q3V156;A0A3Q4EG54;A0A3Q4EI24;D3Z754;D3Z7I9;A0A3Q4L2S6	Q91XL9	OSBL1_MOUSE	Osbpl1a	Osbpl1a	Oxysterol-binding protein-related protein 1	0.843942	1.03034	1.22087	14569.7	13250.7	12123	11971	16314.6	11274.1	11717	12856.7	10724.9	11008.6	14533	15940	12972.1	11400.5	15453.7	13.8307	13.6938	13.5655	13.5473	13.9939	13.4607	13.5163	13.6502	13.3887	13.4263	13.827	13.9604	13.6631	13.4768	13.9157	+		Cluster -209	establishment of localization;lipid transport;organic substance transport;transport	binding;cholesterol binding;lipid binding;steroid binding;sterol binding	cell part;cytoplasm;cytoplasmic part;endosome;extracellular membrane-bounded organelle;extracellular organelle;extracellular region part;extracellular vesicular exosome;intracellular membrane-bounded organelle;intracellular organelle;intracellular organelle part;intracellular part;late endosome;membrane-bounded organelle;membrane-bounded vesicle;nuclear part;nucleoplasm;nucleus;organelle;organell…		1.33389	Q91XL9;Q91XL9-2;Q91XL9-3	Q91XL9;Q91XL9-2;Q91XL9-3;Q3V156;A0A3Q4EG54;A0A3Q4EI24;D3Z754;D3Z7I9;A0A3Q4L2S6
P70335;P70335-2	P70335;P70335-2	P70335	ROCK1_MOUSE	Rock1	Rock1	Rho-associated protein kinase 1	1.16727	1.17848	1.0096	11083.4	11916.6	10541.2	8409.87	8932.05	12121.3	12031.2	13076.1	11762	10403.9	12263.6	12362.6	12966.9	11804.5	10567.2	13.4361	13.5407	13.3638	13.0379	13.1248	13.5653	13.5545	13.6746	13.5218	13.3448	13.5821	13.5937	13.6625	13.527	13.3673	+		Cluster -213	actin cytoskeleton organization;actin filament-based process;actin-mediated cell contraction;apical constriction;apoptosis;biological adhesion;biological regulation;bleb assembly;cell adhesion;cell death;cell migration;cell motility;cell projection assembly;cell projection organization;cell-cell adhesion;cellular component assembly;cellular component assembly at cellular level;cellular component …	adenyl nucleotide binding;adenyl ribonucleotide binding;ATP binding;binding;catalytic activity;cation binding;ion binding;kinase activity;metal ion binding;nucleotide binding;phosphotransferase activity, alcohol group as acceptor;protein kinase activity;protein serine/threonine kinase activity;purine nucleotide binding;purine ribonucleoside triphosphate binding;purine ribonucleotide binding;ribon…	bleb;cell part;cell projection;centriole;cytoplasmic part;cytoskeletal part;cytoskeleton;Golgi apparatus part;Golgi membrane;intracellular non-membrane-bounded organelle;intracellular organelle;intracellular organelle part;intracellular part;lamellipodium;membrane;microtubule organizing center part;non-membrane-bounded organelle;organelle;organelle membrane;organelle part;plasma membrane;ruffle	Axon guidance;Chemokine signaling pathway;Focal adhesion;Leukocyte transendothelial migration;Pathogenic Escherichia coli infection;Regulation of actin cytoskeleton;Shigellosis;TGF-beta signaling pathway;Vascular smooth muscle contraction;Wnt signaling pathway	1.32844	P70335;P70335-2	P70335;P70335-2
Q8BFS6	Q8BFS6;Q8BFS6-2;Q8BFS6-5	Q8BFS6	CPPED_MOUSE	Cpped1	Cpped1	Serine/threonine-protein phosphatase CPPED1	0.793351	0.859213	1.08302	18958.4	13802.8	14487.8	15250	14627.9	13805.9	12263.2	13477.3	11102.1	10540.2	15000.2	12810.9	14899.3	13204.6	10353.4	14.2105	13.7527	13.8226	13.8965	13.8364	13.753	13.582	13.7182	13.4385	13.3636	13.8727	13.6451	13.863	13.6888	13.3378	+	Ast_3mo_Sham_Ipsi_Ast_3mo_TBI_Ipsi	Cluster -207		binding;catalytic activity;cation binding;hydrolase activity;hydrolase activity, acting on ester bonds;ion binding;metal ion binding;phosphatase activity;phosphoprotein phosphatase activity;phosphoric ester hydrolase activity	cell part;cytoplasm;extracellular membrane-bounded organelle;extracellular organelle;extracellular region part;extracellular vesicular exosome;intracellular part;membrane-bounded organelle;membrane-bounded vesicle;organelle;vesicle		1.32638	Q8BFS6	Q8BFS6;Q8BFS6-2;Q8BFS6-5
Q8BWR2	Q8BWR2;B1AV57	Q8BWR2	PITH1_MOUSE	Pithd1	Pithd1	PITH domain-containing protein 1	1.47584	1.48359	1.00525	7399.19	8695.08	8927.01	7602.68	6283.47	10138.1	10007.8	19794.8	8234.45	9245.79	10261.6	15248.8	10055.6	10148.8	12007.7	12.8532	13.086	13.124	12.8923	12.6173	13.3075	13.2888	14.2728	13.0075	13.1746	13.325	13.8964	13.2957	13.309	13.5517	+		Cluster -213			cell part;intracellular membrane-bounded organelle;intracellular organelle;intracellular part;membrane-bounded organelle;nucleus;organelle		1.32605	Q8BWR2	Q8BWR2;B1AV57
Q80TJ1;Q80TJ1-4	Q80TJ1;Q80TJ1-2;Q80TJ1-4;K4DI76;J3QJW3;A0A286YE00	Q80TJ1	CAPS1_MOUSE	Cadps	Cadps	Calcium-dependent secretion activator 1	1.9203	1.17625	0.612535	6509.91	3631.94	3537.01	4647.58	4569.78	8870.53	4886.51	16464.9	6116.11	7629.58	4314.94	7155.23	5010.16	3796.18	6655.2	12.6684	11.8265	11.7883	12.1823	12.1579	13.1148	12.2546	14.0071	12.5784	12.8974	12.0751	12.8048	12.2906	11.8903	12.7003	+	Ast_3mo_TBI_Ipsi_Ast_3mo_Sham_Ipsi	Cluster -213	amine transport;catecholamine secretion;catecholamine transport;cellular component assembly;cellular component assembly at cellular level;cellular component organization;cellular component organization at cellular level;cellular component organization or biogenesis;cellular component organization or biogenesis at cellular level;cellular macromolecular complex assembly;cellular macromolecular comp…	binding;cation binding;enzyme binding;ion binding;kinase binding;lipid binding;metal ion binding;protein binding;protein kinase binding	cell junction;cell part;cytoplasmic part;cytoplasmic vesicle;cytoplasmic vesicle membrane;cytoplasmic vesicle part;intracellular organelle;intracellular organelle part;intracellular part;membrane;organelle;organelle membrane;organelle part;synapse;vesicle;vesicle membrane		1.32542	Q80TJ1;Q80TJ1-4	Q80TJ1;Q80TJ1-2;Q80TJ1-4;K4DI76;J3QJW3;A0A286YE00
Q9CR62	Q9CR62	Q9CR62	M2OM_MOUSE	Slc25a11	Slc25a11	Mitochondrial 2-oxoglutarate/malate carrier protein	0.88196	0.751724	0.852333	17767.3	16625.6	22918.4	16996.6	18533.4	19368.7	15466	14307.2	12401.1	20339.3	13980.3	13428.9	11700.1	13764.8	16916.9	14.1169	14.0211	14.4842	14.053	14.1778	14.2414	13.9168	13.8045	13.5982	14.312	13.7711	13.7131	13.5142	13.7487	14.0462	+	Ast_3mo_Sham_Ipsi_Ast_3mo_TBI_Exo_Ipsi	Cluster -207	establishment of localization;transport		cell part;cytoplasmic part;integral to membrane;intracellular membrane-bounded organelle;intracellular organelle;intracellular organelle part;intracellular part;intrinsic to membrane;membrane;membrane part;membrane-bounded organelle;mitochondrial inner membrane;mitochondrial membrane;mitochondrial part;mitochondrion;nucleus;organelle;organelle inner membrane;organelle membrane;organelle part		1.32407	Q9CR62	Q9CR62
P63213	P63213	P63213	GBG2_MOUSE	Gng2	Gng2	Guanine nucleotide-binding protein G(I)/G(S)/G(O) subunit gamma-2	2.28859	1.31325	0.573826	24577.8	19947.8	15824.6	21044	20743.6	32566.4	20504.9	95401.3	26183.3	59095.2	28347.2	31588.3	27077.4	23001.1	24118.5	14.5851	14.2839	13.9499	14.3611	14.3404	14.9911	14.3237	16.5417	14.6764	15.8508	14.7909	14.9471	14.7248	14.4894	14.5579	+	Ast_3mo_TBI_Ipsi_Ast_3mo_Sham_Ipsi	Cluster -213	biological regulation;cell proliferation;cell surface receptor linked signaling pathway;cellular process;cellular response to stimulus;G-protein coupled receptor protein signaling pathway;metabolic process;regulation of biological process;regulation of cellular process;response to stimulus;signal transduction	binding;catalytic activity;G-protein beta-subunit binding;GTPase activity;hydrolase activity;hydrolase activity, acting on acid anhydrides;hydrolase activity, acting on acid anhydrides, in phosphorus-containing anhydrides;molecular transducer activity;nucleoside-triphosphatase activity;protein binding;pyrophosphatase activity;signal transducer activity	cell part;extracellular membrane-bounded organelle;extracellular organelle;extracellular region part;extracellular vesicular exosome;extrinsic to internal side of plasma membrane;extrinsic to membrane;extrinsic to plasma membrane;heterotrimeric G-protein complex;intracellular part;macromolecular complex;membrane;membrane part;membrane-bounded organelle;membrane-bounded vesicle;organelle;plasma me…	Chemokine signaling pathway	1.32037	P63213	P63213
D3YXK1	D3YXK1	D3YXK1	SAMD1_MOUSE	Samd1	Samd1	Sterile alpha motif domain-containing protein 1	1.34398	0.66445	0.49439	4197.75	5990.59	5170.72	3997.3	3820.02	6383.97	5316.41	6864.96	6962.76	5620.51	5597.54	521.525	1916.4	6642.42	721.66	12.0354	12.5485	12.3361	11.9648	11.8994	12.6402	12.3762	12.745	12.7654	12.4565	12.4506	9.02659	10.9042	12.6975	9.49518	+	Ast_3mo_TBI_Ipsi_Ast_3mo_TBI_Exo_Ipsi	Cluster -212			cell part;cytoplasm;extracellular region;intracellular part		1.31939	D3YXK1	D3YXK1
Q9QZQ1;Q9QZQ1-2	Q9QZQ1;Q9QZQ1-2;D3Z7L2;D3YUD2;E9Q852;E9PYX7;E9Q9C3	Q9QZQ1	AFAD_MOUSE	Afdn	Afdn	Afadin	1.19956	1.10843	0.924024	5804.43	8035.18	6887.16	6932.25	5557.49	7385.15	7804.35	8920.99	8283.68	7451.19	6864.76	7601.21	7724.09	7914.52	6713.5	12.5029	12.9721	12.7497	12.7591	12.4402	12.8504	12.9301	13.123	13.0161	12.8633	12.745	12.892	12.9151	12.9503	12.7128	+	Ast_3mo_TBI_Ipsi_Ast_3mo_Sham_Ipsi	Cluster -213	biological adhesion;biological regulation;cell adhesion;cellular process;cellular response to stimulus;positive regulation of catalytic activity;positive regulation of GTPase activity;positive regulation of hydrolase activity;positive regulation of molecular function;regulation of biological process;regulation of catabolic process;regulation of catalytic activity;regulation of cellular catabolic …	binding;cell adhesion molecule binding;enzyme binding;GTPase binding;protein binding;Ras GTPase binding;small GTPase binding	adherens junction;anchoring junction;apical part of cell;cell junction;cell part;cell-cell adherens junction;cell-cell junction;cytoplasm;intracellular organelle part;intracellular part;membrane;nuclear part;nucleoplasm;organelle part;plasma membrane	Adherens junction;Leukocyte transendothelial migration;Tight junction	1.31875	Q9QZQ1;Q9QZQ1-2	Q9QZQ1;Q9QZQ1-2;D3Z7L2;D3YUD2;E9Q852;E9PYX7;E9Q9C3
Q9CQV6	Q91VR7;Q9CQV6	Q91VR7	MLP3B_MOUSE	Map1lc3b	Map1lc3b	Microtubule-associated proteins 1A/1B light chain 3B	1.52794	1.60209	1.04852	39878.9	59779.3	57441	37786.6	40587.3	64438.3	85665.2	100778	58152.5	50755.9	65078.5	118140	78691.7	67028.2	48309.8	15.2833	15.8674	15.8098	15.2056	15.3087	15.9756	16.3864	16.6208	15.8276	15.6313	15.9899	16.8501	16.2639	16.0325	15.56	+		Cluster -213	autophagic vacuole assembly;autophagy;biological regulation;catabolic process;cell communication;cellular catabolic process;cellular component assembly;cellular component assembly at cellular level;cellular component organization;cellular component organization at cellular level;cellular component organization or biogenesis;cellular component organization or biogenesis at cellular level;cellular …	binding;cytoskeletal protein binding;lipid binding;microtubule binding;phosphatidylethanolamine binding;phospholipid binding;protein binding;tubulin binding	autophagic vacuole;autophagic vacuole membrane;axoneme;cell part;cell projection part;cytoplasm;cytoplasmic part;cytoplasmic vesicle;cytoskeletal part;cytoskeleton;cytosol;endomembrane system;endosome;extrinsic to membrane;intracellular;intracellular membrane-bounded organelle;intracellular non-membrane-bounded organelle;intracellular organelle;intracellular organelle part;intracellular part;late…		1.31585	Q9CQV6	Q91VR7;Q9CQV6
O70493	O70493;Q3TGS7;Q6ZWQ5;Q3V2H3	O70493	SNX12_MOUSE	Snx12	Snx12	Sorting nexin-12	1.23722	1.34001	1.08308	19678.9	20600.8	13239	13049.3	10564.9	21817.5	17828.9	21319.3	18582	15882.7	20624.3	22999.8	20024.9	21342.5	18367.5	14.2644	14.3304	13.6925	13.6717	13.367	14.4132	14.1219	14.3799	14.1816	13.9552	14.3321	14.4893	14.2895	14.3814	14.1649	+	Ast_3mo_TBI_Exo_Ipsi_Ast_3mo_Sham_Ipsi	Cluster -213	biological regulation;cellular component organization;cellular component organization at cellular level;cellular component organization or biogenesis;cellular component organization or biogenesis at cellular level;cellular membrane organization;cellular process;endocytosis;establishment of localization;establishment of protein localization;membrane invagination;membrane organization;negative regu…	binding;enzyme binding;lipid binding;phosphatidylinositol binding;phospholipid binding;protein binding	cell part;cytoplasmic part;early endosome;endosome;extracellular membrane-bounded organelle;extracellular organelle;extracellular region part;extracellular vesicular exosome;extrinsic to membrane;intracellular membrane-bounded organelle;intracellular organelle;intracellular part;membrane part;membrane-bounded organelle;membrane-bounded vesicle;organelle;vesicle		1.31486	O70493	O70493;Q3TGS7;Q6ZWQ5;Q3V2H3
Q9D0D4	Q9D0D4;A0A286YCE5	Q9D0D4	DIM1_MOUSE	Dimt1	Dimt1	Probable dimethyladenosine transferase	0.725783	0.72465	0.99844	2094.57	2394.68	2111.91	2003.56	2237.74	1118.03	1589.61	1318.04	2739.81	1103.78	1594.82	1418.01	1441	1935.35	1467.81	11.0324	11.2256	11.0443	10.9684	11.1278	10.1267	10.6345	10.3642	11.4199	10.1082	10.6392	10.4697	10.4929	10.9184	10.5195	+		Cluster -207		catalytic activity;methyltransferase activity;N-methyltransferase activity;RNA methyltransferase activity;rRNA (adenine) methyltransferase activity;rRNA (adenine-N6,N6-)-dimethyltransferase activity;rRNA methyltransferase activity;S-adenosylmethionine-dependent methyltransferase activity;transferase activity;transferase activity, transferring one-carbon groups	cell part;cytoplasm;intracellular membrane-bounded organelle;intracellular non-membrane-bounded organelle;intracellular organelle;intracellular organelle part;intracellular part;membrane-bounded organelle;non-membrane-bounded organelle;nuclear part;nucleolus;nucleus;organelle;organelle part		1.31338	Q9D0D4	Q9D0D4;A0A286YCE5
Q99ME9	Q99ME9;A0A217FL53	Q99ME9	GTPB4_MOUSE	Gtpbp4	Gtpbp4	GTP-binding protein 4	0.601996	0.763123	1.26766	3858.17	4721.74	3275.8	4061.47	4646.69	1543.72	3557.98	2586.15	1456.27	3235.24	3698.63	1792.45	3427.88	4114.85	2658.96	11.9137	12.2051	11.6776	11.9878	12.182	10.5922	11.7968	11.3366	10.5081	11.6597	11.8528	10.8077	11.7431	12.0066	11.3766	+	Ast_3mo_Sham_Ipsi_Ast_3mo_TBI_Ipsi	Cluster -209	biological regulation;cell differentiation;cellular component biogenesis;cellular component biogenesis at cellular level;cellular component organization or biogenesis;cellular component organization or biogenesis at cellular level;cellular developmental process;cellular process;developmental process;metabolic process;negative regulation of binding;negative regulation of biological process;negativ…	binding;catalytic activity;GTP binding;GTPase activity;guanyl nucleotide binding;guanyl ribonucleotide binding;hydrolase activity;hydrolase activity, acting on acid anhydrides;hydrolase activity, acting on acid anhydrides, in phosphorus-containing anhydrides;nucleoside-triphosphatase activity;nucleotide binding;purine nucleotide binding;purine ribonucleoside triphosphate binding;purine ribonucleo…	cell part;cytoplasm;cytoplasmic part;Golgi apparatus;intracellular membrane-bounded organelle;intracellular non-membrane-bounded organelle;intracellular organelle;intracellular organelle part;intracellular part;membrane;membrane-bounded organelle;non-membrane-bounded organelle;nuclear membrane;nuclear part;nucleolus;nucleus;organelle;organelle membrane;organelle part;perinuclear region of cytopla…	Ribosome biogenesis in eukaryotes	1.31275	Q99ME9	Q99ME9;A0A217FL53
Q8VEK0	Q8VEK0;Q8BHG3;D3YVV1	Q8VEK0	CC50A_MOUSE	Tmem30a	Tmem30a	Cell cycle control protein 50A	1.40792	1.43713	1.02074	4561.18	6358.05	7287.06	6214.78	6379.77	5846.9	11200.5	10628.4	6651.97	9037.36	9747.85	10790.4	8255.56	8998.08	6472.82	12.1552	12.6344	12.8311	12.6015	12.6393	12.5135	13.4513	13.3756	12.6996	13.1417	13.2509	13.3975	13.0112	13.1354	12.6602	+		Cluster -213	biological regulation;cellular component organization;cellular component organization or biogenesis;cellular membrane organization;cellular process;drug transmembrane transport;drug transport;establishment of localization;lipid translocation;lipid transport;membrane organization;organic substance transport;phospholipid translocation;phospholipid transport;positive regulation of biological process…		apical plasma membrane;cell part;cytoplasmic part;cytoplasmic vesicle membrane;cytoplasmic vesicle part;endoplasmic reticulum;Golgi apparatus;integral to membrane;intracellular membrane-bounded organelle;intracellular organelle;intracellular organelle part;intracellular part;intrinsic to membrane;membrane;membrane part;membrane-bounded organelle;organelle;organelle membrane;organelle part;plasma …		1.30565	Q8VEK0	Q8VEK0;Q8BHG3;D3YVV1
Q9CRT8	Q9CRT8;A0A1W2P7Q6;A0A1W2P7V1	Q9CRT8	XPOT_MOUSE	Xpot	Xpot	Exportin-T	0.611077	0.957364	1.56668	3973.41	5502.77	3961.47	4927.99	3740.31	954.619	2917.13	2898.87	3738.83	2998.98	3659.58	3266.1	3539.91	4566.69	6131.17	11.9562	12.4259	11.9518	12.2668	11.8689	9.89878	11.5103	11.5013	11.8684	11.5503	11.8375	11.6734	11.7895	12.1569	12.5819	+		Cluster -209	establishment of localization;establishment of localization in cell;establishment of protein localization;establishment of RNA localization;intracellular protein transport;intracellular transport;nuclear export;nuclear transport;nucleic acid transport;nucleobase-containing compound transport;nucleocytoplasmic transport;protein transport;RNA export from nucleus;RNA transport;transport;tRNA export …	binding;nucleic acid binding;RNA binding;tRNA binding	cell part;cytoplasm;intracellular organelle part;intracellular part;macromolecular complex;membrane part;nuclear part;nuclear pore;nucleoplasm;organelle part;pore complex;protein complex		1.30201	Q9CRT8	Q9CRT8;A0A1W2P7Q6;A0A1W2P7V1
Q61599	Q61599;A0A0N4SVH4	Q61599	GDIR2_MOUSE	Arhgdib	Arhgdib	Rho GDP-dissociation inhibitor 2	1.52043	1.44157	0.948132	7067.31	4200.98	6124.21	4889.93	3356.99	8042.07	4559.96	7046.66	8670.71	10663.6	7460.18	5783.47	7642.45	8835.63	7239.29	12.7869	12.0365	12.5803	12.2556	11.713	12.9734	12.1548	12.7827	13.0819	13.3804	12.865	12.4977	12.8998	13.1091	12.8216				metabolic process	catalytic activity;enzyme activator activity;enzyme regulator activity;GDP-dissociation inhibitor activity;GTPase activator activity;GTPase activity;GTPase regulator activity;hydrolase activity;hydrolase activity, acting on acid anhydrides;hydrolase activity, acting on acid anhydrides, in phosphorus-containing anhydrides;nucleoside-triphosphatase activity;nucleoside-triphosphatase regulator activ…	cell part;cytoplasm;extracellular membrane-bounded organelle;extracellular organelle;extracellular region part;extracellular vesicular exosome;intracellular part;membrane-bounded organelle;membrane-bounded vesicle;organelle;vesicle	Neurotrophin signaling pathway;Vasopressin-regulated water reabsorption	1.2964	Q61599	Q61599;A0A0N4SVH4
Q9JJL8	Q9JJL8	Q9JJL8	SYSM_MOUSE	Sars2	Sars2	Serine--tRNA ligase, mitochondrial	0.829476	0.87523	1.05516	9962.12	10478.5	8586	8644.93	8399.95	8293.62	6673.99	7848.11	7254.01	8145.47	6917.03	7389.1	7853.61	8330.85	9832.57	13.2822	13.3551	13.0678	13.0776	13.0362	13.0178	12.7043	12.9381	12.8246	12.9918	12.7559	12.8512	12.9391	13.0242	13.2634		Ast_3mo_Sham_Ipsi_Ast_3mo_TBI_Ipsi		amine metabolic process;amino acid activation;carboxylic acid metabolic process;cellular amine metabolic process;cellular amino acid metabolic process;cellular ketone metabolic process;cellular macromolecule metabolic process;cellular metabolic process;cellular nitrogen compound metabolic process;cellular process;macromolecule metabolic process;metabolic process;ncRNA metabolic process;nitrogen c…	adenyl nucleotide binding;adenyl ribonucleotide binding;aminoacyl-tRNA ligase activity;ATP binding;binding;catalytic activity;ligase activity;ligase activity, forming aminoacyl-tRNA and related compounds;ligase activity, forming carbon-oxygen bonds;nucleotide binding;purine nucleotide binding;purine ribonucleoside triphosphate binding;purine ribonucleotide binding;ribonucleotide binding;serine-tR…	cell part;cytoplasm;cytoplasmic part;intracellular membrane-bounded organelle;intracellular organelle;intracellular organelle lumen;intracellular organelle part;intracellular part;membrane-bounded organelle;membrane-enclosed lumen;mitochondrial matrix;mitochondrial part;mitochondrion;organelle;organelle lumen;organelle part	Aminoacyl-tRNA biosynthesis	1.2926	Q9JJL8	Q9JJL8
Q8K4G5;Q8K4G5-2	Q8K4G5;Q8K4G5-2;Q8K4G5-4;Q8K4G5-5;E9QK41;E9Q9C4;F6YHE5;E9Q9C1;E9Q9C7;E9Q9C0;E9Q9C2	Q8K4G5	ABLM1_MOUSE	Ablim1	Ablim1	Actin-binding LIM protein 1	1.47698	1.29171	0.874563	10853	9098.05	11600.8	12207.4	15343.8	13672.4	16057.3	24155.9	15825.5	17582.7	11175.7	13212.7	17840.9	13019.8	21094.8	13.4058	13.1513	13.5019	13.5755	13.9054	13.739	13.9709	14.5601	13.95	14.1019	13.4481	13.6896	14.1229	13.6684	14.3646		Ast_3mo_TBI_Ipsi_Ast_3mo_Sham_Ipsi		anatomical structure formation involved in morphogenesis;axon guidance;biological regulation;cell projection assembly;cell projection organization;cellular component assembly;cellular component assembly at cellular level;cellular component assembly involved in morphogenesis;cellular component organization;cellular component organization at cellular level;cellular component organization or biogene…	actin binding;binding;cation binding;cytoskeletal protein binding;ion binding;metal ion binding;protein binding;transition metal ion binding;zinc ion binding	actin cytoskeleton;actin filament bundle;actomyosin;cell part;cell projection;cytoplasm;cytoskeletal part;cytoskeleton;intracellular non-membrane-bounded organelle;intracellular organelle;intracellular organelle part;intracellular part;lamellipodium;non-membrane-bounded organelle;organelle;organelle part;stress fiber	Axon guidance	1.29115	Q8K4G5;Q8K4G5-2	Q8K4G5;Q8K4G5-2;Q8K4G5-4;Q8K4G5-5;E9QK41;E9Q9C4;F6YHE5;E9Q9C1;E9Q9C7;E9Q9C0;E9Q9C2
Q61559	Q61559;Q6PKB0	Q61559	FCGRN_MOUSE	Fcgrt	Fcgrt	IgG receptor FcRn large subunit p51	1.47392	1.39639	0.947397	6801.87	7867.38	10919.4	12526	10316.9	10118	13311.1	12552.2	12612.9	22789.9	12788.3	11073.1	15643.4	13834.2	14290.1	12.7317	12.9417	13.4146	13.6126	13.3327	13.3046	13.7003	13.6157	13.6226	14.4761	13.6425	13.4348	13.9333	13.756	13.8027				antigen processing and presentation;antigen processing and presentation of peptide antigen;antigen processing and presentation of peptide antigen via MHC class I;biological regulation;immune response;immune system process;positive regulation of adaptive immune response;positive regulation of adaptive immune response based on somatic recombination of immune receptors built from immunoglobulin supe…	antigen binding;beta-2-microglobulin binding;binding;IgG binding;IgG receptor activity;immunoglobulin binding;immunoglobulin receptor activity;molecular transducer activity;peptide antigen binding;peptide binding;protein binding;protein complex binding;receptor activity;signal transducer activity;signaling receptor activity;transmembrane signaling receptor activity	cell part;integral to membrane;intrinsic to membrane;macromolecular complex;membrane;membrane part;MHC class I protein complex;MHC protein complex;plasma membrane;plasma membrane part;protein complex		1.28984	Q61559	Q61559;Q6PKB0
Q6DFZ1	Q6DFZ1	Q6DFZ1	Q6DFZ1_MOUSE	Gbf1	Gbf1	Golgi-specific brefeldin A-resistance factor 1	0.840469	0.851752	1.01342	7064.18	7964.86	6725.8	8000.6	7962.47	5451.77	7200.1	5124.85	6645.18	7278.86	6783.94	6086.31	5785.34	6585.9	6884.82	12.7863	12.9594	12.7155	12.9659	12.959	12.4125	12.8138	12.3233	12.6981	12.8295	12.7279	12.5714	12.4982	12.6852	12.7492				biological regulation;cell activation;cell activation involved in immune response;cell chemotaxis;cell migration;cell motility;cellular component disassembly;cellular component disassembly at cellular level;cellular component movement;cellular component organization;cellular component organization at cellular level;cellular component organization or biogenesis;cellular component organization or b…	ARF guanyl-nucleotide exchange factor activity;binding;enzyme regulator activity;GTPase regulator activity;guanyl-nucleotide exchange factor activity;lipid binding;nucleoside-triphosphatase regulator activity;phosphatidylinositol binding;phosphatidylinositol-3,4,5-trisphosphate binding;phosphatidylinositol-3,5-bisphosphate binding;phospholipid binding;small GTPase regulator activity	cell leading edge;cell part;cis-Golgi network;cytoplasmic part;endoplasmic reticulum lumen;endoplasmic reticulum part;endoplasmic reticulum-Golgi intermediate compartment;Golgi apparatus;Golgi apparatus part;Golgi membrane;Golgi stack;intracellular membrane-bounded organelle;intracellular organelle;intracellular organelle lumen;intracellular organelle part;intracellular part;membrane;membrane-bou…		1.28646	Q6DFZ1	Q6DFZ1
P62823	P62823;Q9CXS2;A0A286YDR2	P62823	RAB3C_MOUSE	Rab3c	Rab3c	Ras-related protein Rab-3C	3.23836	1.7536	0.541508	24355.8	17928	18928.9	25162.2	35132.9	76137.5	26043.1	191083	30995.4	69227.1	26364.6	55739	34643.5	29599.7	66729.1	14.572	14.1299	14.2083	14.619	15.1005	16.2163	14.6686	17.5438	14.9198	16.0791	14.6863	15.7664	15.0803	14.8533	16.026		Ast_3mo_TBI_Ipsi_Ast_3mo_Sham_Ipsi		antigen processing and presentation;biological regulation;cellular process;cellular response to stimulus;establishment of localization;establishment of localization in cell;establishment of protein localization;exocytosis;immune system process;intracellular protein transport;intracellular signal transduction;intracellular transport;membrane docking;metabolic process;protein secretion;protein tran…	binding;catalytic activity;cytoskeletal protein binding;GTP binding;GTPase activity;guanyl nucleotide binding;guanyl ribonucleotide binding;hydrolase activity;hydrolase activity, acting on acid anhydrides;hydrolase activity, acting on acid anhydrides, in phosphorus-containing anhydrides;myosin binding;myosin V binding;nucleoside-triphosphatase activity;nucleotide binding;protein binding;purine nu…	cell part;clathrin-coated vesicle;coated vesicle;cytoplasmic membrane-bounded vesicle;cytoplasmic part;cytoplasmic vesicle;cytoplasmic vesicle membrane;cytoplasmic vesicle part;cytosol;endosome;intracellular membrane-bounded organelle;intracellular organelle;intracellular organelle part;intracellular part;membrane;membrane-bounded organelle;membrane-bounded vesicle;organelle;organelle membrane;or…		1.2855	P62823	P62823;Q9CXS2;A0A286YDR2
P63024	P63024	P63024	VAMP3_MOUSE	Vamp3	Vamp3	Vesicle-associated membrane protein 3	1.11232	0.945374	0.849909	22090.9	24807.9	21727.4	23675.1	24045.4	21572.3	29741.3	26327.8	26192.7	25581	20877.8	23078.8	22885.7	24231.5	18917.3	14.4312	14.5985	14.4072	14.5311	14.5535	14.3969	14.8602	14.6843	14.6769	14.6428	14.3497	14.4943	14.4822	14.5646	14.2074		Ast_3mo_TBI_Ipsi_Ast_3mo_TBI_Exo_Ipsi		anatomical structure morphogenesis;biological adhesion;biological regulation;calcium ion-dependent exocytosis;cell adhesion;cell morphogenesis;cell morphogenesis involved in differentiation;cell-substrate adhesion;cellular component assembly;cellular component assembly at cellular level;cellular component morphogenesis;cellular component organization;cellular component organization at cellular le…	binding;protein binding;SNAP receptor activity;SNARE binding	apical plasma membrane;cell junction;cell part;cell projection;cell surface;clathrin coated vesicle membrane;clathrin-coated vesicle;coated vesicle;coated vesicle membrane;cytoplasmic membrane-bounded vesicle;cytoplasmic part;cytoplasmic vesicle;cytoplasmic vesicle membrane;cytoplasmic vesicle part;cytosol;endosome;integral to membrane;intracellular;intracellular membrane-bounded organelle;intrac…	Phagosome;SNARE interactions in vesicular transport	1.28503	P63024	P63024
P61294	P61294	P61294	RAB6B_MOUSE	Rab6b	Rab6b	Ras-related protein Rab-6B	1.38356	1.12932	0.816237	8069.48	14009.1	15796.6	13229.1	11263.4	18789.1	14233.3	20949.3	16686.9	15631	13209.4	18142.5	14195.2	12228.5	12657.2	12.9783	13.7741	13.9473	13.6914	13.4594	14.1976	13.797	14.3546	14.0264	13.9321	13.6893	14.1471	13.7931	13.578	13.6277		Ast_3mo_TBI_Ipsi_Ast_3mo_Sham_Ipsi		biological regulation;cellular process;cellular response to stimulus;endosome transport;establishment of localization;establishment of localization in cell;establishment of protein localization;Golgi vesicle transport;intracellular protein transport;intracellular signal transduction;intracellular transport;intra-Golgi vesicle-mediated transport;metabolic process;protein transport;Rab protein sign…	binding;catalytic activity;cytoskeletal protein binding;GTP binding;GTPase activity;guanyl nucleotide binding;guanyl ribonucleotide binding;hydrolase activity;hydrolase activity, acting on acid anhydrides;hydrolase activity, acting on acid anhydrides, in phosphorus-containing anhydrides;myosin binding;myosin V binding;nucleoside-triphosphatase activity;nucleotide binding;protein binding;purine nu…	cell part;cytoplasmic membrane-bounded vesicle;cytoplasmic part;cytoplasmic vesicle;Golgi apparatus;Golgi apparatus part;Golgi membrane;intracellular membrane-bounded organelle;intracellular organelle;intracellular organelle part;intracellular part;membrane;membrane-bounded organelle;membrane-bounded vesicle;organelle;organelle membrane;organelle part;vesicle		1.28484	P61294	P61294
Q9DB60	Q9DB60;B1AS14	Q9DB60	PXL2B_MOUSE	Prxl2b	Prxl2b	Prostamide/prostaglandin F synthase	1.23054	1.04039	0.845471	8051.75	7911.94	7045.93	9855.53	7516.41	8789.4	10565	11219	9990.62	9127.22	8883.63	9904.35	6605.47	7895.62	8723.43	12.9751	12.9498	12.7826	13.2667	12.8758	13.1015	13.367	13.4537	13.2864	13.156	13.1169	13.2738	12.6894	12.9468	13.0907				biosynthetic process;carboxylic acid biosynthetic process;carboxylic acid metabolic process;cellular biosynthetic process;cellular ketone metabolic process;cellular lipid metabolic process;cellular metabolic process;cellular process;fatty acid biosynthetic process;fatty acid metabolic process;icosanoid biosynthetic process;icosanoid metabolic process;lipid biosynthetic process;lipid metabolic pro…	catalytic activity;oxidoreductase activity;oxidoreductase activity, acting on CH-OH group of donors;oxidoreductase activity, acting on the CH-OH group of donors, NAD or NADP as acceptor;prostaglandin-F synthase activity	cell part;cytoplasm;cytoplasmic part;cytosol;endoplasmic reticulum;extracellular membrane-bounded organelle;extracellular organelle;extracellular region part;extracellular vesicular exosome;intracellular membrane-bounded organelle;intracellular organelle;intracellular part;membrane-bounded organelle;membrane-bounded vesicle;myelin sheath;organelle;vesicle		1.28341	Q9DB60	Q9DB60;B1AS14
O70591	O70591;F8WJ30	O70591	PFD2_MOUSE	Pfdn2	Pfdn2	Prefoldin subunit 2	1.31044	1.25333	0.956422	30384.5	40518.1	40905.9	29298.5	25045.2	43966.5	44277.4	52482	36375	40631.2	39542.7	48429.8	47943.5	39179.9	33147.8	14.891	15.3063	15.32	14.8385	14.6122	15.4241	15.4343	15.6795	15.1507	15.3103	15.2711	15.5636	15.549	15.2578	15.0166				biological regulation;cellular macromolecule metabolic process;cellular metabolic process;cellular process;cellular protein metabolic process;macromolecule metabolic process;metabolic process;positive regulation of biological process;positive regulation of cellular component organization;positive regulation of cellular process;positive regulation of cytoskeleton organization;positive regulation o…	binding;protein binding;protein binding involved in protein folding	cell part;cytoplasm;cytoplasmic part;cytosol;cytosolic part;extracellular membrane-bounded organelle;extracellular organelle;extracellular region part;extracellular vesicular exosome;intracellular membrane-bounded organelle;intracellular non-membrane-bounded organelle;intracellular organelle;intracellular organelle part;intracellular part;macromolecular complex;membrane-bounded organelle;membrane…		1.28273	O70591	O70591;F8WJ30
Q9R226	Q9R226;A0A2R8VJR4	Q9R226	KHDR3_MOUSE	Khdrbs3	Khdrbs3	KH domain-containing, RNA-binding, signal transduction-associated protein 3	0.784448	0.673375	0.858406	19362.6	32333.2	23784.5	28809.6	24040.4	15143.2	17572.8	19531.9	18664.7	29755.8	22437	15517.8	12589.3	21378.8	14491.5	14.241	14.9807	14.5377	14.8143	14.5532	13.8864	14.1011	14.2535	14.188	14.8609	14.4536	13.9216	13.6199	14.3839	13.8229		Ast_3mo_Sham_Ipsi_Ast_3mo_TBI_Exo_Ipsi		biological regulation;biosynthetic process;cellular biosynthetic process;cellular macromolecule biosynthetic process;cellular macromolecule metabolic process;cellular metabolic process;cellular nitrogen compound metabolic process;cellular process;macromolecule biosynthetic process;macromolecule metabolic process;metabolic process;nitrogen compound metabolic process;nucleic acid metabolic process;…	binding;nucleic acid binding;RNA binding	cell part;intracellular organelle part;intracellular part;nuclear part;nucleoplasm;organelle part		1.27823	Q9R226	Q9R226;A0A2R8VJR4
Q8VHK1	Q8VHK1	Q8VHK1	CSKI2_MOUSE	Caskin2	Caskin2	Caskin-2	0.8155	0.823066	1.00928	4944.95	5029.01	3900.76	4405.99	4525.02	3486.24	2885.63	4015.59	4482.75	3727.87	4003.61	3386.07	4451.88	3731.99	3197.08	12.2717	12.2961	11.9295	12.1053	12.1437	11.7675	11.4947	11.9714	12.1302	11.8641	11.9671	11.7254	12.1202	11.8657	11.6425						cell part;cytoplasm;intracellular part		1.2779	Q8VHK1	Q8VHK1
Q99M01	Q99M01;G3X9Q4;A0A286YCZ5	Q99M01	SYFM_MOUSE	Fars2	Fars2	Phenylalanine--tRNA ligase, mitochondrial	0.75038	0.751679	1.00173	8459.41	7353.45	8025.28	6849.63	5917.59	6808.14	5146.9	4903.34	4495.66	6113.9	3743.62	5475.9	4848.12	5738.06	7709.79	13.0463	12.8442	12.9703	12.7418	12.5308	12.733	12.3295	12.2595	12.1343	12.5779	11.8702	12.4189	12.2432	12.4863	12.9125				amine metabolic process;amino acid activation;carboxylic acid metabolic process;cellular amine metabolic process;cellular amino acid metabolic process;cellular ketone metabolic process;cellular macromolecule metabolic process;cellular metabolic process;cellular nitrogen compound metabolic process;cellular process;macromolecule metabolic process;metabolic process;ncRNA metabolic process;ncRNA proc…	adenyl nucleotide binding;adenyl ribonucleotide binding;aminoacyl-tRNA ligase activity;ATP binding;binding;catalytic activity;cation binding;ion binding;ligase activity;ligase activity, forming aminoacyl-tRNA and related compounds;ligase activity, forming carbon-oxygen bonds;magnesium ion binding;metal ion binding;nucleic acid binding;nucleotide binding;phenylalanine-tRNA ligase activity;purine n…	cell part;cytoplasmic part;intracellular membrane-bounded organelle;intracellular organelle;intracellular organelle lumen;intracellular organelle part;intracellular part;membrane-bounded organelle;membrane-enclosed lumen;mitochondrial matrix;mitochondrial part;mitochondrion;organelle;organelle lumen;organelle part	Aminoacyl-tRNA biosynthesis	1.27767	Q99M01	Q99M01;G3X9Q4;A0A286YCZ5
P97372	P97372;G3X9V0;E0CZ90	P97372	PSME2_MOUSE	Psme2	Psme2	Proteasome activator complex subunit 2	1.1871	1.27639	1.07522	14391.8	13212.3	11038.7	13697.3	16198.5	14608.8	16259.9	20339.1	13910.9	16243.3	18585.5	21591	15174.9	15891.6	16239.1	13.813	13.6896	13.4303	13.7416	13.9836	13.8345	13.989	14.312	13.7639	13.9876	14.1819	14.3981	13.8894	13.956	13.9872		Ast_3mo_TBI_Exo_Ipsi_Ast_3mo_Sham_Ipsi				cell part;intracellular part;macromolecular complex;proteasome activator complex;protein complex	Antigen processing and presentation;Proteasome	1.27712	P97372	P97372;G3X9V0;E0CZ90
P63011	P35276;P63011;D3YWL1;D3YW33	P35276	RAB3A_MOUSE	Rab3a	Rab3a	Ras-related protein Rab-3A	2.80746	1.48284	0.528179	13289.6	10225.4	11632.5	13558.6	12157	34475.3	14559	85085.1	14690.2	22061.4	15190.2	26915.3	16536.6	13404.8	18203.6	13.698	13.3199	13.5059	13.7269	13.5695	15.0733	13.8296	16.3766	13.8426	14.4292	13.8909	14.7161	14.0134	13.7105	14.1519		Ast_3mo_TBI_Ipsi_Ast_3mo_Sham_Ipsi		anatomical structure development;anatomical structure morphogenesis;axonogenesis;biological regulation;cell communication;cell part morphogenesis;cell projection morphogenesis;cell projection organization;cell-cell signaling;cellular component morphogenesis;cellular component organization;cellular component organization at cellular level;cellular component organization or biogenesis;cellular comp…	ATPase activator activity;ATPase regulator activity;binding;catalytic activity;cytoskeletal protein binding;enzyme activator activity;enzyme regulator activity;GTP binding;GTPase activity;guanyl nucleotide binding;guanyl ribonucleotide binding;hydrolase activity;hydrolase activity, acting on acid anhydrides;hydrolase activity, acting on acid anhydrides, in phosphorus-containing anhydrides;myosin …	acrosomal vesicle;axon;axon part;cell part;cell projection;cell projection part;clathrin-coated vesicle;coated vesicle;cytoplasmic membrane-bounded vesicle;cytoplasmic part;cytoplasmic vesicle;cytoplasmic vesicle membrane;cytoplasmic vesicle part;cytosol;endosome;extracellular membrane-bounded organelle;extracellular organelle;extracellular region part;extracellular vesicular exosome;intracellula…	Pancreatic secretion	1.27577	P63011	P35276;P63011;D3YWL1;D3YW33
Q99JI6	P62835;Q99JI6;A0A0G2JDL9;A0A0G2JED9;A0A0G2JE52	P62835	RAP1B_MOUSE	Rap1b	Rap1b	Ras-related protein Rap-1b	1.39708	1.26556	0.905862	73488.3	108207	115588	131105	120131	165668	172185	141516	152127	134829	176898	138385	132776	155653	90472.7	16.1652	16.7234	16.8186	17.0004	16.8742	17.3379	17.3936	17.1106	17.2149	17.0408	17.4326	17.0783	17.0186	17.248	16.4652		Ast_3mo_TBI_Ipsi_Ast_3mo_Sham_Ipsi		anatomical structure development;biological regulation;cell development;cell proliferation;cellular developmental process;cellular process;cellular response to cAMP;cellular response to chemical stimulus;cellular response to organic substance;cellular response to stimulus;developmental process;endothelial cell development;epithelial cell development;establishment of endothelial barrier;establishm…	binding;catalytic activity;enzyme binding;enzyme regulator activity;GDP binding;GTP binding;GTPase activity;GTPase binding;GTPase regulator activity;guanyl nucleotide binding;guanyl ribonucleotide binding;guanyl-nucleotide exchange factor activity;hydrolase activity;hydrolase activity, acting on acid anhydrides;hydrolase activity, acting on acid anhydrides, in phosphorus-containing anhydrides;nuc…	cell junction;cell part;cell projection;cell-cell junction;cytoplasm;cytoplasmic part;cytosol;early endosome;endosome;extracellular membrane-bounded organelle;extracellular organelle;extracellular region part;extracellular vesicular exosome;guanyl-nucleotide exchange factor complex;intracellular;intracellular membrane-bounded organelle;intracellular organelle;intracellular part;late endosome;lipi…	Chemokine signaling pathway;Focal adhesion;Leukocyte transendothelial migration;Long-term potentiation;MAPK signaling pathway;Neurotrophin signaling pathway;Pancreatic secretion;Renal cell carcinoma	1.27484	Q99JI6	P62835;Q99JI6;A0A0G2JDL9;A0A0G2JED9;A0A0G2JE52
P58774-2	P58774-2	P58774-2	TPM2_MOUSE	Tpm2	Tpm2	Isoform 2 of Tropomyosin beta chain	1.32767	1.24871	0.94053	16596.5	12360	22648.2	21709.3	22810.3	20205.3	26334.8	24261.1	28887.3	27932.6	23175.4	24010.9	28112.5	21101.3	23631.4	14.0186	13.5934	14.4671	14.406	14.4774	14.3024	14.6847	14.5664	14.8181	14.7697	14.5003	14.5514	14.7789	14.365	14.5284				biological regulation;multicellular organismal process;muscle contraction;muscle system process;regulation of ATPase activity;regulation of biological process;regulation of catabolic process;regulation of catalytic activity;regulation of cellular catabolic process;regulation of cellular metabolic process;regulation of cellular process;regulation of hydrolase activity;regulation of metabolic proce…	structural constituent of cytoskeleton;structural molecule activity	cell part;contractile fiber part;cytoplasmic part;cytoskeletal part;intracellular organelle part;intracellular part;muscle thin filament tropomyosin;organelle part	Cardiac muscle contraction;Dilated cardiomyopathy;Hypertrophic cardiomyopathy (HCM)	1.27212	P58774-2	P58774-2
P62313	P62313	P62313	LSM6_MOUSE	Lsm6	Lsm6	U6 snRNA-associated Sm-like protein LSm6	1.34891	1.3055	0.967817	24698.8	19030.3	31441.1	14872.8	27188.6	27495.9	35448.8	31858.6	28768.1	34564	38423.2	27327.2	24912.6	31509.4	30873.7	14.5922	14.216	14.9404	13.8604	14.7307	14.7469	15.1134	14.9594	14.8122	15.077	15.2297	14.7381	14.6046	14.9435	14.9141				catabolic process;cellular catabolic process;cellular macromolecule catabolic process;cellular macromolecule metabolic process;cellular metabolic process;cellular nitrogen compound metabolic process;cellular process;macromolecule catabolic process;macromolecule metabolic process;maturation of SSU-rRNA;metabolic process;mRNA catabolic process;mRNA metabolic process;mRNA processing;ncRNA metabolic …	binding;nucleic acid binding;protein binding;protein dimerization activity;protein heterodimerization activity;RNA binding	cell part;cytoplasm;cytoplasmic mRNA processing body;cytoplasmic part;extracellular membrane-bounded organelle;extracellular organelle;extracellular region part;extracellular vesicular exosome;intracellular non-membrane-bounded organelle;intracellular organelle;intracellular organelle part;intracellular part;macromolecular complex;membrane-bounded organelle;membrane-bounded vesicle;non-membrane-b…	RNA degradation;Spliceosome	1.27148	P62313	P62313
P15655	P15655;Q925A1;Q925A2;Q925A3	P15655	FGF2_MOUSE	Fgf2	Fgf2	Fibroblast growth factor 2	0.685609	0.766206	1.11756	8187.51	9733.73	10138.4	14321.3	8433.7	6667.61	5627.43	5646.48	8524.12	8373.32	7658.73	5626.51	6816.13	10716.4	8116.73	12.9992	13.2488	13.3075	13.8059	13.042	12.703	12.4583	12.4631	13.0573	13.0316	12.9029	12.458	12.7347	13.3875	12.9867				activation of MAPKK activity;activation of protein kinase activity;aging;amine metabolic process;aminoglycan catabolic process;aminoglycan metabolic process;anatomical structure development;anatomical structure formation involved in morphogenesis;anatomical structure morphogenesis;angiogenesis;angiogenesis involved in coronary vascular morphogenesis;biological regulation;biosynthetic process;bloo…	binding;carbohydrate binding;chemoattractant activity;cytokine activity;fibroblast growth factor receptor binding;glycosaminoglycan binding;growth factor activity;growth factor receptor binding;heparin binding;ligand-dependent nuclear receptor transcription coactivator activity;pattern binding;polysaccharide binding;protein binding;protein binding transcription factor activity;receptor binding;tr…	cell part;cytoplasm;extracellular region part;extracellular space;intracellular membrane-bounded organelle;intracellular organelle;intracellular part;membrane-bounded organelle;nucleus;organelle	MAPK signaling pathway;Melanoma;Pathways in cancer;Regulation of actin cytoskeleton	1.27097	P15655	P15655;Q925A1;Q925A2;Q925A3
A6H8H2;A6H8H2-2	A6H8H2;A6H8H2-2;E9Q449	A6H8H2	DEN4C_MOUSE	Dennd4c	Dennd4c	DENN domain-containing protein 4C	0.868668	0.803597	0.925091	5186.32	4336.45	5407.92	5547.52	5237.73	4653.76	4126.53	4163.93	4928.13	4466.25	3720.45	3340.93	5092.44	4969.55	3541.88	12.3405	12.0823	12.4009	12.4376	12.3547	12.1842	12.0107	12.0237	12.2668	12.1248	11.8613	11.706	12.3141	12.2789	11.7903		Ast_3mo_Sham_Ipsi_Ast_3mo_TBI_Exo_Ipsi		biological regulation;cellular component organization;cellular component organization or biogenesis;cellular localization;cellular macromolecule localization;cellular membrane organization;cellular process;cellular protein localization;cellular response to chemical stimulus;cellular response to endogenous stimulus;cellular response to hormone stimulus;cellular response to insulin stimulus;cellula…	enzyme regulator activity;GTPase regulator activity;guanyl-nucleotide exchange factor activity;nucleoside-triphosphatase regulator activity;Rab guanyl-nucleotide exchange factor activity;Ras guanyl-nucleotide exchange factor activity;small GTPase regulator activity	cell part;cytoplasmic membrane-bounded vesicle;cytoplasmic part;cytoplasmic vesicle;cytoplasmic vesicle membrane;cytoplasmic vesicle part;cytosol;insulin-responsive compartment;intracellular membrane-bounded organelle;intracellular organelle;intracellular organelle part;intracellular part;macromolecular complex;membrane;membrane part;membrane-bounded organelle;membrane-bounded vesicle;organelle;o…		1.26329	A6H8H2;A6H8H2-2	A6H8H2;A6H8H2-2;E9Q449
P58871	P58871;Z4YJL4	P58871	TB182_MOUSE	Tnks1bp1	Tnks1bp1	182 kDa tankyrase-1-binding protein	1.22297	1.10878	0.906632	9639.12	8240.75	9159.76	9165.23	8728.01	10104	8852.67	11417	11637.7	12940	9224.87	8466.28	10860.3	11140.9	10128.3	13.2347	13.0086	13.1611	13.162	13.0914	13.3026	13.1119	13.4789	13.5065	13.6595	13.1713	13.0475	13.4068	13.4436	13.3061		Ast_3mo_TBI_Ipsi_Ast_3mo_Sham_Ipsi				CCR4-NOT complex;cell part;chromosome;cytoplasm;cytoskeleton;intracellular non-membrane-bounded organelle;intracellular organelle;intracellular organelle part;intracellular part;macromolecular complex;membrane;non-membrane-bounded organelle;nuclear part;nucleoplasm;nucleoplasm part;organelle;organelle part;plasma membrane;protein complex;transcription factor complex		1.26295	P58871	P58871;Z4YJL4
P08553	P08553;A0A0R4J036	P08553	NFM_MOUSE	Nefm	Nefm	Neurofilament medium polypeptide	2.72475	2.47858	0.909655	18205.7	10053.6	10786.9	22679.7	26292.6	21843.9	67440.8	87766.3	26951.1	35826.6	19139.7	100867	48845.7	24625.1	24683.8	14.1521	13.2954	13.397	14.4691	14.6824	14.4149	16.0413	16.4214	14.7181	15.1287	14.2243	16.6221	15.5759	14.5878	14.5913				axon cargo transport;biological regulation;cellular component assembly;cellular component assembly at cellular level;cellular component movement;cellular component organization;cellular component organization at cellular level;cellular component organization or biogenesis;cellular component organization or biogenesis at cellular level;cellular process;cytoskeleton organization;cytoskeleton-depend…	structural molecule activity	axon;axon part;cell part;cell projection;cell projection part;cytoskeletal part;intermediate filament;intracellular organelle part;intracellular part;macromolecular complex;myelin sheath;neurofilament;neuromuscular junction;neuron projection;organelle part;protein complex;synapse	Amyotrophic lateral sclerosis (ALS)	1.26136	P08553	P08553;A0A0R4J036
Q61411;Q61411-2	Q61411;Q61411-2;contam_sp|P01112|RASH_HUMAN	Q61411	RASH_MOUSE	Hras	Hras	GTPase HRas	1.61664	1.17659	0.727796	13214.7	10393.7	9181.34	12438.2	10883.7	17048.6	10969.7	27566.8	13166	21961.4	15914.2	9777.9	13841.4	12487.7	13999	13.6899	13.3434	13.1645	13.6025	13.4099	14.0574	13.4212	14.7506	13.6845	14.4227	13.958	13.2553	13.7567	13.6082	13.773		Ast_3mo_TBI_Ipsi_Ast_3mo_Sham_Ipsi		aging;behavior;behavioral interaction between organisms;biological regulation;cell aging;cell cycle arrest;cell cycle checkpoint;cell cycle process;cell proliferation;cellular component assembly;cellular component organization;cellular component organization or biogenesis;cellular membrane organization;cellular process;cellular response to stimulus;cellular response to stress;cellular senescence;…	binding;GTP binding;guanyl nucleotide binding;guanyl ribonucleotide binding;nucleotide binding;protein binding;protein C-terminus binding;purine nucleotide binding;purine ribonucleoside triphosphate binding;purine ribonucleotide binding;ribonucleotide binding	cell part;cytoplasmic part;Golgi apparatus;Golgi apparatus part;Golgi membrane;intracellular membrane-bounded organelle;intracellular organelle;intracellular organelle part;intracellular part;membrane;membrane-bounded organelle;organelle;organelle membrane;organelle part;plasma membrane	Acute myeloid leukemia;Axon guidance;B cell receptor signaling pathway;Bladder cancer;Chemokine signaling pathway;Chronic myeloid leukemia;Endocytosis;Endometrial cancer;ErbB signaling pathway;Fc epsilon RI signaling pathway;Focal adhesion;Gap junction;Glioma;GnRH signaling pathway;Hepatitis C;Insulin signaling pathway;Long-term depression;Long-term potentiation;MAPK signaling pathway;Melanogenes…	1.26058	Q61411;Q61411-2	Q61411;Q61411-2;contam_sp|P01112|RASH_HUMAN
Q91XE4	Q91XE4	Q91XE4	ACY3_MOUSE	Acy3	Acy3	N-acyl-aromatic-L-amino acid amidohydrolase (carboxylate-forming)	1.55325	1.81034	1.16552	3631.71	3333.15	4098.32	2956.09	2297.94	3689.41	6719.79	5393.38	3948.24	5593.81	5100.5	11767.5	4473.17	3999.12	4199.43	11.8264	11.7027	12.0008	11.5295	11.1661	11.8492	12.7142	12.397	11.947	12.4496	12.3164	13.5225	12.1271	11.9655	12.036					aminoacylase activity;binding;catalytic activity;cation binding;hydrolase activity;hydrolase activity, acting on carbon-nitrogen (but not peptide) bonds;hydrolase activity, acting on carbon-nitrogen (but not peptide) bonds, in linear amides;hydrolase activity, acting on ester bonds;identical protein binding;ion binding;metal ion binding;protein binding	apical plasma membrane;cell part;cytoplasm;extracellular membrane-bounded organelle;extracellular organelle;extracellular region part;extracellular vesicular exosome;intracellular part;membrane;membrane part;membrane-bounded organelle;membrane-bounded vesicle;organelle;plasma membrane part;vesicle	Alanine, aspartate and glutamate metabolism;Histidine metabolism	1.25894	Q91XE4	Q91XE4
P70297	P70297;Q3UGN9	P70297	STAM1_MOUSE	Stam	Stam	Signal transducing adapter molecule 1	1.14275	1.10378	0.965903	19049.7	19005.1	19577.3	20577.1	18051.5	23610	19921.6	23142.4	23972.2	19355.6	20794.9	21773.7	23815	20464.4	19403.1	14.2175	14.2141	14.2569	14.3288	14.1398	14.5271	14.282	14.4983	14.5491	14.2405	14.3439	14.4103	14.5396	14.3208	14.244				establishment of localization;establishment of localization in cell;establishment of protein localization;intracellular protein transport;intracellular transport;protein transport;transport		cell part;cytoplasmic part;early endosome membrane;endosomal part;endosome membrane;intracellular organelle part;intracellular part;membrane;organelle membrane;organelle part	Endocytosis;Jak-STAT signaling pathway	1.25811	P70297	P70297;Q3UGN9
Q9ES28;Q9ES28-2;Q9ES28-3;Q9ES28-4;Q9ES28-7;Q9ES28-8	Q9ES28;Q9ES28-2;Q9ES28-3;Q9ES28-4;Q9ES28-5;Q9ES28-6;Q9ES28-7;Q9ES28-8;D3Z0V2;A0A0R4J0X8	Q9ES28	ARHG7_MOUSE	Arhgef7	Arhgef7	Rho guanine nucleotide exchange factor 7	1.17789	1.01175	0.85895	8662.71	9311.99	9692.96	8617.87	9133.16	9824.85	10021.6	13895	10283.3	9473.39	9713.35	9816.45	8992.45	8903.89	8526.08	13.0806	13.1849	13.2427	13.0731	13.1569	13.2622	13.2908	13.7623	13.328	13.2097	13.2458	13.261	13.1345	13.1202	13.0577				anatomical structure development;biological regulation;cell differentiation;cell junction assembly;cell junction organization;cell projection assembly;cell projection organization;cell-substrate junction assembly;cellular component assembly;cellular component assembly at cellular level;cellular component organization;cellular component organization at cellular level;cellular component organizatio…	binding;enzyme binding;enzyme regulator activity;GTPase regulator activity;guanyl-nucleotide exchange factor activity;kinase binding;nucleoside-triphosphatase regulator activity;protein binding;protein kinase binding;Ras guanyl-nucleotide exchange factor activity;Rho guanyl-nucleotide exchange factor activity;small GTPase regulator activity	adherens junction;anchoring junction;cell body;cell cortex;cell junction;cell part;cell projection;cell-substrate adherens junction;cell-substrate junction;cytoplasmic part;cytosol;focal adhesion;intracellular membrane-bounded organelle;intracellular organelle;intracellular part;lamellipodium;macromolecular complex;membrane;membrane-bounded organelle;neuron projection;neuronal cell body;organelle…	Regulation of actin cytoskeleton	1.25426	Q9ES28;Q9ES28-2;Q9ES28-3;Q9ES28-4;Q9ES28-7;Q9ES28-8	Q9ES28;Q9ES28-2;Q9ES28-3;Q9ES28-4;Q9ES28-5;Q9ES28-6;Q9ES28-7;Q9ES28-8;D3Z0V2;A0A0R4J0X8
Q9DB05	Q9DB05	Q9DB05	SNAA_MOUSE	Napa	Napa	Alpha-soluble NSF attachment protein	1.19378	1.14838	0.961965	49590.8	53528.1	58859.2	71539.6	46863.7	72075.2	62457.1	68823.9	64440.7	66918.2	66977.3	71705.5	57072.4	66383.9	59845	15.5978	15.708	15.845	16.1265	15.5162	16.1372	15.9306	16.0706	15.9757	16.0301	16.0314	16.1298	15.8005	16.0185	15.8689				anatomical structure development;apical protein localization;asymmetric protein localization;biological regulation;brain development;cell communication;cell differentiation;cell-cell signaling;cellular component disassembly;cellular component disassembly at cellular level;cellular component organization;cellular component organization at cellular level;cellular component organization or biogenesi…	binding;protein binding;SNARE binding;soluble NSF attachment protein activity;syntaxin binding	cell part;cytoplasmic part;extracellular membrane-bounded organelle;extracellular organelle;extracellular region part;extracellular vesicular exosome;intracellular organelle part;intracellular part;macromolecular complex;membrane;membrane part;membrane-bounded organelle;membrane-bounded vesicle;myelin sheath;organelle;organelle membrane;organelle part;protein complex;SNARE complex;synaptobrevin 2…		1.25365	Q9DB05	Q9DB05
Q6PEV3	Q6PEV3	Q6PEV3	WIPF2_MOUSE	Wipf2	Wipf2	WAS/WASL-interacting protein family member 2	1.47335	1.11268	0.755204	4005.98	3082.59	3012.16	2465.23	2721.91	4375.18	3587.21	6531.79	4713.85	3316.28	2583.75	3310.24	4574.33	2963.39	3578.74	11.9679	11.5899	11.5566	11.2675	11.4104	12.0951	11.8086	12.6733	12.2027	11.6953	11.3353	11.6927	12.1593	11.533	11.8052						cell part;cytoplasm;cytoskeleton;intracellular non-membrane-bounded organelle;intracellular organelle;intracellular part;non-membrane-bounded organelle;organelle		1.25266	Q6PEV3	Q6PEV3
Q9R008	Q9R008;Q3UEB4;A0A0G2JEG0;A0A0G2JFX8;D3YV77	Q9R008	KIME_MOUSE	Mvk	Mvk	Mevalonate kinase	0.79397	0.761766	0.959439	6098.7	7448.15	6806.21	8670.51	9482.86	5936.89	7145.89	4412.99	6893.63	6183.55	5959.98	5693.62	4831.97	5894.45	6952.87	12.5743	12.8627	12.7326	13.0819	13.2111	12.5355	12.8029	12.1075	12.751	12.5942	12.5411	12.4751	12.2384	12.5251	12.7634				acetyl-CoA metabolic process;alcohol metabolic process;biological regulation;biosynthetic process;cellular biosynthetic process;cellular lipid metabolic process;cellular metabolic process;cellular process;cholesterol biosynthetic process;cholesterol metabolic process;coenzyme metabolic process;cofactor metabolic process;isopentenyl diphosphate biosynthetic process;isopentenyl diphosphate biosynth…	adenyl nucleotide binding;adenyl ribonucleotide binding;ATP binding;binding;catalytic activity;identical protein binding;kinase activity;mevalonate kinase activity;nucleotide binding;phosphotransferase activity, alcohol group as acceptor;protein binding;purine nucleotide binding;purine ribonucleoside triphosphate binding;purine ribonucleotide binding;ribonucleotide binding;transferase activity;tr…	cell part;cytoplasmic part;cytosol;extracellular membrane-bounded organelle;extracellular organelle;extracellular region part;extracellular vesicular exosome;intracellular part;membrane-bounded organelle;membrane-bounded vesicle;organelle;vesicle	Peroxisome;Terpenoid backbone biosynthesis	1.25104	Q9R008	Q9R008;Q3UEB4;A0A0G2JEG0;A0A0G2JFX8;D3YV77
B1AWE0;Q6PFA2	Q6PFA2;B1AWE0	Q6PFA2	B1AWE0_MOUSE;Q6PFA2_MOUSE	Clta	Clta	Clathrin light chain	1.80093	1.73488	0.963326	13757.6	6679.41	20549	11071.3	2692.38	23997.1	19690.1	24916.5	17464.5	12532.1	15492.3	18662	28536.2	15019.8	17273.9	13.7479	12.7055	14.3268	13.4345	11.3947	14.5506	14.2652	14.6048	14.0921	13.6133	13.9193	14.1878	14.8005	13.8746	14.0763				cellular component organization;cellular component organization or biogenesis;cellular membrane organization;cellular process;clathrin-mediated endocytosis;endocytosis;establishment of localization;establishment of localization in cell;establishment of protein localization;intracellular protein transport;intracellular transport;membrane invagination;membrane organization;protein transport;recepto…	binding;clathrin binding;clathrin heavy chain binding;protein binding;structural molecule activity	cell part;clathrin coat;clathrin coat of coated pit;clathrin coat of trans-Golgi network vesicle;clathrin complex;clathrin vesicle coat;cytoplasmic part;cytoplasmic vesicle part;Golgi apparatus part;intracellular membrane-bounded organelle;intracellular organelle;intracellular organelle part;intracellular part;macromolecular complex;membrane;membrane coat;membrane part;membrane-bounded organelle;…	Bacterial invasion of epithelial cells;Endocrine and other factor-regulated calcium reabsorption;Endocytosis;Huntington's disease;Lysosome	1.24823	B1AWE0;Q6PFA2	Q6PFA2;B1AWE0
P84091	P84091;Q3TWV4	P84091	AP2M1_MOUSE	Ap2m1	Ap2m1	AP-2 complex subunit mu	1.30786	1.16509	0.890841	14705.3	15548.5	16879.4	17859.5	21209.1	19131.7	20161	30244.2	19452.3	23750.3	17024.8	21102.8	19754.7	19388.8	23161.8	13.844	13.9245	14.043	14.1244	14.3724	14.2237	14.2993	14.8844	14.2477	14.5357	14.0554	14.3651	14.2699	14.2429	14.4995		Ast_3mo_TBI_Ipsi_Ast_3mo_Sham_Ipsi		cellular component organization;cellular component organization or biogenesis;cellular membrane organization;cellular process;endocytosis;establishment of localization;establishment of localization in cell;establishment of protein localization;intracellular protein transport;intracellular transport;membrane invagination;membrane organization;protein transport;transport;vesicle-mediated transport	binding;lipid binding;peptide binding;signal sequence binding	AP-type membrane coat adaptor complex;cell part;clathrin adaptor complex;coated pit;cytoplasmic membrane-bounded vesicle;cytoplasmic part;cytoplasmic vesicle;extracellular membrane-bounded organelle;extracellular organelle;extracellular region part;extracellular vesicular exosome;intracellular membrane-bounded organelle;intracellular organelle;intracellular part;macromolecular complex;membrane;me…	Endocrine and other factor-regulated calcium reabsorption;Endocytosis;Huntington's disease	1.24744	P84091	P84091;Q3TWV4
Q8K0U4	Q8K0U4	Q8K0U4	HS12A_MOUSE	Hspa12a	Hspa12a	Heat shock 70 kDa protein 12A	1.57052	1.34674	0.857512	8085.29	7738.08	8631.02	9779.06	10872.9	9147.04	10968.7	18043.5	11987.1	20694.1	8708.55	12426.4	14013.1	10993.3	14605.2	12.9811	12.9178	13.0753	13.2555	13.4084	13.1591	13.4211	14.1392	13.5492	14.3369	13.0882	13.6011	13.7745	13.4243	13.8342					adenyl nucleotide binding;adenyl ribonucleotide binding;ATP binding;binding;nucleotide binding;purine nucleotide binding;purine ribonucleoside triphosphate binding;purine ribonucleotide binding;ribonucleotide binding	extracellular membrane-bounded organelle;extracellular organelle;extracellular region part;extracellular vesicular exosome;membrane-bounded organelle;membrane-bounded vesicle;organelle;vesicle		1.24538	Q8K0U4	Q8K0U4
Q91XD6	Q91XD6	Q91XD6	VPS36_MOUSE	Vps36	Vps36	Vacuolar protein-sorting-associated protein 36	0.79189	0.821184	1.03699	7678.77	12259	8075.1	8055.24	9499.23	8420.61	7624.41	6166.58	6863.71	7009.03	7619.12	6563.17	7195.66	7789.15	8252.07	12.9067	13.5816	12.9793	12.9757	13.2136	13.0397	12.8964	12.5903	12.7448	12.775	12.8954	12.6802	12.8129	12.9272	13.0105				biological regulation;biosynthetic process;cellular biosynthetic process;cellular macromolecule biosynthetic process;cellular macromolecule metabolic process;cellular metabolic process;cellular nitrogen compound metabolic process;cellular process;endosome transport;establishment of localization;establishment of localization in cell;establishment of protein localization;intracellular transport;mac…	binding;lipid binding;phosphatidylinositol binding;phosphatidylinositol-3-phosphate binding;phospholipid binding;protein binding;protein C-terminus binding;small conjugating protein binding;ubiquitin binding	cell part;cytoplasmic part;endosome;extracellular membrane-bounded organelle;extracellular organelle;extracellular region part;extracellular vesicular exosome;intracellular membrane-bounded organelle;intracellular organelle;intracellular part;late endosome;lysosome;lytic vacuole;membrane;membrane-bounded organelle;membrane-bounded vesicle;nucleus;organelle;vacuole;vesicle	Endocytosis	1.24385	Q91XD6	Q91XD6
Q9WV34;Q9WV34-2	Q9WV34;Q9WV34-2	Q9WV34	MPP2_MOUSE	Mpp2	Mpp2	MAGUK p55 subfamily member 2	1.47433	1.35773	0.920913	9961.39	8078.77	8782.39	13538.4	9360.14	12798	15699.3	22558.9	12185.7	10063.6	12553.4	16965.1	13515.2	13614.5	10859.8	13.2821	12.9799	13.1004	13.7248	13.1923	13.6436	13.9384	14.4614	13.5729	13.2969	13.6158	14.0503	13.7223	13.7329	13.4067								1.24121	Q9WV34;Q9WV34-2	Q9WV34;Q9WV34-2
Q9WUA3	Q9WUA3;Q9WUA3-2;Q8C605	Q9WUA3	PFKAP_MOUSE	Pfkp	Pfkp	ATP-dependent 6-phosphofructokinase, platelet type	0.78625	0.718301	0.913578	60623.5	44127.4	43207.2	40382.4	33980	45508.7	29617.2	37303.8	34879.5	27490.4	31272.4	29240.9	39516.7	35144.8	24518.2	15.8876	15.4294	15.399	15.3014	15.0524	15.4739	14.8541	15.187	15.0901	14.7466	14.9326	14.8357	15.2702	15.101	14.5816				alcohol catabolic process;alcohol metabolic process;carbohydrate catabolic process;carbohydrate metabolic process;carbohydrate phosphorylation;catabolic process;cellular carbohydrate catabolic process;cellular carbohydrate metabolic process;cellular metabolic process;cellular process;fructose 6-phosphate metabolic process;fructose metabolic process;generation of precursor metabolites and energy;g…	6-phosphofructokinase activity;adenyl nucleotide binding;adenyl ribonucleotide binding;ATP binding;binding;carbohydrate kinase activity;catalytic activity;cation binding;ion binding;kinase activity;metal ion binding;nucleotide binding;phosphofructokinase activity;phosphotransferase activity, alcohol group as acceptor;protein binding;protein complex binding;purine nucleotide binding;purine ribonuc…	6-phosphofructokinase complex;cell part;cytoplasmic part;cytosol;cytosolic part;extracellular membrane-bounded organelle;extracellular organelle;extracellular region part;extracellular vesicular exosome;intracellular membrane-bounded organelle;intracellular organelle;intracellular part;macromolecular complex;membrane;membrane-bounded organelle;membrane-bounded vesicle;nucleus;organelle;protein co…	Fructose and mannose metabolism;Galactose metabolism;Glycolysis / Gluconeogenesis;Methane metabolism;Pentose phosphate pathway	1.23909	Q9WUA3	Q9WUA3;Q9WUA3-2;Q8C605
P47757-2;P47757-4	P47757-2;P47757-4;A2AMW0	P47757-2	CAPZB_MOUSE	Capzb	Capzb	Isoform 2 of F-actin-capping protein subunit beta	1.4348	1.62084	1.12966	7862.21	6386.46	9741.15	7543.98	7536.88	7610.61	8435.83	16393.9	8858.96	14759.5	7580.72	11763.2	15203.9	15088.1	13691.5	12.9407	12.6408	13.2499	12.8811	12.8798	12.8938	13.0423	14.0009	13.1129	13.8494	12.8881	13.522	13.8922	13.8811	13.741				actin cytoskeleton organization;actin filament capping;actin filament-based process;anatomical structure development;anatomical structure morphogenesis;barbed-end actin filament capping;biological regulation;cell development;cell morphogenesis;cell projection assembly;cell projection organization;cellular component assembly;cellular component assembly at cellular level;cellular component morphoge…	beta-tubulin binding;binding;cytoskeletal protein binding;protein binding;tubulin binding	actin filament;brush border;cell cortex part;cell junction;cell part;cell projection;cell-cell contact zone;cell-cell junction;contractile fiber part;cortical cytoskeleton;cytoplasmic part;cytoskeletal calyx;cytoskeletal part;cytoskeleton;extracellular membrane-bounded organelle;extracellular organelle;extracellular region part;extracellular vesicular exosome;F-actin capping protein complex;inter…		1.23896	P47757-2;P47757-4	P47757-2;P47757-4;A2AMW0
Q8K596;Q8K596-2	Q8K596;Q8K596-2	Q8K596	NAC2_MOUSE	Slc8a2	Slc8a2	Sodium/calcium exchanger 2	1.82188	1.67853	0.921321	2552.95	1243.42	1576.23	6088.4	2519.39	5101.12	2567.2	6087.59	5566.1	6148.54	4127.15	2881.98	4663.01	7590.29	4204.12	11.3179	10.2801	10.6223	12.5718	11.2989	12.3166	11.326	12.5717	12.4425	12.586	12.0109	11.4928	12.187	12.8899	12.0376				cell communication;cellular process	active transmembrane transporter activity;antiporter activity;calcium ion transmembrane transporter activity;calcium:cation antiporter activity;calcium:sodium antiporter activity;cation transmembrane transporter activity;cation:cation antiporter activity;divalent inorganic cation transmembrane transporter activity;inorganic cation transmembrane transporter activity;ion transmembrane transporter a…	cell part;integral to membrane;intrinsic to membrane;membrane part	Calcium signaling pathway;Protein digestion and absorption	1.23684	Q8K596;Q8K596-2	Q8K596;Q8K596-2
Q3TLP5	Q3TLP5;Q3TLP5-3	Q3TLP5	ECHD2_MOUSE	Echdc2	Echdc2	Enoyl-CoA hydratase domain-containing protein 2, mitochondrial	0.785279	0.77232	0.983498	8617.67	8145.64	8260.56	10532.8	9706.52	7849.31	5894.24	8164.37	6202.44	7433.86	4567.2	7601.29	8698.04	6523.46	7567.69	13.0731	12.9918	13.012	13.3626	13.2447	12.9383	12.5251	12.9951	12.5986	12.8599	12.1571	12.892	13.0865	12.6714	12.8856				carboxylic acid metabolic process;cellular ketone metabolic process;cellular lipid metabolic process;cellular metabolic process;cellular process;fatty acid metabolic process;lipid metabolic process;metabolic process;monocarboxylic acid metabolic process;organic acid metabolic process;oxoacid metabolic process;primary metabolic process;small molecule metabolic process	catalytic activity;lyase activity	cell part;cytoplasmic part;intracellular membrane-bounded organelle;intracellular organelle;intracellular part;membrane-bounded organelle;mitochondrion;organelle		1.23169	Q3TLP5	Q3TLP5;Q3TLP5-3
Q80TB8	Q80TB8	Q80TB8	VAT1L_MOUSE	Vat1l	Vat1l	Synaptic vesicle membrane protein VAT-1 homolog-like	2.03686	1.61333	0.792069	6427.77	4957.66	5418.13	6221.25	5335.67	11282	6701.05	24265.2	8702.41	6815.62	7105.21	14003.8	7261.81	6937.85	10446.2	12.6501	12.2754	12.4036	12.603	12.3815	13.4617	12.7102	14.5666	13.0872	12.7346	12.7947	13.7735	12.8261	12.7603	13.3507					binding;catalytic activity;cation binding;ion binding;metal ion binding;oxidoreductase activity;transition metal ion binding;zinc ion binding			1.22978	Q80TB8	Q80TB8
Q3UNH4	Q3UNH4	Q3UNH4	GRIN1_MOUSE	Gprin1	Gprin1	G protein-regulated inducer of neurite outgrowth 1	2.2958	1.22677	0.534355	3597.19	1237.07	1120.19	1763.06	1001.74	3854.8	1791.55	8447.63	2365.61	3558.1	1644.24	2860.56	2699.09	1737.33	1755.34	11.8127	10.2727	10.1295	10.7839	9.9683	11.9124	10.807	13.0443	11.208	11.7969	10.6832	11.4821	11.3983	10.7627	10.7775				cell projection organization;cellular component organization;cellular component organization at cellular level;cellular component organization or biogenesis;cellular component organization or biogenesis at cellular level;cellular process;neuron projection development	binding;phosphoprotein binding;protein binding	cell part;cell projection part;growth cone;membrane;plasma membrane;site of polarized growth		1.22916	Q3UNH4	Q3UNH4
Q60809	Q60809;Q3TLK9	Q60809	CNOT7_MOUSE	Cnot7	Cnot7	CCR4-NOT transcription complex subunit 7	1.15597	0.807502	0.698552	4450.99	6107.66	5582.7	6062.81	5567.15	5671.08	9831.48	4476.34	6116.14	6007.62	4848.69	4138.43	4241.03	3792.83	5404.4	12.1199	12.5764	12.4467	12.5658	12.4427	12.4694	13.2632	12.1281	12.5784	12.5526	12.2434	12.0149	12.0502	11.8891	12.3999				biological regulation;biosynthetic process;catabolic process;cellular biosynthetic process;cellular catabolic process;cellular component assembly;cellular component assembly at cellular level;cellular component organization;cellular component organization at cellular level;cellular component organization or biogenesis;cellular component organization or biogenesis at cellular level;cellular macrom…	3'-5' exonuclease activity;3'-5'-exoribonuclease activity;binding;catalytic activity;cation binding;exonuclease activity;exonuclease activity, active with either ribo- or deoxyribonucleic acids and producing 5'-phosphomonoesters;exoribonuclease activity;exoribonuclease activity, producing 5'-phosphomonoesters;hydrolase activity;hydrolase activity, acting on ester bonds;ion binding;metal ion bindi…	CCR4-NOT complex;cell part;cytoplasm;cytoplasmic mRNA processing body;cytoplasmic part;intracellular membrane-bounded organelle;intracellular non-membrane-bounded organelle;intracellular organelle;intracellular organelle part;intracellular part;macromolecular complex;membrane;membrane-bounded organelle;non-membrane-bounded organelle;nuclear part;nucleoplasm part;nucleus;organelle;organelle part;p…	RNA degradation	1.22688	Q60809	Q60809;Q3TLK9
Q04735;Q04735-2	Q04735;Q04735-2	Q04735	CDK16_MOUSE	Cdk16	Cdk16	Cyclin-dependent kinase 16	1.10008	0.871736	0.792433	2849.44	3103.26	2872.9	2988.66	3496.28	3136.92	3218.26	3519.17	2724.23	4244.17	2606.43	2541.47	2397.44	3448.9	2352.51	11.4765	11.5996	11.4883	11.5453	11.7716	11.6151	11.6521	11.781	11.4116	12.0513	11.3479	11.3114	11.2273	11.7519	11.2				biological regulation;cell projection organization;cellular component organization;cellular component organization at cellular level;cellular component organization or biogenesis;cellular component organization or biogenesis at cellular level;cellular process;establishment of localization;establishment of localization in cell;exocytosis;gamete generation;growth hormone secretion;hormone secretion…	adenyl nucleotide binding;adenyl ribonucleotide binding;ATP binding;binding;catalytic activity;cyclin-dependent protein kinase activity;kinase activity;nucleotide binding;phosphotransferase activity, alcohol group as acceptor;protein kinase activity;protein serine/threonine kinase activity;purine nucleotide binding;purine ribonucleoside triphosphate binding;purine ribonucleotide binding;ribonucle…	cell junction;cell part;cell projection;cytoplasm;cytoplasmic membrane-bounded vesicle;cytoplasmic part;cytoplasmic vesicle;cytoskeleton;extrinsic to internal side of plasma membrane;extrinsic to membrane;extrinsic to plasma membrane;intracellular membrane-bounded organelle;intracellular non-membrane-bounded organelle;intracellular organelle;intracellular part;membrane;membrane part;membrane-boun…		1.21813	Q04735;Q04735-2	Q04735;Q04735-2
Q8CAF4;Q8CAF4-3	Q8CAF4;Q8CAF4-3;A0A140LIZ7	Q8CAF4	NHSL1_MOUSE	Nhsl1	Nhsl1	NHS-like protein 1	1.63914	1.72592	1.05294	1816.16	797.023	1686.6	724.599	2351.88	1574.69	2657.21	2764.17	2892.15	2202.54	1777.55	1505.75	2826.01	2893.88	3727.66	10.8267	9.63848	10.7199	9.50104	11.1996	10.6209	11.3757	11.4326	11.4979	11.105	10.7957	10.5563	11.4646	11.4988	11.8641								1.21547	Q8CAF4;Q8CAF4-3	Q8CAF4;Q8CAF4-3;A0A140LIZ7
P61264	P61264;A0A0U1RNT8	P61264	STX1B_MOUSE	Stx1b	Stx1b	Syntaxin-1B	3.53182	1.78398	0.505117	32597.1	30098	24142.1	28832	26492.7	98026.4	35408.2	276382	34765.8	57507.6	32388.7	88381.2	42477.6	36439.5	53927.3	14.9925	14.8774	14.5593	14.8154	14.6933	16.5809	15.1118	18.0763	15.0854	15.8115	14.9832	16.4315	15.3744	15.1532	15.7187				biological regulation;cellular chemical homeostasis;cellular component organization;cellular component organization at cellular level;cellular component organization or biogenesis;cellular component organization or biogenesis at cellular level;cellular homeostasis;cellular ion homeostasis;cellular membrane fusion;cellular membrane organization;cellular process;chemical homeostasis;establishment o…	binding;enzyme binding;kinase binding;protein binding;protein kinase binding;SNAP receptor activity;SNARE binding	cell part;clathrin-coated vesicle;coated vesicle;cytoplasmic membrane-bounded vesicle;cytoplasmic part;cytoplasmic vesicle;endomembrane system;integral to membrane;intracellular membrane-bounded organelle;intracellular organelle;intracellular part;intrinsic to membrane;macromolecular complex;membrane;membrane part;membrane-bounded organelle;membrane-bounded vesicle;organelle;plasma membrane;prote…	SNARE interactions in vesicular transport	1.21539	P61264	P61264;A0A0U1RNT8
Q76LS9;Q76LS9-2	Q76LS9;Q76LS9-2;Q76LS9-3	Q76LS9	MINY1_MOUSE	Mindy1	Mindy1	Ubiquitin carboxyl-terminal hydrolase MINDY-1	1.34908	1.21754	0.902493	19295.6	11275.6	13112.8	15032.5	13373.7	23351.8	15928.2	24334.6	18232.1	15408.8	19250	16284.8	19874.3	15104.5	17258.8	14.236	13.4609	13.6787	13.8758	13.7071	14.5112	13.9593	14.5707	14.1542	13.9115	14.2326	13.9912	14.2786	13.8827	14.075						cell part;extracellular membrane-bounded organelle;extracellular organelle;extracellular region part;extracellular vesicular exosome;intracellular membrane-bounded organelle;intracellular organelle;intracellular organelle part;intracellular part;membrane-bounded organelle;membrane-bounded vesicle;nuclear part;nucleoplasm;nucleus;organelle;organelle part;vesicle		1.21507	Q76LS9;Q76LS9-2	Q76LS9;Q76LS9-2;Q76LS9-3
P63318	P20444;P63318;Q4VA93;Q2NKI4	P20444	KPCG_MOUSE	Prkcg	Prkcg	Protein kinase C gamma type	1.93183	1.79187	0.927551	3559.24	780.907	4643.97	4237.05	1194.19	5287.66	3879.61	9252.72	5159.05	4268.91	3310.98	4523.39	6806.39	3927.66	7261.97	11.7974	9.60901	12.1811	12.0488	10.2218	12.3684	11.9217	13.1757	12.3329	12.0597	11.693	12.1432	12.7327	11.9395	12.8261				anatomical structure formation involved in morphogenesis;angiogenesis;behavior;biological adhesion;biological regulation;calcium ion homeostasis;cation homeostasis;cell adhesion;cell chemotaxis;cell communication;cell differentiation;cell junction assembly;cell junction organization;cell migration;cell motility;cell-cell junction assembly;cell-cell junction organization;cell-cell signaling;cellul…	adenyl nucleotide binding;adenyl ribonucleotide binding;ATP binding;binding;calcium-dependent protein kinase activity;calcium-dependent protein kinase C activity;calcium-dependent protein serine/threonine kinase activity;catalytic activity;cation binding;enzyme binding;histone kinase activity;histone kinase activity (H3-T6 specific);histone threonine kinase activity;ion binding;kinase activity;me…	apical part of cell;cell body;cell junction;cell part;cell projection;cell-cell junction;cilium;cytoplasm;cytoplasmic part;cytosol;dendrite;endoplasmic reticulum;extracellular membrane-bounded organelle;extracellular organelle;extracellular region part;extracellular vesicular exosome;intracellular membrane-bounded organelle;intracellular organelle;intracellular organelle part;intracellular part;m…	African trypanosomiasis;Aldosterone-regulated sodium reabsorption;Amoebiasis;Calcium signaling pathway;Endocrine and other factor-regulated calcium reabsorption;ErbB signaling pathway;Fc gamma R-mediated phagocytosis;Focal adhesion;Gap junction;Gastric acid secretion;Glioma;Leukocyte transendothelial migration;Long-term depression;Long-term potentiation;MAPK signaling pathway;MAPK signaling pathw…	1.21284	P63318	P20444;P63318;Q4VA93;Q2NKI4
Q9D1B9	Q9D1B9;A0A494BBN2	Q9D1B9	RM28_MOUSE	Mrpl28	Mrpl28	39S ribosomal protein L28, mitochondrial	1.28932	1.07493	0.833717	7314.15	9216.4	11512.3	8657.34	8418.78	10130.8	12592.7	11263.5	11284.4	12901.3	10111.6	9553.52	9046.94	12598.8	7188.73	12.8365	13.17	13.4909	13.0797	13.0394	13.3065	13.6203	13.4594	13.462	13.6552	13.3037	13.2218	13.1432	13.621	12.8115				biosynthetic process;cellular biosynthetic process;cellular macromolecule biosynthetic process;cellular macromolecule metabolic process;cellular metabolic process;cellular process;cellular protein metabolic process;macromolecule biosynthetic process;macromolecule metabolic process;metabolic process;primary metabolic process;protein metabolic process;translation	structural constituent of ribosome;structural molecule activity	cell part;cytoplasm;cytoplasmic part;intracellular membrane-bounded organelle;intracellular non-membrane-bounded organelle;intracellular organelle;intracellular organelle part;intracellular part;macromolecular complex;membrane-bounded organelle;mitochondrial part;mitochondrial ribosome;mitochondrion;non-membrane-bounded organelle;nuclear part;nucleoplasm;organellar ribosome;organelle;organelle pa…		1.21261	Q9D1B9	Q9D1B9;A0A494BBN2
Q9WVL0	Q9WVL0;A0A1Y7VNC1;A0A1Y7VJZ2	Q9WVL0	MAAI_MOUSE	Gstz1	Gstz1	Maleylacetoacetate isomerase	0.813105	0.781778	0.961473	33235.3	38457.3	32538.2	32370.6	24012.4	32569.3	25655.7	26793.3	21426.8	24150.8	20726	26090.5	29788.7	25989.2	22970	15.0204	15.231	14.9898	14.9824	14.5515	14.9912	14.647	14.7096	14.3871	14.5598	14.3392	14.6712	14.8625	14.6656	14.4875				amine catabolic process;amine metabolic process;aromatic amino acid family catabolic process;aromatic amino acid family metabolic process;aromatic compound catabolic process;carboxylic acid catabolic process;carboxylic acid metabolic process;catabolic process;cellular amine metabolic process;cellular amino acid catabolic process;cellular amino acid metabolic process;cellular aromatic compound met…	binding;catalytic activity;cis-trans isomerase activity;glutathione transferase activity;identical protein binding;isomerase activity;maleylacetoacetate isomerase activity;protein binding;protein dimerization activity;protein homodimerization activity;transferase activity;transferase activity, transferring alkyl or aryl (other than methyl) groups	cell part;cytoplasmic part;intracellular membrane-bounded organelle;intracellular organelle;intracellular part;membrane-bounded organelle;mitochondrion;organelle	Drug metabolism - cytochrome P450;Glutathione metabolism;Metabolism of xenobiotics by cytochrome P450;Styrene degradation;Tyrosine metabolism	1.20938	Q9WVL0	Q9WVL0;A0A1Y7VNC1;A0A1Y7VJZ2
P35279-2	P35279;P35279-2;D3YV69	P35279	RAB6A_MOUSE	Rab6a	Rab6a	Isoform 2 of Ras-related protein Rab-6A	1.17968	1.11527	0.945398	163625	163091	202600	210443	184116	202744	242598	228190	206546	209798	242573	211843	183971	196828	195151	17.32	17.3153	17.6283	17.6831	17.4903	17.6293	17.8882	17.7999	17.6561	17.6786	17.8881	17.6926	17.4891	17.5866	17.5742				antigen processing and presentation;biological regulation;cellular localization;cellular macromolecule localization;cellular macromolecule metabolic process;cellular metabolic process;cellular process;cellular protein localization;cellular protein metabolic process;cellular response to stimulus;early endosome to Golgi transport;endosome transport;establishment of localization;establishment of loc…	ATPase activator activity;ATPase regulator activity;binding;catalytic activity;cytoskeletal protein binding;enzyme activator activity;enzyme regulator activity;GTP binding;GTPase activity;guanyl nucleotide binding;guanyl ribonucleotide binding;hydrolase activity;hydrolase activity, acting on acid anhydrides;hydrolase activity, acting on acid anhydrides, in phosphorus-containing anhydrides;myosin …	cell part;cytoplasmic part;cytoplasmic vesicle;cytosol;extracellular membrane-bounded organelle;extracellular organelle;extracellular region part;extracellular vesicular exosome;Golgi apparatus;Golgi apparatus part;Golgi membrane;intracellular membrane-bounded organelle;intracellular organelle;intracellular organelle part;intracellular part;membrane;membrane-bounded organelle;membrane-bounded ves…		1.20887	P35279-2	P35279;P35279-2;D3YV69
E9QA16;Q8VCQ8	E9QA16;D3Z6I7;E9Q0M9;E9Q9F3;Q8VCQ8;S4R1T7;E9QA15	E9QA16	E9QA16_MOUSE;Q8VCQ8_MOUSE	Cald1	Cald1	Caldesmon 1	1.70311	1.48055	0.869317	16890.4	23355.8	44756.5	31476.4	29683.2	26086.8	46660.5	43246.4	47422.7	85514.6	45253.5	46327.7	41684.1	48069	35065.6	14.0439	14.5115	15.4498	14.942	14.8574	14.671	15.5099	15.4003	15.5333	16.3839	15.4657	15.4996	15.3472	15.5528	15.0978				biological regulation;multicellular organismal process;muscle contraction;muscle system process;regulation of biological process;regulation of multicellular organismal process;regulation of muscle contraction;regulation of muscle system process;regulation of smooth muscle contraction;regulation of system process;system process	actin binding;binding;cytoskeletal protein binding;protein binding	actin cap;cell cortex part;cell part;cytoplasmic part;cytoskeletal part;intracellular organelle part;intracellular part;membrane;organelle part;plasma membrane	Vascular smooth muscle contraction	1.20746	E9QA16;Q8VCQ8	E9QA16;D3Z6I7;E9Q0M9;E9Q9F3;Q8VCQ8;S4R1T7;E9QA15
O08539	O08539	O08539	BIN1_MOUSE	Bin1	Bin1	Myc box-dependent-interacting protein 1	2.45669	1.293	0.526316	2140.22	948.815	1737.62	1841.8	2228.87	4364.34	2827.45	8828.06	1448.73	4389.38	2518.03	3412.36	2134.5	1447.86	1991.45	11.0635	9.88998	10.7629	10.8469	11.1221	12.0915	11.4653	13.1079	10.5006	12.0998	11.2981	11.7366	11.0597	10.4997	10.9596				biological regulation;cell differentiation;cellular component assembly;cellular component assembly at cellular level;cellular component organization;cellular component organization at cellular level;cellular component organization or biogenesis;cellular component organization or biogenesis at cellular level;cellular developmental process;cellular macromolecular complex assembly;cellular macromole…	binding;cytoskeletal protein binding;enzyme binding;identical protein binding;protein binding;RNA polymerase binding;tau protein binding	axon;axon part;axon terminus;cell part;cell projection;cell projection part;cerebellar mossy fiber;clathrin-coated vesicle;coated vesicle;contractile fiber part;cytoplasm;cytoplasmic membrane-bounded vesicle;cytoplasmic part;cytoplasmic vesicle;cytoskeletal part;I band;initial segment;intracellular membrane-bounded organelle;intracellular organelle;intracellular organelle part;intracellular part;…		1.20593	O08539	O08539
P12970	P12970	P12970	RL7A_MOUSE	Rpl7a	Rpl7a	60S ribosomal protein L7a	0.840021	0.766372	0.912325	40223.8	41681	32977	33273.7	29172.8	35725.9	34130	29374.7	22996.9	26732	29866.2	28141.1	31917.7	22087.4	23887.1	15.2958	15.3471	15.0092	15.0221	14.8323	15.1247	15.0588	14.8423	14.4892	14.7063	14.8662	14.7804	14.9621	14.4309	14.5439				cellular component biogenesis;cellular component biogenesis at cellular level;cellular component organization or biogenesis;cellular component organization or biogenesis at cellular level;cellular process;ribonucleoprotein complex biogenesis;ribosome biogenesis		adherens junction;anchoring junction;cell junction;cell part;cell-substrate adherens junction;cell-substrate junction;cytoplasm;cytoplasmic part;cytosolic large ribosomal subunit;extracellular membrane-bounded organelle;extracellular organelle;extracellular region part;extracellular vesicular exosome;focal adhesion;intracellular membrane-bounded organelle;intracellular non-membrane-bounded organe…	Ribosome	1.20417	P12970	P12970
Q8BHY2	Q8BHY2	Q8BHY2	NOC4L_MOUSE	Noc4l	Noc4l	Nucleolar complex protein 4 homolog	0.649598	0.489683	0.753825	6953.56	3047.28	4066.01	4349.4	5096.7	3888.48	3158.68	4296.89	1226.92	2702.98	3346.92	2399.27	3446.14	845.993	1475.57	12.7635	11.5733	11.9894	12.0866	12.3153	11.925	11.6251	12.0691	10.2608	11.4003	11.7086	11.2284	11.7508	9.7245	10.5271				cellular macromolecule metabolic process;cellular metabolic process;cellular nitrogen compound metabolic process;cellular process;macromolecule metabolic process;maturation of SSU-rRNA;maturation of SSU-rRNA from tricistronic rRNA transcript (SSU-rRNA, 5.8S rRNA, LSU-rRNA);metabolic process;ncRNA metabolic process;ncRNA processing;nitrogen compound metabolic process;nucleic acid metabolic process…		cell part;cytoplasmic part;integral to membrane;intracellular membrane-bounded organelle;intracellular non-membrane-bounded organelle;intracellular organelle;intracellular organelle part;intracellular part;intrinsic to membrane;macromolecular complex;membrane;membrane part;membrane-bounded organelle;Noc complex;Noc4p-Nop14p complex;non-membrane-bounded organelle;nuclear membrane;nuclear part;nucl…		1.20157	Q8BHY2	Q8BHY2
B2RUR8	B2RUR8	B2RUR8	OTU7B_MOUSE	Otud7b	Otud7b	OTU domain-containing protein 7B	1.30445	1.31221	1.00595	3072.69	5038.01	3133.57	3846.66	3281.12	5001.75	6899.69	4262.48	4282.89	3518.63	4731.88	5111.63	4777.99	4618.2	4868.27	11.5853	12.2986	11.6136	11.9094	11.68	12.2882	12.7523	12.0575	12.0644	11.7808	12.2082	12.3196	12.2222	12.1731	12.2492				biological regulation;cellular macromolecule metabolic process;cellular metabolic process;cellular process;cellular protein metabolic process;immune response;immune system process;macromolecule metabolic process;macromolecule modification;metabolic process;mucosal immune response;negative regulation of biological process;negative regulation of biosynthetic process;negative regulation of cell comm…	binding;catalytic activity;cation binding;cysteine-type peptidase activity;DNA binding;hydrolase activity;ion binding;K63-linked polyubiquitin binding;metal ion binding;nucleic acid binding;peptidase activity;peptidase activity, acting on L-amino acid peptides;polyubiquitin binding;protein binding;small conjugating protein binding;small conjugating protein-specific protease activity;transition me…	cell part;cytoplasm;intracellular membrane-bounded organelle;intracellular organelle;intracellular part;membrane-bounded organelle;nucleus;organelle		1.20148	B2RUR8	B2RUR8
Q9D187	Q9D187;F8WHV1	Q9D187	CIA2B_MOUSE	Ciao2b	Ciao2b	Cytosolic iron-sulfur assembly component 2B	1.24525	1.54257	1.23876	2332.96	1041.02	2085.43	1934.42	1396.2	2201.88	1281.09	3262.78	2287.58	1912.48	2401.31	2407.5	2756.68	2968.05	3025.74	11.1879	10.0238	11.0261	10.9177	10.4473	11.1045	10.3232	11.6719	11.1596	10.9012	11.2296	11.2333	11.4287	11.5353	11.5631				biosynthetic process;cellular biosynthetic process;cellular metabolic process;cellular process;chromosome segregation;cofactor biosynthetic process;cofactor metabolic process;iron-sulfur cluster assembly;metabolic process;metallo-sulfur cluster assembly		cell part;cytoplasm;cytoskeletal part;intracellular membrane-bounded organelle;intracellular non-membrane-bounded organelle;intracellular organelle;intracellular organelle part;intracellular part;macromolecular complex;membrane-bounded organelle;MMXD complex;non-membrane-bounded organelle;nuclear part;nucleoplasm;nucleus;organelle;organelle part;protein complex;spindle		1.2009	Q9D187	Q9D187;F8WHV1
Q91VF2	Q91VF2	Q91VF2	HNMT_MOUSE	Hnmt	Hnmt	Histamine N-methyltransferase	0.864936	0.795915	0.920201	21149.6	21845	20716.7	16473.5	19485.8	19172.5	20289.9	16167.7	13785.1	16793.5	14053.3	12976.8	17965.1	18619.3	15714.8	14.3683	14.415	14.3385	14.0079	14.2501	14.2268	14.3085	13.9808	13.7508	14.0356	13.7786	13.6636	14.1329	14.1845	13.9398				anatomical structure development;biological regulation;brain development;developmental process;hyperosmotic response;organ development;regulation of biological quality;regulation of neurotransmitter levels;response to abiotic stimulus;response to alkaloid;response to amine stimulus;response to biotic stimulus;response to chemical stimulus;response to cocaine;response to corticosteroid stimulus;re…	catalytic activity;histamine N-methyltransferase activity;methyltransferase activity;N-methyltransferase activity;transferase activity;transferase activity, transferring one-carbon groups	cell part;cell projection;cytoplasm;extracellular membrane-bounded organelle;extracellular organelle;extracellular region part;extracellular vesicular exosome;intracellular organelle part;intracellular part;membrane-bounded organelle;membrane-bounded vesicle;neuron projection;nuclear part;nucleoplasm;organelle;organelle part;vesicle	Histidine metabolism	1.19967	Q91VF2	Q91VF2
P54726	P54726;Q8CAP3	P54726	RD23A_MOUSE	Rad23a	Rad23a	UV excision repair protein RAD23 homolog A	1.05037	1.14039	1.0857	18322.1	20968	21875.1	19287	22749.8	20979.6	23093.8	23271.2	22720.3	18335.4	23469.2	22187.8	23599.9	24876	23557.3	14.1613	14.3559	14.417	14.2353	14.4736	14.3567	14.4952	14.5063	14.4717	14.1623	14.5185	14.4375	14.5265	14.6025	14.5239				biological regulation;catabolic process;cellular catabolic process;cellular macromolecule catabolic process;cellular macromolecule metabolic process;cellular metabolic process;cellular nitrogen compound metabolic process;cellular process;cellular response to stimulus;cellular response to stress;DNA metabolic process;DNA repair;macromolecule catabolic process;macromolecule metabolic process;metabo…	binding;damaged DNA binding;DNA binding;nucleic acid binding;polyubiquitin binding;protein binding;small conjugating protein binding;ubiquitin binding	cell part;cytoplasm;intracellular organelle part;intracellular part;macromolecular complex;nuclear part;nucleoplasm;organelle part;proteasome complex;protein complex	Nucleotide excision repair;Protein processing in endoplasmic reticulum	1.19861	P54726	P54726;Q8CAP3
Q924D1	Q924D1	Q924D1	Q924D1_MOUSE	Cyp2j9	Cyp2j9	Cytochrome P450 CYP2J9	0.687162	0.769018	1.11912	17353.4	18539	21354.9	28238.1	26983.7	15978.6	16314.4	12789.9	16552.1	15649.5	11638.2	12359.2	22825.1	18540.2	21128.1	14.0829	14.1783	14.3823	14.7854	14.7198	13.9639	13.9939	13.6427	14.0147	13.9338	13.5066	13.5933	14.4783	14.1784	14.3669				arachidonic acid metabolic process;carboxylic acid metabolic process;catabolic process;cellular catabolic process;cellular ketone metabolic process;cellular lipid metabolic process;cellular metabolic process;cellular process;drug catabolic process;drug metabolic process;exogenous drug catabolic process;fatty acid metabolic process;icosanoid metabolic process;lipid metabolic process;metabolic proc…	arachidonic acid epoxygenase activity;arachidonic acid monooxygenase activity;binding;catalytic activity;cation binding;heme binding;ion binding;iron ion binding;metal ion binding;monooxygenase activity;oxidoreductase activity;oxidoreductase activity, acting on paired donors, with incorporation or reduction of molecular oxygen;oxidoreductase activity, acting on paired donors, with incorporation o…	cell part;cytoplasmic part;endoplasmic reticulum;intracellular membrane-bounded organelle;intracellular organelle;intracellular part;membrane-bounded organelle;organelle	Arachidonic acid metabolism;Linoleic acid metabolism	1.18887	Q924D1	Q924D1
P63141	P63141	P63141	KCNA2_MOUSE	Kcna2	Kcna2	Potassium voltage-gated channel subfamily A member 2	2.69064	1.60269	0.595652	1519.73	1089.96	2506.19	4163.66	1426.53	4885.86	7806.68	10797.2	3533.67	1782.79	1911.07	4804.89	2920.11	2585.37	4937.04	10.5696	10.0901	11.2913	12.0236	10.4783	12.2544	12.9305	13.3984	11.787	10.7999	10.9002	12.2303	11.5118	11.3362	12.2694				anatomical structure arrangement;behavior;biological regulation;cation transport;cellular chemical homeostasis;cellular component assembly;cellular component organization;cellular component organization or biogenesis;cellular homeostasis;cellular ion homeostasis;cellular potassium ion transport;cellular process;chemical homeostasis;circadian behavior;circadian rhythm;circadian sleep/wake cycle pr…	cation channel activity;cation transmembrane transporter activity;channel activity;delayed rectifier potassium channel activity;gated channel activity;ion channel activity;ion transmembrane transporter activity;outward rectifier potassium channel activity;passive transmembrane transporter activity;potassium channel activity;substrate-specific channel activity;substrate-specific transmembrane tran…	axon;axon part;axon terminus;cation channel complex;cell body membrane;cell junction;cell part;cell projection;cell projection membrane;cell projection part;cytoplasmic part;dendrite;endoplasmic reticulum membrane;endoplasmic reticulum part;integral to membrane;integral to plasma membrane;intracellular organelle part;intracellular part;intrinsic to membrane;intrinsic to plasma membrane;ion channe…		1.18794	P63141	P63141
P26039	P26039	P26039	TLN1_MOUSE	Tln1	Tln1	Talin-1	1.2553	1.19539	0.95227	36902.7	32538.3	39789	37526.9	35740.1	37248.2	46457.5	39631.3	41734.8	64017.2	39691.1	47980.4	43380.4	44127.8	42975	15.1714	14.9899	15.2801	15.1956	15.1253	15.1849	15.5036	15.2744	15.349	15.9662	15.2765	15.5502	15.4048	15.4294	15.3912				actin cytoskeleton organization;actin filament-based process;biological adhesion;biological regulation;cell adhesion;cell junction assembly;cell junction organization;cell-cell adhesion;cell-substrate junction assembly;cellular component assembly;cellular component assembly at cellular level;cellular component organization;cellular component organization at cellular level;cellular component organ…	binding;cytoskeletal protein binding;integrin binding;LIM domain binding;protein binding;protein complex binding;protein domain specific binding;receptor binding;structural constituent of cytoskeleton;structural molecule activity;vinculin binding	adherens junction;anchoring junction;cell junction;cell part;cell projection;cell projection membrane;cell projection part;cell surface;cell-substrate adherens junction;cell-substrate junction;cytoplasm;cytoplasmic part;cytoskeletal part;extracellular membrane-bounded organelle;extracellular organelle;extracellular region part;extracellular vesicular exosome;focal adhesion;intracellular organelle…	Focal adhesion	1.18523	P26039	P26039
F8VPU2	F8VPU2;E9Q805	F8VPU2	FARP1_MOUSE	Farp1	Farp1	FERM, ARHGEF and pleckstrin domain-containing protein 1	0.823938	0.763991	0.927243	42423.1	40041.4	46011.9	55672	55968.5	42342.7	33230.8	44355.3	38364	39548.6	34139.6	25105.9	45243.6	42144.7	36813.3	15.3726	15.2892	15.4897	15.7647	15.7723	15.3698	15.0202	15.4368	15.2275	15.2713	15.0592	14.6157	15.4654	15.3631	15.1679				anatomical structure morphogenesis;biological regulation;cell part morphogenesis;cell projection morphogenesis;cell projection organization;cellular component assembly;cellular component assembly at cellular level;cellular component morphogenesis;cellular component organization;cellular component organization at cellular level;cellular component organization or biogenesis;cellular component organ…	enzyme regulator activity;GTPase regulator activity;guanyl-nucleotide exchange factor activity;nucleoside-triphosphatase regulator activity;Rac guanyl-nucleotide exchange factor activity;Ras guanyl-nucleotide exchange factor activity;Rho guanyl-nucleotide exchange factor activity;small GTPase regulator activity	cell junction;cell part;cell projection;cell projection part;cytoplasm;cytoplasmic part;cytoskeleton;cytosol;dendrite;dendritic spine;extrinsic to internal side of plasma membrane;extrinsic to membrane;extrinsic to plasma membrane;filopodium;intracellular non-membrane-bounded organelle;intracellular organelle;intracellular part;membrane part;neuron projection;neuron spine;non-membrane-bounded org…		1.1828	F8VPU2	F8VPU2;E9Q805
Q8VCS6	Q8VCS6	Q8VCS6	MED9_MOUSE	Med9	Med9	Mediator of RNA polymerase II transcription subunit 9	0.583974	0.951869	1.62999	3399.37	5543.78	4190.27	7128.78	8359.69	2512.91	3621.6	2631.69	1105.39	6842.85	5652.47	4311.48	5704.83	4649.27	6926.24	11.7311	12.4367	12.0328	12.7994	13.0292	11.2951	11.8224	11.3618	10.1103	12.7404	12.4647	12.074	12.478	12.1828	12.7579					protein binding transcription factor activity;RNA polymerase II transcription cofactor activity;RNA polymerase II transcription factor binding transcription factor activity;transcription cofactor activity;transcription factor binding transcription factor activity	cell part;intracellular organelle part;intracellular part;macromolecular complex;mediator complex;nuclear part;nucleoplasm;nucleoplasm part;organelle part;protein complex		1.18066	Q8VCS6	Q8VCS6
Q91W53	Q91W53	Q91W53	GOGA7_MOUSE	Golga7	Golga7	Golgin subfamily A member 7	1.41784	1.42314	1.00373	10068.6	9480.47	8659.01	11894.3	14083.9	12341.1	16735	18628.8	16308.9	12813.7	22651.1	13145	14706.6	16974.9	9636.8	13.2976	13.2107	13.08	13.538	13.7818	13.5912	14.0306	14.1852	13.9934	13.6454	14.4673	13.6822	13.8442	14.0511	13.2343				biological regulation;cellular macromolecule metabolic process;cellular metabolic process;cellular process;cellular protein metabolic process;establishment of localization;establishment of localization in cell;establishment of protein localization;Golgi to plasma membrane protein transport;Golgi to plasma membrane transport;Golgi vesicle transport;intracellular protein transport;intracellular tra…		cell part;cytoplasmic part;extracellular membrane-bounded organelle;extracellular organelle;extracellular region part;extracellular vesicular exosome;Golgi apparatus part;Golgi membrane;Golgi stack;intracellular organelle part;intracellular part;intrinsic to Golgi membrane;intrinsic to membrane;intrinsic to organelle membrane;macromolecular complex;membrane;membrane part;membrane-bounded organell…		1.18006	Q91W53	Q91W53
Q8C7E9	Q8C7E9	Q8C7E9	CSTFT_MOUSE	Cstf2t	Cstf2t	Cleavage stimulation factor subunit 2 tau variant	1.31089	1.31065	0.999818	6626.35	9515.75	7652.54	5923.61	7522.14	6923.96	8984.33	10340.8	11918.5	10650.4	10222.8	7388.91	8931.81	11282.1	10983.5	12.694	13.2161	12.9017	12.5323	12.8769	12.7574	13.1332	13.3361	13.5409	13.3786	13.3195	12.8511	13.1247	13.4617	13.423				cellular macromolecule metabolic process;cellular metabolic process;cellular nitrogen compound metabolic process;cellular process;macromolecule metabolic process;metabolic process;mRNA 3'-end processing;mRNA metabolic process;mRNA polyadenylation;mRNA processing;nitrogen compound metabolic process;nucleic acid metabolic process;nucleobase-containing compound metabolic process;primary metabolic pr…	binding;nucleic acid binding;nucleotide binding;RNA binding	cell part;intracellular;intracellular membrane-bounded organelle;intracellular organelle;intracellular part;membrane-bounded organelle;nucleus;organelle	mRNA surveillance pathway	1.17952	Q8C7E9	Q8C7E9
O88986	O88986;E9PWY6;A0A2R8VHE4	O88986	KBL_MOUSE	Gcat	Gcat	2-amino-3-ketobutyrate coenzyme A ligase, mitochondrial	1.19135	0.966357	0.811148	10738.5	8599.01	9526.84	8274.19	8202.42	10034.1	12830.3	10694.1	10987.7	9470.53	9150.94	10021	6978.39	10288.2	7377.01	13.3905	13.07	13.2178	13.0144	13.0018	13.2926	13.6473	13.3845	13.4236	13.2092	13.1597	13.2907	12.7687	13.3287	12.8488				amine catabolic process;amine metabolic process;aspartate family amino acid catabolic process;aspartate family amino acid metabolic process;biosynthetic process;carboxylic acid catabolic process;carboxylic acid metabolic process;catabolic process;cellular amine metabolic process;cellular amino acid catabolic process;cellular amino acid metabolic process;cellular catabolic process;cellular ketone …	acetyltransferase activity;binding;C-acetyltransferase activity;C-acyltransferase activity;catalytic activity;cofactor binding;glycine C-acetyltransferase activity;pyridoxal phosphate binding;transferase activity;transferase activity, transferring acyl groups;transferase activity, transferring acyl groups other than amino-acyl groups;vitamin B6 binding;vitamin binding	cell part;cytoplasmic part;intracellular membrane-bounded organelle;intracellular organelle;intracellular organelle part;intracellular part;membrane-bounded organelle;mitochondrion;nuclear part;nucleoplasm;organelle;organelle part	Glycine, serine and threonine metabolism	1.17675	O88986	O88986;E9PWY6;A0A2R8VHE4
Q64487;Q64487-1;Q64487-10;Q64487-11;Q64487-12;Q64487-5;Q64487-6;Q64487-7;Q64487-8;Q64487-9	Q64487;Q64487-1;Q64487-2;Q64487-3;Q64487-5;Q64487-6;Q64487-7;Q64487-8;Q64487-9;Q64487-10;Q64487-11;Q64487-12;B9EJA3;E9Q7I7;Q5SPA9;G3UWK6;G3UX60;G3UY75;G3UYU6;E9PVW8	Q64487	PTPRD_MOUSE	Ptprd	Ptprd	Receptor-type tyrosine-protein phosphatase delta	1.20888	1.15582	0.956102	7819.66	7412.14	7167.6	5894.25	6449.29	8383.24	10057.2	8260.44	7395.8	7903.48	9801.35	8116.99	6925.5	7508.24	7804.36	12.9329	12.8557	12.8073	12.5251	12.6549	13.0333	13.2959	13.012	12.8525	12.9483	13.2588	12.9867	12.7577	12.8743	12.9301				biological adhesion;biological regulation;cell adhesion;cell differentiation;cell-cell adhesion;cellular component assembly;cellular component assembly at cellular level;cellular component organization;cellular component organization at cellular level;cellular component organization or biogenesis;cellular component organization or biogenesis at cellular level;cellular developmental process;cellul…	binding;catalytic activity;cell adhesion molecule binding;hydrolase activity;hydrolase activity, acting on ester bonds;phosphatase activity;phosphoprotein phosphatase activity;phosphoric ester hydrolase activity;protein binding;protein tyrosine phosphatase activity;receptor binding	cell part;extracellular membrane-bounded organelle;extracellular organelle;extracellular region part;extracellular vesicular exosome;integral to membrane;intrinsic to membrane;membrane part;membrane-bounded organelle;membrane-bounded vesicle;organelle;vesicle		1.17566	Q64487;Q64487-1;Q64487-10;Q64487-11;Q64487-12;Q64487-5;Q64487-6;Q64487-7;Q64487-8;Q64487-9	Q64487;Q64487-1;Q64487-2;Q64487-3;Q64487-5;Q64487-6;Q64487-7;Q64487-8;Q64487-9;Q64487-10;Q64487-11;Q64487-12;B9EJA3;E9Q7I7;Q5SPA9;G3UWK6;G3UX60;G3UY75;G3UYU6;E9PVW8
Q8R0N6	Q8R0N6;A0A087WRE7	Q8R0N6	HOT_MOUSE	Adhfe1	Adhfe1	Hydroxyacid-oxoacid transhydrogenase, mitochondrial	0.801687	0.748021	0.933059	23646.2	21428.1	21810.9	20220.8	19167.3	22037.3	12141.3	17640.3	20185.3	13193.7	13647.7	12867.1	15180.5	21442.2	16357.2	14.5293	14.3872	14.4128	14.3036	14.2264	14.4277	13.5676	14.1066	14.301	13.6876	13.7364	13.6514	13.8899	14.3882	13.9976				establishment of localization;hydrogen transport;molecular hydrogen transport;transport	binding;catalytic activity;cation binding;hydroxyacid-oxoacid transhydrogenase activity;ion binding;metal ion binding;oxidoreductase activity;oxidoreductase activity, acting on CH-OH group of donors	cell part;cytoplasmic part;intracellular membrane-bounded organelle;intracellular organelle;intracellular part;membrane-bounded organelle;mitochondrion;organelle		1.175	Q8R0N6	Q8R0N6;A0A087WRE7
Q3TCJ1	Q3TCJ1;D3Z4D8;Z4YJY0	Q3TCJ1	ABRX2_MOUSE	Abraxas2	Abraxas2	BRISC complex subunit Abraxas 2	1.24452	0.87067	0.699606	3226.8	3911.87	4510.33	3599.92	5260.51	3539.63	4072.22	5954.17	6005.49	5952.79	3185.84	3834.5	2767.36	3633.49	4435.76	11.6559	11.9336	12.139	11.8137	12.361	11.7894	11.9916	12.5397	12.5521	12.5394	11.6375	11.9048	11.4343	11.8271	12.115				cellular process;cellular response to cold;cellular response to freezing;cellular response to stimulus;cellular response to stress;response to abiotic stimulus;response to cold;response to freezing;response to stimulus;response to stress;response to temperature stimulus	binding;polyubiquitin binding;protein binding;small conjugating protein binding;ubiquitin binding	BRISC complex;cell part;cytoplasm;intracellular membrane-bounded organelle;intracellular organelle;intracellular organelle part;intracellular part;macromolecular complex;membrane-bounded organelle;nuclear part;nucleus;organelle;organelle part;protein complex		1.17469	Q3TCJ1	Q3TCJ1;D3Z4D8;Z4YJY0
Q9CQA5;Q9CQA5-2	Q9CQA5;Q9CQA5-2	Q9CQA5	MED4_MOUSE	Med4	Med4	Mediator of RNA polymerase II transcription subunit 4	0.996077	0.688168	0.690879	5365.33	8189.36	7812.79	10933.4	10571.4	6145.15	12068.7	7437.2	8662.04	8391	5474.23	4902.94	4510.43	7061.12	7554.62	12.3895	12.9995	12.9316	13.4165	13.3679	12.5852	13.559	12.8605	13.0805	13.0346	12.4184	12.2594	12.139	12.7857	12.8831				androgen receptor signaling pathway;biological regulation;biosynthetic process;cellular biosynthetic process;cellular macromolecule biosynthetic process;cellular macromolecule metabolic process;cellular metabolic process;cellular nitrogen compound metabolic process;cellular process;cellular response to stimulus;intracellular receptor mediated signaling pathway;macromolecule biosynthetic process;m…	binding;hormone receptor binding;nuclear hormone receptor binding;protein binding;protein binding transcription factor activity;receptor activity;receptor binding;RNA polymerase II transcription cofactor activity;RNA polymerase II transcription factor binding transcription factor activity;thyroid hormone receptor binding;transcription cofactor activity;transcription factor binding;transcription f…	cell part;intracellular membrane-bounded organelle;intracellular organelle;intracellular organelle part;intracellular part;macromolecular complex;mediator complex;membrane;membrane-bounded organelle;nuclear part;nucleoplasm;nucleoplasm part;nucleus;organelle;organelle part;protein complex		1.17422	Q9CQA5;Q9CQA5-2	Q9CQA5;Q9CQA5-2
P35123	P35123;A0A0A6YW28;A0A0A6YVY7	P35123	UBP4_MOUSE	Usp4	Usp4	Ubiquitin carboxyl-terminal hydrolase 4	1.18618	1.12257	0.94638	4956.89	4088.72	4295.49	4562.38	4902.98	5440.46	5250.22	6269.83	5754.03	4337.95	4628.67	5114.26	5509.08	5533.11	4816.81	12.2752	11.9974	12.0686	12.1556	12.2594	12.4095	12.3582	12.6142	12.4904	12.0828	12.1764	12.3203	12.4276	12.4339	12.2339				assembly of spliceosomal tri-snRNP;biological regulation;catabolic process;cellular catabolic process;cellular component assembly;cellular component assembly at cellular level;cellular component organization;cellular component organization at cellular level;cellular component organization or biogenesis;cellular component organization or biogenesis at cellular level;cellular localization;cellular …	adenosine receptor binding;binding;catalytic activity;cation binding;cysteine-type endopeptidase activity;cysteine-type peptidase activity;endopeptidase activity;G-protein-coupled receptor binding;hydrolase activity;identical protein binding;ion binding;metal ion binding;peptidase activity;peptidase activity, acting on L-amino acid peptides;protein binding;receptor binding;small conjugating prote…	cell part;cytoplasm;intracellular membrane-bounded organelle;intracellular organelle;intracellular part;membrane;membrane-bounded organelle;nucleus;organelle;plasma membrane		1.17155	P35123	P35123;A0A0A6YW28;A0A0A6YVY7
P70704-2	P70704;P70704-2;P70704-3;Q3U9N5;E9Q4J5;A0A0M3HEP7;F6Q8P7;A0A0J9YV34	P70704	AT8A1_MOUSE	Atp8a1	Atp8a1	Isoform 2 of Phospholipid-transporting ATPase IA	1.29974	1.19131	0.91657	11489.9	12563.3	12223.6	9978.81	10012.7	16461.2	17092.5	16300.4	9967.3	13313	14378.6	14613.2	12249.2	11914.5	13877.3	13.4881	13.6169	13.5774	13.2847	13.2895	14.0068	14.0611	13.9926	13.283	13.7005	13.8116	13.835	13.5804	13.5404	13.7604				behavior;biological regulation;cellular component organization;cellular component organization or biogenesis;cellular membrane organization;cellular process;cognition;establishment of localization;learning;learning or memory;lipid translocation;lipid transport;membrane organization;multicellular organismal process;neurological system process;organic substance transport;phospholipid translocation;…	adenyl nucleotide binding;adenyl ribonucleotide binding;ATP binding;ATPase activity;ATPase activity, coupled;ATPase activity, coupled to movement of substances;binding;catalytic activity;cation binding;hydrolase activity;hydrolase activity, acting on acid anhydrides;hydrolase activity, acting on acid anhydrides, in phosphorus-containing anhydrides;ion binding;lipid transporter activity;magnesium …	cell part;chromaffin granule membrane;cytoplasmic part;cytoplasmic vesicle membrane;cytoplasmic vesicle part;endoplasmic reticulum;extracellular membrane-bounded organelle;extracellular organelle;extracellular region part;extracellular vesicular exosome;Golgi apparatus;integral to membrane;intracellular membrane-bounded organelle;intracellular organelle;intracellular organelle part;intracellular …		1.1698	P70704-2	P70704;P70704-2;P70704-3;Q3U9N5;E9Q4J5;A0A0M3HEP7;F6Q8P7;A0A0J9YV34
Q80X81	Q80X81	Q80X81	Q80X81_MOUSE	Acat3	Acat3	Acetyl-Coenzyme A acetyltransferase 3	0.624661	0.665054	1.06466	17094.2	21084	7361.57	11371.2	16366.3	11063.8	7843.88	7229.16	9492	10144.6	10048.5	7872.17	9843.76	9084.38	11884.5	14.0612	14.3639	12.8458	13.4731	13.9984	13.4336	12.9374	12.8196	13.2125	13.3084	13.2947	12.9425	13.265	13.1492	13.5368					acetyl-CoA C-acetyltransferase activity;acetyl-CoA C-acyltransferase activity;acetyltransferase activity;C-acetyltransferase activity;C-acyltransferase activity;catalytic activity;transferase activity;transferase activity, transferring acyl groups;transferase activity, transferring acyl groups other than amino-acyl groups	cell part;cytoplasm;cytoplasmic part;extracellular membrane-bounded organelle;extracellular organelle;extracellular region part;extracellular vesicular exosome;intracellular membrane-bounded organelle;intracellular non-membrane-bounded organelle;intracellular organelle;intracellular organelle part;intracellular part;membrane-bounded organelle;membrane-bounded vesicle;mitochondrion;non-membrane-bo…		1.16662	Q80X81	Q80X81
O89016	O89016;A0A1Y7VMF7	O89016	ABCD4_MOUSE	Abcd4	Abcd4	Lysosomal cobalamin transporter ABCD4	0.970826	0.640795	0.660051	2385.97	2774.41	2941	3839.6	2056.42	3363.06	2523.42	2133.51	3218.32	2350.73	2863.62	1113.33	2782.1	756.792	1453.62	11.2204	11.438	11.5221	11.9067	11.0059	11.7156	11.3012	11.059	11.6521	11.1989	11.4836	10.1207	11.442	9.56375	10.5054				cellular metabolic process;cellular process;cobalamin metabolic process;cofactor metabolic process;heterocycle metabolic process;metabolic process;nitrogen compound metabolic process;porphyrin-containing compound metabolic process;small molecule metabolic process;tetrapyrrole metabolic process;vitamin metabolic process;water-soluble vitamin metabolic process	active transmembrane transporter activity;adenyl nucleotide binding;adenyl ribonucleotide binding;ATP binding;ATPase activity;ATPase activity, coupled;ATPase activity, coupled to movement of substances;ATPase activity, coupled to transmembrane movement of substances;binding;catalytic activity;hydrolase activity;hydrolase activity, acting on acid anhydrides;hydrolase activity, acting on acid anhyd…	cell part;cytoplasmic part;endoplasmic reticulum membrane;endoplasmic reticulum part;integral to membrane;intracellular organelle part;intracellular part;intrinsic to membrane;membrane;membrane part;organelle membrane;organelle part	ABC transporters;Peroxisome	1.16631	O89016	O89016;A0A1Y7VMF7
Q8C3I8	Q8C3I8	Q8C3I8	HGH1_MOUSE	Hgh1	Hgh1	Protein HGH1 homolog	0.774537	0.735338	0.94939	2468.5	1965.28	2822.34	2031.63	2599.51	1491.86	1473.58	1830.18	2819.01	1592.49	1820.78	1265.91	1907.06	1848.6	1898.8	11.2694	10.9405	11.4627	10.9884	11.344	10.5429	10.5251	10.8378	11.461	10.6371	10.8303	10.306	10.8971	10.8522	10.8909								1.16362	Q8C3I8	Q8C3I8
Q9D710	Q9D710;D3Z2J6	Q9D710	TMX2_MOUSE	Tmx2	Tmx2	Thioredoxin-related transmembrane protein 2	0.865656	0.832673	0.961898	30843.2	25269.4	32339.3	35104.1	27278.6	30523	24857.7	26377.1	24123.7	24689.4	26154.9	20467.1	26389.8	27749.6	24834.5	14.9127	14.6251	14.981	15.0994	14.7355	14.8976	14.6014	14.687	14.5582	14.5916	14.6748	14.321	14.6877	14.7602	14.6001				biological regulation;cell redox homeostasis;cellular homeostasis;cellular process;homeostatic process;regulation of biological process;regulation of biological quality;regulation of cellular process		cell part;integral to membrane;intrinsic to membrane;membrane part		1.16187	Q9D710	Q9D710;D3Z2J6
Q91W96	Q91W96	Q91W96	APC4_MOUSE	Anapc4	Anapc4	Anaphase-promoting complex subunit 4	1.00388	0.836969	0.833738	6549.38	6687.28	6828.9	7177.88	8045.39	6605.98	8330.58	6348.87	8174.92	5965.26	6959.02	5395.54	5366.34	5167.74	6647.03	12.6771	12.7072	12.7374	12.8093	12.9739	12.6896	13.0242	12.6323	12.997	12.5424	12.7647	12.3976	12.3897	12.3353	12.6985				anaphase-promoting complex-dependent proteasomal ubiquitin-dependent protein catabolic process;biological regulation;catabolic process;cell cycle phase;cell cycle process;cell division;cellular catabolic process;cellular component organization;cellular component organization at cellular level;cellular component organization or biogenesis;cellular component organization or biogenesis at cellular l…	binding;enzyme binding;phosphatase binding;protein binding;protein phosphatase binding	anaphase-promoting complex;cell part;cullin-RING ubiquitin ligase complex;intracellular membrane-bounded organelle;intracellular organelle;intracellular organelle part;intracellular part;macromolecular complex;membrane-bounded organelle;nuclear part;nuclear ubiquitin ligase complex;nucleus;organelle;organelle part;protein complex;ubiquitin ligase complex	Cell cycle;Cell cycle - yeast;Meiosis - yeast;Oocyte meiosis;Progesterone-mediated oocyte maturation;Ubiquitin mediated proteolysis	1.16169	Q91W96	Q91W96
Q7TSH4	Q7TSH4	Q7TSH4	CP110_MOUSE	Ccp110	Ccp110	Centriolar coiled-coil protein of 110 kDa	1.55149	1.37293	0.884913	4440.6	6317.78	5789.8	2847.3	3566.59	6790.97	10821.7	6728.86	5419.8	5864.06	8613.69	7203.51	5799.25	4571.73	5337.19	12.1165	12.6252	12.4993	11.4754	11.8003	12.7294	13.4016	12.7161	12.404	12.5177	13.0724	12.8145	12.5017	12.1585	12.3819				biological regulation;cell cycle process;cell projection organization;cellular component organization;cellular component organization at cellular level;cellular component organization or biogenesis;cellular component organization or biogenesis at cellular level;cellular process;centriole replication;centrosome duplication;centrosome organization;microtubule organizing center organization;microtub…		cell part;centriole;centrosome;cytoplasmic part;cytoskeletal part;intracellular non-membrane-bounded organelle;intracellular organelle;intracellular organelle part;intracellular part;macromolecular complex;microtubule organizing center;microtubule organizing center part;non-membrane-bounded organelle;organelle;organelle part;protein complex		1.15885	Q7TSH4	Q7TSH4
Q8BZ98;Q8BZ98-2	Q8BZ98;Q8BZ98-2;Q3TCR7;G3UXX2;G3X9G4;E9QLL2	Q8BZ98	DYN3_MOUSE	Dnm3	Dnm3	Dynamin-3	1.97551	1.63721	0.828754	26825.3	25965.2	25192.2	19507.3	6931.98	37477	32884.8	76736.7	24014.7	35173.3	28247.2	57230.3	30875.8	27242.9	27364.5	14.7113	14.6643	14.6207	14.2517	12.7591	15.1937	15.0051	16.2276	14.5516	15.1022	14.7858	15.8045	14.9142	14.7336	14.74				cation transport;cell projection assembly;cell projection organization;cellular component assembly;cellular component assembly at cellular level;cellular component organization;cellular component organization at cellular level;cellular component organization or biogenesis;cellular component organization or biogenesis at cellular level;cellular macromolecule metabolic process;cellular membrane org…	binding;catalytic activity;GTP binding;GTPase activity;guanyl nucleotide binding;guanyl ribonucleotide binding;hydrolase activity;hydrolase activity, acting on acid anhydrides;hydrolase activity, acting on acid anhydrides, in phosphorus-containing anhydrides;nucleoside-triphosphatase activity;nucleotide binding;protein binding;protein domain specific binding;purine nucleotide binding;purine ribon…	adherens junction;anchoring junction;cell junction;cell part;cell projection;cell projection part;cell-substrate adherens junction;cell-substrate junction;cytoplasm;cytoplasmic part;cytoskeletal part;cytosol;dendritic spine;extracellular membrane-bounded organelle;extracellular organelle;extracellular region part;extracellular vesicular exosome;focal adhesion;Golgi apparatus;intracellular membran…	Bacterial invasion of epithelial cells;Endocrine and other factor-regulated calcium reabsorption;Endocytosis;Fc gamma R-mediated phagocytosis	1.15716	Q8BZ98;Q8BZ98-2	Q8BZ98;Q8BZ98-2;Q3TCR7;G3UXX2;G3X9G4;E9QLL2
P20029	P20029	P20029	BIP_MOUSE	Hspa5	Hspa5	Endoplasmic reticulum chaperone BiP	1.12499	1.10767	0.984604	789285	940068	1.02e+06	856873	805922	915225	1.07e+06	970746	987637	1.02e+06	956184	997534	883695	989773	1.06e+06	19.5902	19.8424	19.9601	19.7087	19.6203	19.8038	20.0292	19.8887	19.9136	19.9601	19.8669	19.928	19.7532	19.9167	20.0156				activation of signaling protein activity involved in unfolded protein response;anatomical structure arrangement;anatomical structure development;biological regulation;cell communication;cellular process;cellular response to antibiotic;cellular response to biotic stimulus;cellular response to chemical stimulus;cellular response to cytokine stimulus;cellular response to external stimulus;cellular r…	adenyl nucleotide binding;adenyl ribonucleotide binding;ATP binding;ATPase activity;binding;catalytic activity;enzyme binding;glycoprotein binding;hydrolase activity;hydrolase activity, acting on acid anhydrides;hydrolase activity, acting on acid anhydrides, in phosphorus-containing anhydrides;misfolded protein binding;nucleoside-triphosphatase activity;nucleotide binding;protein binding;protein …	adherens junction;anchoring junction;cell junction;cell part;cell surface;cell-substrate adherens junction;cell-substrate junction;cytoplasmic membrane-bounded vesicle;cytoplasmic part;cytoplasmic vesicle;endoplasmic reticulum;endoplasmic reticulum chaperone complex;endoplasmic reticulum lumen;endoplasmic reticulum membrane;endoplasmic reticulum part;endoplasmic reticulum-Golgi intermediate compa…	Prion diseases;Protein export;Protein processing in endoplasmic reticulum	1.1548	P20029	P20029
F6QCI0;Q8BQ46	Q8BQ46;F6QCI0	Q8BQ46	F6QCI0_MOUSE;Q8BQ46_MOUSE	Taf15	Taf15	TATA-box-binding protein-associated factor 15 (Fragment)	1.11799	1.41026	1.26143	14229.6	21409.3	20240.9	21755.3	11233.3	15567.7	18606.4	16254.3	24539.6	24386.1	22922.1	28459	21260.8	22840.8	29845.3	13.7966	14.386	14.305	14.4091	13.4555	13.9263	14.1835	13.9885	14.5828	14.5738	14.4845	14.7966	14.3759	14.4793	14.8652					binding;cation binding;ion binding;metal ion binding;nucleotide binding;transition metal ion binding;zinc ion binding	cell part;cytoplasm;intracellular membrane-bounded organelle;intracellular organelle;intracellular organelle part;intracellular part;membrane-bounded organelle;nuclear part;nucleoplasm;nucleus;organelle;organelle part	Basal transcription factors	1.15381	F6QCI0;Q8BQ46	Q8BQ46;F6QCI0
Q9DCT8	Q9DCT8	Q9DCT8	CRIP2_MOUSE	Crip2	Crip2	Cysteine-rich protein 2	1.18612	1.3233	1.11565	59937.8	44436.4	84840.7	69947.8	68971.7	58252.3	83170.4	87810.1	84573.9	75401.4	84100.4	71249.1	99886.3	90010.9	88974.3	15.8712	15.4395	16.3725	16.094	16.0737	15.83	16.3438	16.4221	16.3679	16.2023	16.3598	16.1206	16.608	16.4578	16.4411				anatomical structure development;biological regulation;developmental process;hemopoiesis;hemopoietic or lymphoid organ development;organ development;positive regulation of biological process;positive regulation of cell proliferation;positive regulation of cellular process;regulation of biological process;regulation of cell proliferation;regulation of cellular process	binding;cation binding;ion binding;metal ion binding;transition metal ion binding;zinc ion binding	cell cortex;cell part;cytoplasmic part;extracellular matrix;extracellular region part;intracellular part		1.15067	Q9DCT8	Q9DCT8
[truncated: 5,030 more rows]
[truncated: 40 more columns]

## Sheet: S2
Protein_Group	Protein_Ids	Protein_Ids_1	Protein_Names	Genes	Genes_1	First_Protein_Description	Ave Ratio Ast 15mo TBI v Sham	Ave Ratio Ast 15mo TBI_Exo v Sham	Ave Ratio Ast 15mo TBI_Exo v TBI	Ast_15mo_Sham_Ipsi_1	Ast_15mo_Sham_Ipsi_2	Ast_15mo_Sham_Ipsi_3	Ast_15mo_Sham_Ipsi_4	Ast_15mo_Sham_Ipsi_5	Ast_15mo_TBI_Ipsi_1	Ast_15mo_TBI_Ipsi_2	Ast_15mo_TBI_Ipsi_3	Ast_15mo_TBI_Ipsi_4	Ast_15mo_TBI_Ipsi_5	Ast_15mo_TBI_Exo_Ipsi_1	Ast_15mo_TBI_Exo_Ipsi_2	Ast_15mo_TBI_Exo_Ipsi_3	Ast_15mo_TBI_Exo_Ipsi_4	Ast_15mo_TBI_Exo_Ipsi_5	Log2_Ast_15mo_Sham_Ipsi_1	Log2_Ast_15mo_Sham_Ipsi_2	Log2_Ast_15mo_Sham_Ipsi_3	Log2_Ast_15mo_Sham_Ipsi_4	Log2_Ast_15mo_Sham_Ipsi_5	Log2_Ast_15mo_TBI_Ipsi_1	Log2_Ast_15mo_TBI_Ipsi_2	Log2_Ast_15mo_TBI_Ipsi_3	Log2_Ast_15mo_TBI_Ipsi_4	Log2_Ast_15mo_TBI_Ipsi_5	Log2_Ast_15mo_TBI_Exo_Ipsi_1	Log2_Ast_15mo_TBI_Exo_Ipsi_2	Log2_Ast_15mo_TBI_Exo_Ipsi_3	Log2_Ast_15mo_TBI_Exo_Ipsi_4	Log2_Ast_15mo_TBI_Exo_Ipsi_5	ANOVA Significant	Significant pairs	Cluster	GOBP name	GOMF name	GOCC name	KEGG name	"-log(ANOVA p-value)"	Protein_Group	Protein_Ids
[truncated: 6,353 more rows]
[truncated: 40 more columns]

[truncated: 1 more sheets: S3]
